# Supplementary material for: Identification of Early Zygotic Genes in the Yellow Fever Mosquito Aedes aegypti and Discovery of a Motif Involved in Early Zygotic Genome Activation
Source: PLoS One. 2012 Mar 23;7(3):e33933. doi: 10.1371/journal.pone.0033933 (PMC3311545; doi:10.1371/journal.pone.0033933)
Supplement: File S1 — Blast hit counts for Ae. aegypti transcripts, DEGseq output with p-values and q-values. (XLSX) [file pone.0033933.s001.xlsx]

## Sheet: Ae. aegypti DEGseq
														DEGseq						p-values
	Blastn Hits For Each Transcript (1e-7)					Normalized Values For Each Transcript				Blastx Subject				0-2-4H		2-4-8H		4-8-12H		<0.05
ID	0-2H	2-4H	4-8H	8-12H	length	0-2H	2-4H	4-8H	8-12H	NR hit	description	e-value		fold change	p-value	fold change	p-value	fold change	p-value	<0.001
AAEL001456-RA	0	424	74	0	792	0	111.29	23.8303	0	XP_001659309.1	hypothetical protein AaeL_AAEL001456 [Aedes aegypti]	e-149		848	0	0.17	0	0.01	0
AAEL014481-RA	0	419	203	0	882	0	98.7555	58.7017	0	XP_001648819.1	hypothetical protein AaeL_AAEL014481 [Aedes aegypti]	e-166		838	0	0.48	0	0	0
AAEL008851-RA	0	260	581	24	564	0	95.8319	262.736	24.0699	XP_001653459.1	hypothetical protein AaeL_AAEL008851 [Aedes aegypti]	e-106		520	0	2.23	0	0.04	0
AAEL014480-RA	0	332	153	0	900	0	76.6851	43.3583	0	XP_001648818.1	hypothetical protein AaeL_AAEL014480 [Aedes aegypti]	e-169		664	0	0.46	0	0	0
AAEL001665-RA	0	125	76	0	339	0	76.6524	57.179	0	XP_001653761.1	hypothetical protein AaeL_AAEL001665 [Aedes aegypti]	4e-66		250	0	0.61	0.0402	0.01	0
AAEL005167-RA	0	257	114	0	873	0	61.1976	33.3053	0	XP_001650462.1	hypothetical protein AaeL_AAEL005167 [Aedes aegypti]	e-163		514	0	0.44	0	0	0
AAEL010651-RA	0	139	1360	26	480	0	60.199	722.638	30.639	XP_001660986.1	skp1 [Aedes aegypti]	6e-90		278	0	9.78	0	0.02	0
AAEL005168-RA	0	212	26	0	753	0	58.527	8.80646	0	XP_001650463.1	hypothetical protein AaeL_AAEL005168 [Aedes aegypti]	e-141		424	0	0.12	0	0.02	0
AAEL001633-RA	0	133	69	0	639	0	43.268	27.5405	0	XP_001653762.1	hypothetical protein AaeL_AAEL001633 [Aedes aegypti]	e-125		266	0	0.52	0.0017	0.01	0
AAEL005164-RA	0	161	20	0	798	0	41.941	6.3922	0	XP_001650461.1	hypothetical protein AaeL_AAEL005164 [Aedes aegypti]	e-151		322	0	0.12	0	0.03	0.0002
AAEL006930-RA	0	290	621	4	1548	0	38.9442	102.316	1.46161	XP_001652339.1	embryonic polarity dorsal [Aedes aegypti]	0		580	0	2.14	0	0.01	0
AAEL011410-RA	0	250	405	0	1419	0	36.6246	72.794	0	XP_001661650.1	kinesin light chain 1 and [Aedes aegypti]	0		500	0	1.62	0	0	0
AAEL014967-RA	0	240	436	1	1419	0	35.1596	78.3659	0.398621	XP_001650149.1	kinesin light chain 1 and [Aedes aegypti]	0		480	0	1.82	0	0	0
AAEL004312-RA	0	32	54	22	216	0	30.7972	63.7622	57.6118	XP_001648897.1	hypothetical protein AaeL_AAEL004312 [Aedes aegypti]	3e-34		64	0	1.69	0.0009	0.41	0.6616
AAEL009282-RA	0	205	202	100	1464	0	29.1091	35.1911	38.6369	XP_001659892.1	peptidyl-prolyl cis-trans isomerase (cyclophilin) [Aedes aegypti]	0		410	0	0.99	0.055	0.5	0.4131
AAEL012193-RA	0	186	146	0	1425	0	27.134	26.1313	0	XP_001662300.1	hypothetical protein AaeL_AAEL012193 [Aedes aegypti]	0		372	0	0.78	0.7318	0	0
AAEL011464-RA	0	40	39	0	345	0	24.1022	28.8316	0	XP_001661684.1	hypothetical protein AaeL_AAEL011464 [Aedes aegypti]	1e-61		80	0	0.98	0.4247	0.01	0
AAEL014083-RA	0	112	161	3	1116	0	20.8627	36.7946	1.52055	XP_001648021.1	hypothetical protein AaeL_AAEL014083 [Aedes aegypti]	0		224	0	1.44	0	0.02	0
AAEL000789-RA	0	23	18	0	246	0	19.4361	18.6621	0	XP_001650972.1	hypothetical protein AaeL_AAEL000789 [Aedes aegypti]	6e-42		46	0	0.78	0.8966	0.03	0.0004
AAEL002073-RA	0	15	10	0	165	0	18.8983	15.4575	0	XP_001654604.1	homeobox protein abdominal-A, putative [Aedes aegypti]	2e-25		30	0.0017	0.67	0.618	0.05	0.0156
AAEL012550-RA	0	80	6177	58	894	0	18.6024	1762.23	36.6972	XP_001662690.1	hypothetical protein AaeL_AAEL012550 [Aedes aegypti]	e-171		160	0	77.21	0	0.01	0
AAEL004737-RA	0	151	536	0	1740	0	18.0403	78.5667	0	XP_001649731.1	lim domain binding protein [Aedes aegypti]	0		302	0	3.55	0	0	0
AAEL007435-RA	0	15	5	3	177	0	17.6171	7.20476	9.58718	XP_001652772.1	hypothetical protein AaeL_AAEL007435 [Aedes aegypti]	2e-27		30	0.0017	0.33	0.0621	0.6	0.6794
AAEL000793-RA	0	63	630	18	768	0	17.0528	209.22	13.2573	XP_001651000.1	venom allergen [Aedes aegypti]	e-153		126	0	10	0	0.03	0
AAEL001543-RA	0	328	2072	186	4284	0	15.9162	123.357	24.5588	XP_001653604.1	hypothetical protein AaeL_AAEL001543 [Aedes aegypti]	0		656	0	6.32	0	0.09	0
AAEL000686-RA	0	79	5723	130	1038	0	15.8214	1406.21	70.8417	XP_001650275.1	lipase [Aedes aegypti]	0		158	0	72.44	0	0.02	0
AAEL009481-RA	0	23	1	0	315	0	15.1786	0.809678	0	XP_001660112.1	hypothetical protein AaeL_AAEL009481 [Aedes aegypti]	2e-51		46	0	0.04	0	NA	NA
AAEL005514-RA	0	15	4	2	216	0	14.4362	4.72312	5.23744	XP_001651047.1	hypothetical protein AaeL_AAEL005514 [Aedes aegypti]	2e-33		30	0.0017	0.27	0.0275	0.5	0.8983
AAEL001753-RA	0	15	5	2	231	0	13.4988	5.52053	4.89735	XP_001653960.1	hypothetical protein AaeL_AAEL001753 [Aedes aegypti]	3e-38		30	0.0017	0.33	0.0621	0.4	0.8756
AAEL001786-RA	0	15	5	2	231	0	13.4988	5.52053	4.89735	XP_001653960.1	hypothetical protein AaeL_AAEL001753 [Aedes aegypti]	3e-38		30	0.0017	0.33	0.0621	0.4	0.8756
AAEL012755-RA	0	94	5679	230	1461	0	13.375	991.39	89.0472	XP_001662856.1	hypothetical protein AaeL_AAEL012755 [Aedes aegypti]	0		188	0	60.41	0	0.04	0
AAEL004617-RA	0	17	2	6	282	0	12.5319	1.80886	12.035	XP_001649492.1	hypothetical protein AaeL_AAEL004617 [Aedes aegypti]	2e-49		34	0.0007	0.12	0.0009	3	0.0095
AAEL013100-RA	0	13	9	12	225	0	12.0109	10.2019	30.1677	XP_001663313.1	hypothetical protein AaeL_AAEL013100 [Aedes aegypti]	6e-37		26	0.0043	0.69	0.7035	1.33	0.0102
AAEL001377-RA	0	9	5	2	159	0	11.7669	8.0204	7.11501	XP_001653159.1	hypothetical protein AaeL_AAEL001377 [Aedes aegypti]	2e-23		18	0.0272	0.56	0.4815	0.4	0.8756
AAEL008471-RA	0	233	1854	285	4251	0	11.3941	111.235	37.9225	XP_001659275.1	hypothetical protein AaeL_AAEL008471 [Aedes aegypti]	0		466	0	7.96	0	0.15	0
AAEL001376-RA	0	11	11	6	204	0	11.2093	13.7526	16.6366	XP_001653175.1	hypothetical protein AaeL_AAEL001376 [Aedes aegypti]	2e-32		22	0.0108	1	0.6306	0.55	0.69
AAEL011224-RA	0	16	95	47	303	0	10.9772	79.9657	87.7401	XP_001661499.1	hypothetical protein AaeL_AAEL011224 [Aedes aegypti]	4e-52		32	0.0011	5.94	0	0.49	0.5772
AAEL013787-RA	0	15	2999	286	285	0	10.9411	2683.83	567.628	XP_001663977.1	hypothetical protein AaeL_AAEL013787 [Aedes aegypti]	1e-47		30	0.0017	199.93	0	0.1	0
AAEL009386-RA	0	11	29	179	210	0	10.889	35.221	482.144	XP_001653811.1	hypothetical protein AaeL_AAEL009386 [Aedes aegypti]	6e-34		22	0.0108	2.64	0.0004	6.17	0
AAEL014374-RA	0	14	7	0	273	0	10.6606	6.53971	0	XP_001648625.1	hypothetical protein AaeL_AAEL014374 [Aedes aegypti]	1e-46		28	0.0027	0.5	0.2757	0.07	0.064
AAEL000601-RA	0	9	8	1	177	0	10.5702	11.5276	3.19573	XP_001649172.1	hypothetical protein AaeL_AAEL000601 [Aedes aegypti]	5e-29		18	0.0272	0.89	0.8579	0.12	0.1128
AAEL001678-RA	0	16	19	0	315	0	10.5591	15.3839	0	XP_001659972.1	hypothetical protein AaeL_AAEL001678 [Aedes aegypti]	1e-54		32	0.0011	1.19	0.2652	0.03	0.0002
AAEL011475-RA	0	43	10	3	897	0	9.96533	2.84335	1.89178	XP_001655399.1	corazonin receptor [Aedes aegypti]	e-172		86	0	0.23	0.0001	0.3	0.4834
AAEL001071-RA	0	29	27	63	627	0	9.61493	10.983	56.835	XP_001658007.1	glutathione-s-transferase theta, gst [Aedes aegypti]	e-119		58	0	0.93	0.6179	2.33	0
AAEL000664-RA	0	8	4	0	174	0	9.55777	5.86319	0	XP_001649811.1	hypothetical protein AaeL_AAEL000664 [Aedes aegypti]	3e-27		16	0.0432	0.5	0.41	NA	NA
AAEL005887-RA	0	9	3	1	204	0	9.17124	3.75072	2.77276	XP_001651547.1	hypothetical protein AaeL_AAEL005887 [Aedes aegypti]	1e-32		18	0.0272	0.33	0.1485	0.33	0.7701
AAEL012856-RA	0	22	456	5	528	0	8.66173	220.269	5.35647	XP_001663008.1	hypothetical protein AaeL_AAEL012856 [Aedes aegypti]	3e-98		44	0.0001	20.73	0	0.01	0
AAEL004411-RA	0	7	3	0	168	0	8.66173	4.55444	0	XP_001649079.1	hypothetical protein AaeL_AAEL004411 [Aedes aegypti]	6e-25		14	0.0687	0.43	0.3293	NA	NA
AAEL006944-RA	0	27	10	0	654	0	8.58226	3.89983	0	XP_001652375.1	hypothetical protein AaeL_AAEL006944 [Aedes aegypti]	e-120		54	0	0.37	0.0234	0.05	0.0156
AAEL012893-RA	0	38	15	9	930	0	8.49408	4.11369	5.47397	XP_001663030.1	microsomal dipeptidase [Aedes aegypti]	e-177		76	0	0.39	0.012	0.6	0.4742
AAEL010528-RA	0	10	2	2	249	0	8.34865	2.04858	4.54332	XP_001654629.1	hypothetical protein AaeL_AAEL010528 [Aedes aegypti]	3e-39		20	0.0171	0.2	0.0352	1	0.4077
AAEL006215-RA	0	11	7	0	297	0	7.69931	6.01125	0	XP_001657603.1	hypothetical protein AaeL_AAEL006215 [Aedes aegypti]	3e-49		22	0.0108	0.64	0.6032	0.07	0.064
AAEL000610-RA	0	20	53	56	543	0	7.65677	24.8942	58.3352	XP_001649174.1	hypothetical protein AaeL_AAEL000610 [Aedes aegypti]	2e-96		40	0.0002	2.65	0	1.06	0
AAEL002403-RA	0	9	1	1	249	0	7.51379	1.02429	2.27166	XP_001655153.1	hypothetical protein AaeL_AAEL002403 [Aedes aegypti]	1e-40		18	0.0272	0.11	0.0144	1	0.5583
AAEL010923-RA	0	88	1736	77	2454	0	7.45459	180.426	17.7484	XP_001661192.1	receptor protein tyrosine kinase [Aedes aegypti]	0		176	0	19.73	0	0.04	0
AAEL009087-RA	0	28	15	8	807	0	7.21274	4.74068	5.60737	XP_001659695.1	hypothetical protein AaeL_AAEL009087 [Aedes aegypti]	e-156		56	0	0.54	0.178	0.53	0.683
AAEL015284-RA	0	29	15	3	864	0	6.9775	4.42793	1.96404	XP_001647787.1	prolyl 4-hydroxylase alpha subunit 1, putative [Aedes aegypti]	e-159		58	0	0.52	0.1409	0.2	0.1217
AAEL004841-RA	0	23	33	25	717	0	6.66844	11.7386	19.7226	XP_001649917.1	hypothetical protein AaeL_AAEL004841 [Aedes aegypti]	e-135		46	0	1.43	0.0354	0.76	0.041
AAEL004841-RB	0	23	33	25	717	0	6.66844	11.7386	19.7226	XP_001649917.1	hypothetical protein AaeL_AAEL004841 [Aedes aegypti]	e-135		46	0	1.43	0.0354	0.76	0.041
AAEL004392-RA	0	12	72	69	378	0	6.59941	48.5807	103.252	XP_001649041.1	hypothetical protein AaeL_AAEL004392 [Aedes aegypti]	9e-69		24	0.0068	6	0	0.96	0
AAEL012322-RA	0	16	16	0	513	0	6.48363	7.95473	0	XP_001662430.1	hypothetical protein AaeL_AAEL012322 [Aedes aegypti]	1e-95		32	0.0011	1	0.562	0.03	0.001
AAEL007262-RA	0	8	5	3	264	0	6.29944	4.83047	6.42777	XP_001652633.1	hypothetical protein AaeL_AAEL007262 [Aedes aegypti]	2e-43		16	0.0432	0.62	0.6359	0.6	0.6794
AAEL005555-RA	0	8	6	1	270	0	6.15945	5.66775	2.09498	XP_001651108.1	hypothetical protein AaeL_AAEL005555 [Aedes aegypti]	2e-46		16	0.0432	0.75	0.8766	0.17	0.2523
AAEL009560-RA	0	18	29	5	621	0	6.02555	11.9105	4.5543	XP_001660228.1	apolipoprotein D, putative [Aedes aegypti]	e-118		36	0.0004	1.61	0.0209	0.17	0.0142
AAEL015521-RA	0	7	10	14	246	0	5.91532	10.3678	32.1911	XP_001231184.2	AGAP003312-PA [Anopheles gambiae str. PEST]	6e-41		14	0.0687	1.43	0.2498	1.4	0.0042
AAEL003200-RA	0	7	5	0	255	0	5.70655	5.00095	0	XP_001656524.1	hypothetical protein AaeL_AAEL003200 [Aedes aegypti]	1e-45		14	0.0687	0.71	0.82	0.1	0.164
AAEL003200-RB	0	7	5	0	255	0	5.70655	5.00095	0	XP_001656524.1	hypothetical protein AaeL_AAEL003200 [Aedes aegypti]	1e-45		14	0.0687	0.71	0.82	0.1	0.164
AAEL004248-RA	0	11	9	1	405	0	5.64616	5.66775	1.39665	XP_001687986.1	AGAP007248-PA [Anopheles gambiae str. PEST]	4e-73		22	0.0108	0.82	0.9932	0.11	0.0746
AAEL013606-RA	0	4	2	0	153	0	5.43481	3.33397	0	XP_001663813.1	hypothetical protein AaeL_AAEL013606 [Aedes aegypti]	5e-22		NA	NA	0.5	0.5601	NA	NA
AAEL003237-RA	0	12	0	0	462	0	5.39952	0	0	XP_001656635.1	low molecular weight protein-tyrosine-phosphatase [Aedes aegypti]	1e-86		24	0.0068	0.04	0.001	NA	NA
AAEL002607-RA	0	28	36	188	1089	0	5.34498	8.43136	97.6501	XP_001655691.1	hypothetical protein AaeL_AAEL002607 [Aedes aegypti]	0		56	0	1.29	0.0686	5.22	0
AAEL009818-RB	0	18	4	19	750	0	4.98915	1.36026	14.3296	XP_001660417.1	hypothetical protein AaeL_AAEL009818 [Aedes aegypti]	e-142		36	0.0004	0.22	0.0073	4.75	0
AAEL008008-RA	0	54	1538	28	2274	0	4.9365	172.5	6.96483	XP_001658788.1	cullin [Aedes aegypti]	0		108	0	28.48	0	0.02	0
AAEL012948-RA	0	26	8	3	1107	0	4.88249	1.84317	1.53291	XP_001663124.1	hypothetical protein AaeL_AAEL012948 [Aedes aegypti]	0		52	0	0.31	0.0087	0.38	0.7643
AAEL010445-RA	0	4	1	3	174	0	4.77888	1.4658	9.75247	XP_001660835.1	hypothetical protein AaeL_AAEL010445 [Aedes aegypti]	2e-24		NA	NA	0.25	0.2361	3	0.0668
AAEL000571-RA	0	15	5	1	660	0	4.72458	1.93219	0.857036	XP_001648659.1	hypothetical protein AaeL_AAEL000571 [Aedes aegypti]	e-123		30	0.0017	0.33	0.0621	0.2	0.3716
AAEL014213-RA	0	4	2	11	177	0	4.69788	2.88191	35.153	XP_001648203.1	hypothetical protein AaeL_AAEL014213 [Aedes aegypti]	7e-27		NA	NA	0.5	0.5601	5.5	0.0001
AAEL001481-RA	0	21	18	10	930	0	4.6941	4.93642	6.08219	XP_001653398.1	hypothetical protein AaeL_AAEL001481 [Aedes aegypti]	e-174		42	0.0001	0.86	0.875	0.56	0.5742
AAEL006238-RB	0	7	3	0	312	0	4.66401	2.45239	0	XP_001651845.1	hypothetical protein AaeL_AAEL006238 [Aedes aegypti]	8e-58		14	0.0687	0.43	0.3293	NA	NA
AAEL010149-RA	0	21	7	5	942	0	4.6343	1.89527	3.00235	XP_001654259.1	hypothetical protein AaeL_AAEL010149 [Aedes aegypti]	0		42	0.0001	0.33	0.0273	0.71	0.4109
AAEL006238-RA	0	7	4	0	315	0	4.61959	3.23871	0	XP_001651844.1	hypothetical protein AaeL_AAEL006238 [Aedes aegypti]	3e-58		14	0.0687	0.57	0.5625	NA	NA
AAEL006996-RA	0	7	4	0	315	0	4.61959	3.23871	0	XP_001652480.1	hypothetical protein AaeL_AAEL006996 [Aedes aegypti]	3e-58		14	0.0687	0.57	0.5625	NA	NA
AAEL009492-RA	0	8	174	64	363	0	4.58141	122.255	99.7278	XP_001660117.1	hypothetical protein AaeL_AAEL009492 [Aedes aegypti]	1e-63		16	0.0432	21.75	0	0.37	0.1241
AAEL010098-RA	0	21	60	1	954	0	4.57601	16.0408	0.592918	XP_001654244.1	4-nitrophenylphosphatase [Aedes aegypti]	e-180		42	0.0001	2.86	0	0.02	0
AAEL001306-RA	0	16	0	172	747	0	4.45261	0	130.242	XP_001653027.1	hypothetical protein AaeL_AAEL001306 [Aedes aegypti]	e-137		32	0.0011	0.03	0.0001	344	0
AAEL005757-RA	0	10	0	0	471	0	4.41362	0	0	XP_001651416.1	hypothetical protein AaeL_AAEL005757 [Aedes aegypti]	8e-84		20	0.0171	0.05	0.0031	NA	NA
AAEL007207-RA	0	13	5	0	618	0	4.37291	2.0635	0	XP_001658222.1	hypothetical protein AaeL_AAEL007207 [Aedes aegypti]	e-117		26	0.0043	0.38	0.1306	0.1	0.164
AAEL004346-RA	0	8	2	1	387	0	4.29729	1.31808	1.46161	XP_001648933.1	hypothetical protein AaeL_AAEL004346 [Aedes aegypti]	4e-70		16	0.0432	0.25	0.0938	0.5	0.928
AAEL013399-RA	0	25	16	5	1230	0	4.22523	3.31771	2.29936	XP_001663579.1	hypothetical protein AaeL_AAEL013399 [Aedes aegypti]	0		50	0	0.64	0.4433	0.31	0.4203
AAEL012658-RA	0	15	10	8	747	0	4.17433	3.41431	6.05776	XP_001662792.1	rgs-gaip interacting protein gipc [Aedes aegypti]	e-138		30	0.0017	0.67	0.618	0.8	0.2076
AAEL014696-RA	0	18	5	5	903	0	4.14382	1.41223	3.13202	XP_001649355.1	hypothetical protein AaeL_AAEL014696 [Aedes aegypti]	e-168		36	0.0004	0.28	0.0187	1	0.1905
AAEL004089-RA	0	18	6	6	906	0	4.13009	1.68906	3.74598	XP_001648435.1	hypothetical protein AaeL_AAEL004089 [Aedes aegypti]	e-165		36	0.0004	0.33	0.041	1	0.1516
AAEL011976-RA	0	7	2	1	360	0	4.04214	1.41694	1.57123	XP_001655795.1	hypothetical protein AaeL_AAEL011976 [Aedes aegypti]	6e-62		14	0.0687	0.29	0.1506	0.5	0.928
AAEL002930-RA	0	21	25	44	1095	0	3.98677	5.82303	22.7291	XP_001656181.1	hypothetical protein AaeL_AAEL002930 [Aedes aegypti]	0		42	0.0001	1.19	0.1986	1.76	0
AAEL015465-RA	0	12	1	0	645	0	3.86756	0.395424	0	XP_001647714.1	clip-domain serine protease, putative [Aedes aegypti]	e-126		24	0.0068	0.08	0.0026	NA	NA
AAEL000256-RA	0	29	24	15	1563	0	3.85704	3.91629	5.42844	XP_001660151.1	epithelial membrane protein [Aedes aegypti]	0		58	0	0.83	0.9557	0.63	0.2959
AAEL011621-RA	0	12	6	0	654	0	3.81434	2.3399	0	XP_001661776.1	hypothetical protein AaeL_AAEL011621 [Aedes aegypti]	e-130		24	0.0068	0.5	0.3129	0.08	0.1024
AAEL002434-RA	0	5	8	4	273	0	3.80735	7.47395	8.28782	XP_001655201.1	hypothetical protein AaeL_AAEL002434 [Aedes aegypti]	3e-44		10	0.1733	1.6	0.2291	0.5	0.8566
AAEL007571-RA	0	3	0	0	168	0	3.71217	0	0	XP_001658455.1	hypothetical protein AaeL_AAEL007571 [Aedes aegypti]	6e-25		NA	NA	NA	NA	NA	NA
AAEL009818-RA	0	17	4	25	957	0	3.69277	1.06603	14.7765	XP_001660416.1	hypothetical protein AaeL_AAEL009818 [Aedes aegypti]	0		34	0.0007	0.24	0.0114	6.25	0
AAEL013523-RA	0	6	1	0	342	0	3.64704	0.745756	0	XP_001663709.1	hypothetical protein AaeL_AAEL013523 [Aedes aegypti]	1e-59		12	0.1091	0.17	0.0782	NA	NA
AAEL005156-RA	0	8	10	0	462	0	3.59968	5.52053	0	XP_001650457.1	hypothetical protein AaeL_AAEL005156 [Aedes aegypti]	9e-83		16	0.0432	1.25	0.3646	0.05	0.0156
AAEL000830-RA	0	12	5	0	699	0	3.56878	1.82438	0	XP_001651273.1	steroid dehydrogenase [Aedes aegypti]	e-129		24	0.0068	0.42	0.1855	0.1	0.164
AAEL001579-RA	0	3	89	272	177	0	3.52341	128.245	869.237	XP_001653562.1	hypothetical protein AaeL_AAEL001579 [Aedes aegypti]	3e-26		NA	NA	29.67	0	3.06	0
AAEL014351-RA	0	3	2	1	177	0	3.52341	2.88191	3.19573	XP_001648544.1	clip-domain serine protease, putative [Aedes aegypti]	3e-26		NA	NA	0.67	0.8235	0.5	0.928
AAEL014175-RA	0	5	3	6	303	0	3.43039	2.52523	11.2009	XP_001648161.1	hypothetical protein AaeL_AAEL014175 [Aedes aegypti]	1e-52		10	0.1733	0.6	0.6691	2	0.0241
AAEL004219-RA	0	18	10	1	1101	0	3.39861	2.31652	0.513754	XP_001648689.1	rap gtpase-activating protein [Aedes aegypti]	0		36	0.0004	0.56	0.3196	0.1	0.049
AAEL012571-RA	0	11	11	23	681	0	3.35785	4.11973	19.104	XP_001662717.1	hypothetical protein AaeL_AAEL012571 [Aedes aegypti]	e-133		22	0.0108	1	0.6306	2.09	0
AAEL011525-RA	0	3	0	0	186	0	3.35293	0	0	XP_001661727.1	hypothetical protein AaeL_AAEL011525 [Aedes aegypti]	7e-27		NA	NA	NA	NA	NA	NA
AAEL013032-RA	0	7	3	1	435	0	3.34522	1.75896	1.30033	XP_001663241.1	hypothetical protein AaeL_AAEL013032 [Aedes aegypti]	3e-79		14	0.0687	0.43	0.3293	0.33	0.7701
AAEL002397-RA	0	21	8	0	1311	0	3.32991	1.55636	0	XP_001655131.1	hypothetical protein AaeL_AAEL002397 [Aedes aegypti]	0		42	0.0001	0.38	0.0522	0.06	0.04
AAEL005005-RA	0	24	849	6	1506	0	3.31285	143.782	2.25356	XP_001650175.1	hypothetical protein AaeL_AAEL005005 [Aedes aegypti]	0		48	0	35.37	0	0.01	0
AAEL007199-RA	0	9	2	26	573	0	3.26515	0.890222	25.6662	XP_001658221.1	hypothetical protein AaeL_AAEL007199 [Aedes aegypti]	e-107		18	0.0272	0.22	0.0577	13	0
AAEL007396-RA	0	4	1	1	255	0	3.26088	1.00019	2.21821	CAL36975.1	ecdysone-induced protein 75C [Aedes aegypti]	4e-42		NA	NA	0.25	0.2361	1	0.5583
AAEL012615-RA	0	45	33	10	2919	0	3.20475	2.88339	1.9378	XP_001662740.1	hypothetical protein AaeL_AAEL012615 [Aedes aegypti]	0		90	0	0.73	0.6419	0.3	0.2132
AAEL012024-RA	0	5	6	2	327	0	3.17861	4.67979	3.45959	XP_001662162.1	hypothetical protein AaeL_AAEL012024 [Aedes aegypti]	2e-57		10	0.1733	1.2	0.521	0.33	0.6794
AAEL001138-RA	0	4	1	0	267	0	3.11433	0.955238	0	XP_001652391.1	hypothetical protein AaeL_AAEL001138 [Aedes aegypti]	1e-46		NA	NA	0.25	0.2361	NA	NA
AAEL003277-RA	0	22	6	4	1473	0	3.10481	1.03889	1.53603	XP_001656642.1	hypothetical protein AaeL_AAEL003277 [Aedes aegypti]	0		44	0.0001	0.27	0.0085	0.67	0.5247
AAEL010472-RA	0	17	6	0	1146	0	3.08376	1.33533	0	XP_001660866.1	helix-loop-helix protein hen [Aedes aegypti]	0		34	0.0007	0.35	0.0593	0.08	0.1024
AAEL009663-RA	0	12	17	0	810	0	3.07972	5.35287	0	XP_001660292.1	hypothetical protein AaeL_AAEL009663 [Aedes aegypti]	e-166		24	0.0068	1.42	0.1386	0.03	0.0006
AAEL005237-RA	0	10	32	140	678	0	3.0661	12.0377	116.8	XP_001650288.1	hypothetical protein AaeL_AAEL005088 [Aedes aegypti]	e-133		20	0.0171	3.2	0	4.38	0
AAEL009687-RA	0	3	3	0	210	0	2.96973	3.64355	0	XP_001653933.1	hypothetical protein AaeL_AAEL009687 [Aedes aegypti]	2e-33		NA	NA	1	0.8017	NA	NA
AAEL009046-RA	0	8	4	0	573	0	2.90236	1.78044	0	XP_001653653.1	hypothetical protein AaeL_AAEL009046 [Aedes aegypti]	e-109		16	0.0432	0.5	0.41	NA	NA
AAEL009032-RA	0	12	10	10	873	0	2.85748	2.92152	6.47931	XP_001653647.1	hypothetical protein AaeL_AAEL009032 [Aedes aegypti]	e-170		24	0.0068	0.83	0.9585	1	0.0641
AAEL005329-RA	0	4	0	2	294	0	2.82832	0	3.84791	XP_001650732.1	hypothetical protein AaeL_AAEL005329 [Aedes aegypti]	9e-51		NA	NA	NA	NA	NA	NA
AAEL003614-RA	0	16	3	0	1191	0	2.7927	0.64244	0	XP_001657088.1	clip-domain serine protease, putative [Aedes aegypti]	0		32	0.0011	0.19	0.0061	NA	NA
AAEL002224-RA	0	2	1	0	150	0	2.77175	1.70032	0	XP_001654925.1	hypothetical protein AaeL_AAEL002224 [Aedes aegypti]	4e-22		NA	NA	0.5	0.6803	NA	NA
AAEL002899-RA	0	2	3	0	150	0	2.77175	5.10097	0	XP_001662661.1	hypothetical protein AaeL_AAEL002899 [Aedes aegypti]	4e-22		NA	NA	1.5	0.4985	NA	NA
AAEL008361-RA	0	4	7	11	303	0	2.74431	5.89221	20.5349	XP_001653221.1	hypothetical protein AaeL_AAEL008361 [Aedes aegypti]	8e-54		NA	NA	1.75	0.2127	1.57	0.0066
AAEL008361-RB	0	4	7	11	303	0	2.74431	5.89221	20.5349	XP_001653221.1	hypothetical protein AaeL_AAEL008361 [Aedes aegypti]	8e-54		NA	NA	1.75	0.2127	1.57	0.0066
AAEL006225-RA	0	11	0	0	834	0	2.74184	0	0	XP_001657597.1	hypothetical protein AaeL_AAEL006225 [Aedes aegypti]	e-155		22	0.0108	0.05	0.0017	NA	NA
AAEL012184-RA	0	14	8	21	1077	0	2.70227	1.89451	11.0293	XP_001662292.1	glutaminyl-peptide cyclotransferase [Aedes aegypti]	0		28	0.0027	0.57	0.4128	2.62	0
AAEL006962-RB	0	11	5	4	855	0	2.6745	1.49151	2.64629	XP_001652458.1	hypothetical protein AaeL_AAEL006962 [Aedes aegypti]	e-165		22	0.0108	0.45	0.2595	0.8	0.3728
AAEL001889-RA	0	8	44	0	627	0	2.65239	17.8981	0	XP_001654204.1	splicing factor pTSR1, putative [Aedes aegypti]	e-114		16	0.0432	5.5	0	0.01	0
AAEL009568-RA	0	2	0	0	159	0	2.61486	0	0	XP_001660230.1	hypothetical protein AaeL_AAEL009568 [Aedes aegypti]	6e-23		NA	NA	NA	NA	NA	NA
AAEL013053-RA	0	16	17	353	1272	0	2.61486	3.40867	156.975	XP_001663260.1	nuclear lamin L1 alpha, putative [Aedes aegypti]	0		32	0.0011	1.06	0.4453	20.76	0
AAEL007553-RA	0	2	75	61	159	0	2.61486	120.306	217.008	XP_001658438.1	hypothetical protein AaeL_AAEL007553 [Aedes aegypti]	2e-22		NA	NA	37.5	0	0.81	0.0004
AAEL010337-RA	0	9	1	0	717	0	2.60939	0.355716	0	XP_001654465.1	CRAL/TRIO domain-containing protein [Aedes aegypti]	e-139		18	0.0272	0.11	0.0144	NA	NA
AAEL002549-RA	0	4	0	0	321	0	2.59042	0	0	XP_001655596.1	hypothetical protein AaeL_AAEL002549 [Aedes aegypti]	3e-56		NA	NA	NA	NA	NA	NA
AAEL010122-RA	0	4	2	32	324	0	2.56644	1.57437	55.866	XP_001660645.1	hypothetical protein AaeL_AAEL010122 [Aedes aegypti]	1e-59		NA	NA	0.5	0.5601	16	0
AAEL009561-RA	0	8	0	2	648	0	2.56644	0	1.74581	XP_001660226.1	apolipoprotein D, putative [Aedes aegypti]	e-120		16	0.0432	0.06	0.01	NA	NA
AAEL006168-RA	0	13	1	0	1062	0	2.54469	0.240159	0	XP_001657551.1	serine carboxypeptidase, putative [Aedes aegypti]	0		26	0.0043	0.08	0.0015	NA	NA
AAEL005855-RA	0	16	1013	2	1314	0	2.53128	196.624	0.860949	XP_001651518.1	amino acid transporter [Aedes aegypti]	0		32	0.0011	63.31	0	0	0
AAEL006962-RA	0	10	4	2	822	0	2.52897	1.24111	1.37626	XP_001652459.1	hypothetical protein AaeL_AAEL006962 [Aedes aegypti]	e-158		20	0.0171	0.4	0.2044	0.5	0.8983
AAEL013702-RA	0	2	0	0	168	0	2.47478	0	0	XP_001663886.1	hypothetical protein AaeL_AAEL013702 [Aedes aegypti]	8e-25		NA	NA	NA	NA	NA	NA
AAEL007511-RA	0	9	5	0	756	0	2.47478	1.68683	0	XP_001658409.1	serine protease [Aedes aegypti]	e-151		18	0.0272	0.56	0.4815	0.1	0.164
AAEL008820-RA	0	4	0	0	339	0	2.45288	0	0	XP_001659526.1	hypothetical protein AaeL_AAEL008820 [Aedes aegypti]	6e-57		NA	NA	NA	NA	NA	NA
AAEL004612-RA	0	4	3	0	345	0	2.41022	2.21781	0	ACB37024.1	voltage-gated para-like sodium channel [Aedes aegypti]	4e-59		NA	NA	0.75	0.9126	NA	NA
AAEL005574-RA	0	4	2	0	345	0	2.41022	1.47854	0	XP_001651090.1	hypothetical protein AaeL_AAEL005574 [Aedes aegypti]	3e-58		NA	NA	0.5	0.5601	NA	NA
AAEL013013-RA	0	3	8	14	261	0	2.38944	7.81758	30.341	XP_001663209.1	hypothetical protein AaeL_AAEL013013 [Aedes aegypti]	6e-42		NA	NA	2.67	0.0629	1.75	0.0012
AAEL011515-RA	0	2	2	0	174	0	2.38944	2.93159	0	XP_001661719.1	hypothetical protein AaeL_AAEL011515 [Aedes aegypti]	3e-24		NA	NA	1	0.8376	NA	NA
AAEL006768-RA	0	2	0	0	177	0	2.34894	0	0	XP_001658048.1	hypothetical protein AaeL_AAEL006768 [Aedes aegypti]	2e-25		NA	NA	NA	NA	NA	NA
AAEL011015-RA	0	3	2	7	267	0	2.33575	1.91048	14.8296	XP_001661308.1	hypothetical protein AaeL_AAEL011015 [Aedes aegypti]	6e-45		NA	NA	0.67	0.8235	3.5	0.0036
AAEL014714-RA	0	8	13	12	717	0	2.31946	4.62431	9.46684	XP_001649421.1	hypothetical protein AaeL_AAEL014714 [Aedes aegypti]	e-135		16	0.0432	1.62	0.1183	0.92	0.0627
AAEL004155-RA	0	5	0	0	450	0	2.30979	0	0	XP_001648602.1	hypothetical protein AaeL_AAEL004155 [Aedes aegypti]	2e-86		10	0.1733	0.1	0.0614	NA	NA
AAEL009629-RA	0	19	107	57	1713	0	2.30575	15.9312	18.8218	XP_001660282.1	endoU protein, putative [Aedes aegypti]	0		38	0.0003	5.63	0	0.53	0.2788
AAEL011248-RA	0	13	194	127	1179	0	2.29216	41.9673	60.9302	XP_001661531.1	innexin [Aedes aegypti]	0		26	0.0043	14.92	0	0.65	0.0006
AAEL008860-RA	0	25	13	23	2271	0	2.28843	1.45999	5.72867	XP_001653491.1	hypothetical protein AaeL_AAEL008860 [Aedes aegypti]	0		50	0	0.52	0.1761	1.77	0
AAEL011859-RA	0	6	85	32	546	0	2.28441	39.7054	33.1513	XP_001661996.1	hypothetical protein AaeL_AAEL011859 [Aedes aegypti]	e-106		12	0.1091	14.17	0	0.38	0.3383
AAEL006455-RA	0	21	10	0	1920	0	2.2737	1.32838	0	XP_001657844.1	calcium-activated potassium channel [Aedes aegypti]	0		42	0.0001	0.48	0.1469	0.05	0.0156
AAEL011426-RA	0	2	4	16	183	0	2.27193	5.57483	49.4552	XP_001655328.1	hypothetical protein AaeL_AAEL011426 [Aedes aegypti]	3e-29		NA	NA	2	0.2845	4	0
AAEL006261-RA	0	9	1	0	825	0	2.2678	0.30915	0	XP_001657607.1	defective proboscis extension response, putative [Aedes aegypti]	e-160		18	0.0272	0.11	0.0144	NA	NA
AAEL003051-RA	0	5	1	12	465	0	2.23528	0.548492	14.5973	XP_001663092.1	hypothetical protein AaeL_AAEL003051 [Aedes aegypti]	7e-86		10	0.1733	0.2	0.1364	12	0
AAEL014340-RA	0	4	1	4	372	0	2.23528	0.685615	6.08219	XP_001648529.1	hypothetical protein AaeL_AAEL014340 [Aedes aegypti]	1e-64		NA	NA	0.25	0.2361	4	0.0233
AAEL014340-RB	0	4	1	4	372	0	2.23528	0.685615	6.08219	XP_001648529.1	hypothetical protein AaeL_AAEL014340 [Aedes aegypti]	1e-64		NA	NA	0.25	0.2361	4	0.0233
AAEL009836-RA	0	5	1	0	468	0	2.22096	0.544976	0	XP_001660460.1	hypothetical protein AaeL_AAEL009836 [Aedes aegypti]	2e-88		10	0.1733	0.2	0.1364	NA	NA
AAEL001082-RA	0	3	1	0	282	0	2.2115	0.904428	0	XP_001658016.1	hypothetical protein AaeL_AAEL001082 [Aedes aegypti]	2e-47		NA	NA	0.33	0.4041	NA	NA
AAEL007890-RA	0	5	1	0	471	0	2.20681	0.541505	0	XP_001652961.1	hypothetical protein AaeL_AAEL007890 [Aedes aegypti]	3e-85		10	0.1733	0.2	0.1364	NA	NA
AAEL005393-RA	0	5	0	1	471	0	2.20681	0	1.20094	XP_001650823.1	hypothetical protein AaeL_AAEL005393 [Aedes aegypti]	1e-88		10	0.1733	0.1	0.0614	NA	NA
AAEL014302-RA	0	16	12	2	1509	0	2.20418	2.02822	0.749693	XP_001648409.1	hypothetical protein AaeL_AAEL014302 [Aedes aegypti]	0		32	0.0011	0.75	0.8262	0.17	0.1054
AAEL005941-RA	0	10	14	0	954	0	2.17905	3.74285	0	XP_001651692.1	hypothetical protein AaeL_AAEL005941 [Aedes aegypti]	0		20	0.0171	1.4	0.1871	0.04	0.0024
AAEL000379-RA	0	4	0	1	387	0	2.14865	0	1.46161	XP_001655495.1	cysteine-rich venom protein, putative [Aedes aegypti]	1e-74		NA	NA	NA	NA	NA	NA
AAEL003507-RA	0	28	139	3	2742	0	2.12279	12.9292	0.618866	XP_001663801.1	toll [Aedes aegypti]	0		56	0	4.96	0	0.02	0
AAEL010337-RB	0	9	1	0	885	0	2.11405	0.288191	0	XP_001654464.1	CRAL/TRIO domain-containing protein [Aedes aegypti]	e-174		18	0.0272	0.11	0.0144	NA	NA
AAEL005427-RA	0	2	4	8	198	0	2.09981	5.1525	22.8543	XP_001650841.1	hypothetical protein AaeL_AAEL005427 [Aedes aegypti]	3e-32		NA	NA	2	0.2845	2	0.0092
AAEL009683-RA	0	4	2	0	396	0	2.09981	1.28812	0	XP_001653942.1	hypothetical protein AaeL_AAEL009683 [Aedes aegypti]	1e-72		NA	NA	0.5	0.5601	NA	NA
AAEL012450-RA	0	14	1	0	1389	0	2.09528	0.18362	0	XP_001662587.1	serine/threonine-protein kinase, putative [Aedes aegypti]	0		28	0.0027	0.07	0.0008	NA	NA
AAEL002617-RA	0	4	0	0	399	0	2.08402	0	0	XP_001655721.1	Odorant-binding protein 56e, putative [Aedes aegypti]	3e-69		NA	NA	NA	NA	NA	NA
AAEL013125-RA	0	2	3	3	201	0	2.06847	3.8067	8.44244	XP_001656369.1	hypothetical protein AaeL_AAEL013125 [Aedes aegypti]	4e-29		NA	NA	1.5	0.4985	1	0.3106
AAEL003464-RA	0	5	13	27	504	0	2.06232	6.57864	30.3023	XP_001656833.1	hypothetical protein AaeL_AAEL003464 [Aedes aegypti]	8e-95		10	0.1733	2.6	0.0195	2.08	0
AAEL001148-RA	0	7	2	0	711	0	2.04665	0.717436	0	XP_001652379.1	homeobox protein [Aedes aegypti]	e-134		14	0.0687	0.29	0.1506	NA	NA
AAEL006464-RA	0	2	0	1	204	0	2.03805	0	2.77276	XP_001657829.1	hypothetical protein AaeL_AAEL006464 [Aedes aegypti]	1e-29		NA	NA	NA	NA	NA	NA
AAEL012335-RA	0	4	3	0	408	0	2.03805	1.87536	0	XP_001662435.1	hypothetical protein AaeL_AAEL012335 [Aedes aegypti]	2e-71		NA	NA	0.75	0.9126	NA	NA
AAEL006233-RA	0	2	30	55	204	0	2.03805	37.5072	152.502	XP_001651848.1	hypothetical protein AaeL_AAEL006233 [Aedes aegypti]	7e-30		NA	NA	15	0	1.83	0
AAEL006233-RB	0	2	30	55	204	0	2.03805	37.5072	152.502	XP_001651848.1	hypothetical protein AaeL_AAEL006233 [Aedes aegypti]	7e-30		NA	NA	15	0	1.83	0
AAEL002582-RA	0	8	5	0	825	0	2.01582	1.54575	0	XP_001655704.1	coagulation factor X, putative [Aedes aegypti]	e-162		16	0.0432	0.62	0.6359	0.1	0.164
AAEL002582-RB	0	8	5	0	825	0	2.01582	1.54575	0	XP_001655703.1	coagulation factor X, putative [Aedes aegypti]	e-162		16	0.0432	0.62	0.6359	0.1	0.164
AAEL014348-RA	0	8	12	8	828	0	2.00852	3.69636	5.46515	XP_001648537.1	caspase-1 [Aedes aegypti]	e-160		16	0.0432	1.5	0.1759	0.67	0.3683
AAEL014348-RB	0	8	12	8	828	0	2.00852	3.69636	5.46515	XP_001648537.1	caspase-1 [Aedes aegypti]	e-160		16	0.0432	1.5	0.1759	0.67	0.3683
AAEL008262-RA	0	11	344	169	1143	0	2.00061	76.76	83.6341	XP_001659098.1	F-Box protein, putative [Aedes aegypti]	0		22	0.0108	31.27	0	0.49	0.3277
AAEL007603-RA	0	4	3	0	423	0	1.96578	1.80886	0	XP_001658489.1	Odorant-binding protein 56a, putative [Aedes aegypti]	3e-75		NA	NA	0.75	0.9126	NA	NA
AAEL010257-RA	0	2	0	0	213	0	1.95194	0	0	XP_001654384.1	hypothetical protein AaeL_AAEL010257 [Aedes aegypti]	4e-32		NA	NA	NA	NA	NA	NA
AAEL001373-RA	0	11	29	21	1176	0	1.94447	6.28946	10.1008	XP_001653181.1	lim homeobox protein [Aedes aegypti]	0		22	0.0108	2.64	0.0004	0.72	0.0837
AAEL006878-RA	0	2	0	0	216	0	1.92483	0	0	XP_001652292.1	hypothetical protein AaeL_AAEL006878 [Aedes aegypti]	6e-36		NA	NA	NA	NA	NA	NA
AAEL011239-RA	0	9	33	32	975	0	1.91891	8.63241	18.5647	XP_001661521.1	short-chain dehydrogenase [Aedes aegypti]	0		18	0.0272	3.67	0	0.97	0.0013
AAEL001500-RA	0	11	13	26	1197	0	1.91036	2.76995	12.2863	XP_001653405.1	insulinprotein enhancer protein isl [Aedes aegypti]	0		22	0.0108	1.18	0.3624	2	0
AAEL009554-RA	0	7	7	0	765	0	1.90218	2.33378	0	XP_001660221.1	hypothetical protein AaeL_AAEL009554 [Aedes aegypti]	e-148		14	0.0687	1	0.7013	0.07	0.064
AAEL001018-RA	0	8	2	0	876	0	1.89846	0.582303	0	XP_001657861.1	hypothetical protein AaeL_AAEL001018 [Aedes aegypti]	e-173		16	0.0432	0.25	0.0938	NA	NA
AAEL006716-RA	0	4	6	1	438	0	1.89846	3.49382	1.29142	XP_001657972.1	hypothetical protein AaeL_AAEL006716 [Aedes aegypti]	4e-76		NA	NA	1.5	0.3385	0.17	0.2523
AAEL012206-RA	0	8	4	4	882	0	1.88555	1.15668	2.56528	XP_001655927.1	microtubule-associated protein tau [Aedes aegypti]	e-166		16	0.0432	0.5	0.41	1	0.2417
AAEL011890-RA	0	6	3	0	666	0	1.87281	1.14887	0	XP_001655761.1	hypothetical protein AaeL_AAEL011890 [Aedes aegypti]	e-118		12	0.1091	0.5	0.4755	NA	NA
AAEL002592-RA	0	3	1	0	336	0	1.85608	0.759073	0	XP_001655714.1	hypothetical protein AaeL_AAEL002592 [Aedes aegypti]	5e-61		NA	NA	0.33	0.4041	NA	NA
AAEL005517-RA	0	2	5	49	225	0	1.84783	5.66775	123.185	XP_001651052.1	hypothetical protein AaeL_AAEL005517 [Aedes aegypti]	3e-34		NA	NA	2.5	0.1577	9.8	0
AAEL011987-RA	0	10	1	0	1128	0	1.84292	0.226107	0	XP_001655805.1	hypothetical protein AaeL_AAEL011987 [Aedes aegypti]	0		20	0.0171	0.1	0.0082	NA	NA
AAEL006759-RA	0	4	26	0	453	0	1.8356	14.6386	0	XP_001658043.1	hypothetical protein AaeL_AAEL006759 [Aedes aegypti]	6e-82		NA	NA	6.5	0	0.02	0
AAEL014909-RA	0	6	7	18	681	0	1.83155	2.62165	14.9509	XP_001649986.1	hypothetical protein AaeL_AAEL014909 [Aedes aegypti]	e-134		12	0.1091	1.17	0.5175	2.57	0
AAEL003577-RA	0	3	0	0	342	0	1.82352	0	0	XP_001663934.1	hypothetical protein AaeL_AAEL003577 [Aedes aegypti]	1e-62		NA	NA	NA	NA	NA	NA
AAEL000035-RA	0	4	3	1	456	0	1.82352	1.67795	1.24045	XP_001647907.1	Odorant-binding protein 56e, putative [Aedes aegypti]	1e-81		NA	NA	0.75	0.9126	0.33	0.7701
AAEL007819-RA	0	11	3	1	1293	0	1.76852	0.59176	0.437466	XP_001652942.1	hypothetical protein AaeL_AAEL007819 [Aedes aegypti]	0		22	0.0108	0.27	0.0628	0.33	0.7701
AAEL015090-RA	0	4	15	10	471	0	1.76545	8.12257	12.0094	XP_001650577.1	heat shock protein [Aedes aegypti]	1e-83		NA	NA	3.75	0.0026	0.67	0.3145
AAEL013556-RA	0	13	4	0	1533	0	1.76286	0.665489	0	XP_001663753.1	cytochrome P450 [Aedes aegypti]	0		26	0.0043	0.31	0.0637	NA	NA
AAEL000374-RA	0	2	0	0	237	0	1.75427	0	0	XP_001655505.1	cysteine-rich venom protein, putative [Aedes aegypti]	6e-41		NA	NA	NA	NA	NA	NA
AAEL012194-RA	0	2	0	0	237	0	1.75427	0	0	XP_001662305.1	cysteine-rich venom protein, putative [Aedes aegypti]	5e-41		NA	NA	NA	NA	NA	NA
AAEL004373-RA	0	2	2	2	240	0	1.73235	2.12541	4.7137	XP_001648983.1	hypothetical protein AaeL_AAEL004373 [Aedes aegypti]	2e-40		NA	NA	1	0.8376	1	0.4077
AAEL007221-RA	0	10	1	2	1218	0	1.70674	0.2094	0.928807	XP_001658241.1	brain-specific homeobox protein, putative [Aedes aegypti]	0		20	0.0171	0.1	0.0082	2	0.1929
AAEL001346-RA	0	4	1	0	492	0	1.69009	0.518392	0	XP_001653071.1	hypothetical protein AaeL_AAEL001346 [Aedes aegypti]	6e-87		NA	NA	0.25	0.2361	NA	NA
AAEL000992-RA	0	4	0	3	495	0	1.67985	0	3.42814	XP_001657720.1	hypothetical protein AaeL_AAEL000992 [Aedes aegypti]	1e-90		NA	NA	NA	NA	NA	NA
AAEL006921-RA	0	7	5	4	867	0	1.6784	1.47087	2.60966	XP_001652329.1	calmodulin [Aedes aegypti]	e-163		14	0.0687	0.71	0.82	0.8	0.3728
AAEL013604-RA	0	14	16	1	1749	0	1.664	2.33321	0.32341	XP_001663814.1	hypothetical protein AaeL_AAEL013604 [Aedes aegypti]	0		28	0.0027	1.14	0.3539	0.06	0.0037
AAEL007978-RA	0	4	0	0	501	0	1.65973	0	0	XP_001658780.1	angiotensin-converting-relatedenzyme [Aedes aegypti]	1e-93		NA	NA	NA	NA	NA	NA
AAEL013000-RA	0	10	56	10	1260	0	1.64985	11.3355	4.48923	XP_001663198.1	hypothetical protein AaeL_AAEL013000 [Aedes aegypti]	0		20	0.0171	5.6	0	0.18	0.0009
AAEL013518-RA	0	7	0	0	888	0	1.6387	0	0	XP_001663708.1	hypothetical protein AaeL_AAEL013518 [Aedes aegypti]	e-171		14	0.0687	0.07	0.0182	NA	NA
AAEL010068-RA	0	9	274	27	1161	0	1.61148	60.1924	13.1545	XP_001660610.1	hypothetical protein AaeL_AAEL010068 [Aedes aegypti]	0		18	0.0272	30.44	0	0.1	0
AAEL004157-RA	0	2	0	0	261	0	1.59296	0	0	XP_001648583.1	hypothetical protein AaeL_AAEL004157 [Aedes aegypti]	9e-46		NA	NA	NA	NA	NA	NA
AAEL010720-RA	0	1	0	0	132	0	1.57486	0	0	XP_001661040.1	ecdysone receptor isoform-A (EcRA) [Aedes aegypti]	1e-18		NA	NA	NA	NA	NA	NA
AAEL005729-RA	0	10	3	1	1323	0	1.57129	0.578342	0.427546	XP_001651386.1	hypothetical protein AaeL_AAEL005729 [Aedes aegypti]	0		20	0.0171	0.3	0.0972	0.33	0.7701
AAEL005701-RA	0	8	3	0	1077	0	1.54415	0.710442	0	XP_001651322.1	retinaldehyde binding protein [Aedes aegypti]	0		16	0.0432	0.38	0.2231	NA	NA
AAEL000912-RA	0	10	2	0	1359	0	1.52966	0.375347	0	XP_001651613.1	hypothetical protein AaeL_AAEL000912 [Aedes aegypti]	0		20	0.0171	0.2	0.0352	NA	NA
AAEL010929-RA	0	11	14	5	1500	0	1.52446	2.38045	1.88548	XP_001655046.1	g-protein coupled receptor [Aedes aegypti]	0		22	0.0108	1.27	0.2657	0.36	0.6202
AAEL006770-RA	0	6	2	0	819	0	1.52294	0.622829	0	XP_001658047.1	hypothetical protein AaeL_AAEL006770 [Aedes aegypti]	e-149		12	0.1091	0.33	0.2381	NA	NA
AAEL010683-RA	0	6	2	0	819	0	1.52294	0.622829	0	XP_001658047.1	hypothetical protein AaeL_AAEL006770 [Aedes aegypti]	e-149		12	0.1091	0.33	0.2381	NA	NA
AAEL002678-RA	0	6	42	12	819	0	1.52294	13.0794	8.28782	XP_001662051.1	ras suppressor protein 1, rsu1 [Aedes aegypti]	e-150		12	0.1091	7	0	0.29	0.1121
AAEL012933-RA	0	2	2	2	276	0	1.50639	1.84818	4.09887	XP_001656306.1	hypothetical protein AaeL_AAEL012933 [Aedes aegypti]	9e-45		NA	NA	1	0.8376	1	0.4077
AAEL005868-RA	0	5	0	5	699	0	1.48699	0	4.04609	XP_001651511.1	hypothetical protein AaeL_AAEL005868 [Aedes aegypti]	e-135		10	0.1733	0.1	0.0614	10	0.0042
AAEL009638-RA	0	7	2	6	981	0	1.48335	0.519977	3.45959	XP_001653882.1	hypothetical protein AaeL_AAEL009638 [Aedes aegypti]	0		14	0.0687	0.29	0.1506	3	0.0095
AAEL013245-RA	0	8	5	6	1125	0	1.47827	1.13355	3.01677	XP_001663420.1	proacrosin, putative [Aedes aegypti]	0		16	0.0432	0.62	0.6359	1.2	0.0922
AAEL005372-RA	0	3	0	0	423	0	1.47434	0	0	XP_001650801.1	hypothetical protein AaeL_AAEL005372 [Aedes aegypti]	1e-73		NA	NA	NA	NA	NA	NA
AAEL011726-RA	0	5	2	0	708	0	1.46809	0.720476	0	XP_001661856.1	hypothetical protein AaeL_AAEL011726 [Aedes aegypti]	e-133		10	0.1733	0.4	0.3695	NA	NA
AAEL001319-RA	0	5	0	0	708	0	1.46809	0	0	XP_001653006.1	hypothetical protein AaeL_AAEL001319 [Aedes aegypti]	e-138		10	0.1733	0.1	0.0614	NA	NA
AAEL000566-RA	0	3	3	5	426	0	1.46395	1.79612	6.63901	XP_001648669.1	hypothetical protein AaeL_AAEL000566 [Aedes aegypti]	2e-79		NA	NA	1	0.8017	1.67	0.0586
AAEL007419-RA	0	4	1	1	570	0	1.45882	0.447454	0.992357	XP_001658366.1	hypothetical protein AaeL_AAEL007419 [Aedes aegypti]	e-108		NA	NA	0.25	0.2361	1	0.5583
AAEL015577-RA	0	2	61	40	285	0	1.45882	54.5894	79.3886	XP_001660117.1	hypothetical protein AaeL_AAEL009492 [Aedes aegypti]	3e-48		NA	NA	30.5	0	0.66	0.053
AAEL006682-RA	0	3	0	1	429	0	1.45372	0	1.31852	XP_001657944.1	hypothetical protein AaeL_AAEL006682 [Aedes aegypti]	1e-79		NA	NA	NA	NA	NA	NA
AAEL014559-RA	0	3	0	1	429	0	1.45372	0	1.31852	XP_001649021.1	hypothetical protein AaeL_AAEL014559 [Aedes aegypti]	1e-79		NA	NA	NA	NA	NA	NA
AAEL010664-RA	0	4	1598	5158	576	0	1.44362	707.583	5065.26	XP_001661005.1	actin binding protein, putative [Aedes aegypti]	e-106		NA	NA	399.5	0	3.23	0
AAEL003958-RA	0	9	2	2	1299	0	1.44029	0.392685	0.870891	XP_001648137.1	neurotransmitter gated ion channel [Aedes aegypti]	0		18	0.0272	0.22	0.0577	1	0.4077
AAEL009252-RA	0	5	2	2	726	0	1.43169	0.702613	1.55825	XP_001659869.1	hypothetical protein AaeL_AAEL009252 [Aedes aegypti]	e-147		10	0.1733	0.4	0.3695	1	0.4077
AAEL011643-RA	0	5	25	68	729	0	1.4258	8.74652	52.7624	XP_001661813.1	homothorax homeobox protein [Aedes aegypti]	e-142		10	0.1733	5	0	2.72	0
AAEL003727-RA	0	3	3	0	438	0	1.42385	1.74691	0	XP_001664072.1	ninjurin a [Aedes aegypti]	5e-76		NA	NA	1	0.8017	NA	NA
AAEL007927-RA	0	2	1	0	294	0	1.41416	0.867512	0	XP_001658714.1	hypothetical protein AaeL_AAEL007927 [Aedes aegypti]	4e-48		NA	NA	0.5	0.6803	NA	NA
AAEL014878-RA	0	4	0	0	588	0	1.41416	0	0	XP_001649920.1	camp-dependent protein kinase catalytic subunit [Aedes aegypti]	e-114		NA	NA	NA	NA	NA	NA
AAEL009707-RA	0	4	27	39	588	0	1.41416	11.7114	37.5172	XP_001654004.1	hypothetical protein AaeL_AAEL009707 [Aedes aegypti]	e-114		NA	NA	6.75	0	1.44	0
AAEL013008-RA	0	9	5	5	1332	0	1.4046	0.95739	2.12329	XP_001663202.1	intraflagellar transport 52, putative [Aedes aegypti]	0		18	0.0272	0.56	0.4815	1	0.1905
AAEL002124-RA	0	10	22	5	1482	0	1.40271	3.78615	1.90838	XP_001654732.1	serine protease [Aedes aegypti]	0		20	0.0171	2.2	0.0067	0.23	0.103
AAEL011053-RA	0	8	10	9	1194	0	1.39284	2.13609	4.26364	XP_001661335.1	hypothetical protein AaeL_AAEL011053 [Aedes aegypti]	0		16	0.0432	1.25	0.3646	0.9	0.1177
AAEL005773-RA	0	6	12	0	906	0	1.3767	3.37813	0	XP_001651443.1	hypothetical protein AaeL_AAEL005773 [Aedes aegypti]	e-174		12	0.1091	2	0.0638	0.04	0.0062
AAEL001881-RA	0	6	51	5	909	0	1.37215	14.3097	3.11135	XP_001654202.1	hypothetical protein AaeL_AAEL001881 [Aedes aegypti]	e-168		12	0.1091	8.5	0	0.1	0
AAEL010325-RA	0	3	798	936	456	0	1.36764	446.335	1161.06	XP_001654421.1	hypothetical protein AaeL_AAEL010325 [Aedes aegypti]	7e-85		NA	NA	266	0	1.17	0
AAEL000271-RC	0	7	4	5	1065	0	1.36636	0.957929	2.6556	XP_001654804.1	gamma-glutamyl hydrolase, putative [Aedes aegypti]	0		14	0.0687	0.57	0.5625	1.25	0.113
AAEL000039-RA	0	8	1	1	1221	0	1.36204	0.208885	0.463262	XP_001647918.1	hypothetical protein AaeL_AAEL000039 [Aedes aegypti]	0		16	0.0432	0.12	0.0254	1	0.5583
AAEL013607-RA	0	1	0	0	153	0	1.3587	0	0	XP_001663816.1	hypothetical protein AaeL_AAEL013607 [Aedes aegypti]	8e-23		NA	NA	NA	NA	NA	NA
AAEL008423-RA	0	5	0	0	765	0	1.3587	0	0	XP_001659216.1	hypothetical protein AaeL_AAEL008423 [Aedes aegypti]	e-139		10	0.1733	0.1	0.0614	NA	NA
AAEL007369-RA	0	6	197	176	918	0	1.3587	54.7327	108.446	XP_001652711.1	homeobox protein even skipped [Aedes aegypti]	e-177		12	0.1091	32.83	0	0.89	0
AAEL013517-RA	0	2	0	0	306	0	1.3587	0	0	XP_001663700.1	pupal cuticle protein 78E, putative [Aedes aegypti]	2e-51		NA	NA	NA	NA	NA	NA
AAEL014131-RA	0	1	0	0	153	0	1.3587	0	0	XP_001648081.1	hypothetical protein AaeL_AAEL014131 [Aedes aegypti]	6e-20		NA	NA	NA	NA	NA	NA
AAEL002759-RB	0	5	4	0	771	0	1.34813	1.32321	0	XP_001655949.1	tropomyosin invertebrate [Aedes aegypti]	e-136		10	0.1733	0.8	0.9777	NA	NA
AAEL011970-RA	0	4	1	0	618	0	1.34551	0.4127	0	XP_001655784.1	hypothetical protein AaeL_AAEL011970 [Aedes aegypti]	e-115		NA	NA	0.25	0.2361	NA	NA
AAEL008710-RA	0	1	16	45	156	0	1.33257	26.1588	163.166	XP_001659445.1	hypothetical protein AaeL_AAEL008710 [Aedes aegypti]	2e-24		NA	NA	16	0	2.81	0
AAEL007614-RA	0	2	3	8	312	0	1.33257	2.45239	14.5037	XP_001658497.1	hypothetical protein AaeL_AAEL007614 [Aedes aegypti]	1e-53		NA	NA	1.5	0.4985	2.67	0.0038
AAEL006563-RA	0	9	8	0	1416	0	1.32128	1.44095	0	XP_001652056.1	retinoid-inducible serine carboxypeptidase (serine carboxypeptidase [Aedes aegypti]	0		18	0.0272	0.89	0.8579	0.06	0.04
AAEL012399-RA	0	2	0	0	315	0	1.31988	0	0	XP_001662546.1	hypothetical protein AaeL_AAEL012399 [Aedes aegypti]	3e-53		NA	NA	NA	NA	NA	NA
AAEL012703-RA	0	2	0	1	318	0	1.30743	0	1.77875	XP_001662810.1	hypothetical protein AaeL_AAEL012703 [Aedes aegypti]	2e-51		NA	NA	NA	NA	NA	NA
AAEL012696-RA	0	2	1	1	318	0	1.30743	0.80204	1.77875	XP_001662811.1	sterol carrier protein-2, putative [Aedes aegypti]	2e-51		NA	NA	0.5	0.6803	1	0.5583
AAEL013766-RA	0	5	122	12	795	0	1.30743	39.1395	8.53801	XP_001663971.1	hypothetical protein AaeL_AAEL013766 [Aedes aegypti]	e-162		10	0.1733	24.4	0	0.1	0
AAEL005647-RA	0	4	1	0	636	0	1.30743	0.40102	0	XP_001651205.1	serine collagenase 1 precursor, putative [Aedes aegypti]	e-122		NA	NA	0.25	0.2361	NA	NA
AAEL013525-RA	0	4	3	3	642	0	1.29521	1.19182	2.64319	XP_001663710.1	Timp-3, putative [Aedes aegypti]	e-124		NA	NA	0.75	0.9126	1	0.3106
AAEL006266-RA	0	3	0	3	483	0	1.29119	0	3.51331	XP_001651854.1	hypothetical protein AaeL_AAEL006266 [Aedes aegypti]	8e-89		NA	NA	NA	NA	NA	NA
AAEL013602-RA	0	13	10	1	2094	0	1.29057	1.218	0.270126	XP_001663810.1	laminin gamma-3 chain [Aedes aegypti]	0		26	0.0043	0.77	0.8898	0.1	0.049
AAEL000271-RA	0	7	4	5	1131	0	1.28662	0.902029	2.50063	XP_001654803.1	gamma-glutamyl hydrolase, putative [Aedes aegypti]	0		14	0.0687	0.57	0.5625	1.25	0.113
AAEL009834-RA	0	1	0	0	162	0	1.28322	0	0	XP_001660445.1	hypothetical protein AaeL_AAEL009834 [Aedes aegypti]	1e-22		NA	NA	NA	NA	NA	NA
AAEL009162-RA	0	1	1	6	162	0	1.28322	1.57437	20.9498	XP_001653707.1	hypothetical protein AaeL_AAEL009162 [Aedes aegypti]	2e-24		NA	NA	1	0.8847	6	0.0029
AAEL003271-RA	0	7	9	6	1137	0	1.27983	2.01885	2.98493	XP_001656651.1	hypothetical protein AaeL_AAEL003271 [Aedes aegypti]	0		14	0.0687	1.29	0.3626	0.67	0.4359
AAEL005762-RA	0	11	6	2	1791	0	1.27677	0.854434	0.631651	XP_001651407.1	leucine-rich transmembrane proteins [Aedes aegypti]	0		22	0.0108	0.55	0.417	0.33	0.6794
AAEL001309-RA	0	4	0	0	654	0	1.27145	0	0	XP_001653028.1	hypothetical protein AaeL_AAEL001309 [Aedes aegypti]	e-120		NA	NA	NA	NA	NA	NA
AAEL000092-RA	0	4	1	0	657	0	1.26564	0.388202	0	XP_001647878.1	glutathione-s-transferase theta, gst [Aedes aegypti]	e-123		NA	NA	0.25	0.2361	NA	NA
AAEL003132-RA	0	8	5	5	1332	0	1.24854	0.95739	2.12329	XP_001656323.1	intraflagellar transport protein, putative [Aedes aegypti]	0		16	0.0432	0.62	0.6359	1	0.1905
AAEL010416-RA	0	5	0	0	834	0	1.24629	0	0	XP_001654532.1	hypothetical protein AaeL_AAEL010416 [Aedes aegypti]	e-156		10	0.1733	0.1	0.0614	NA	NA
AAEL012881-RA	0	4	4	2	672	0	1.23739	1.51815	1.68346	XP_001656292.1	hypothetical protein AaeL_AAEL012881 [Aedes aegypti]	e-127		NA	NA	1	0.7719	0.5	0.8983
AAEL010139-RA	0	3	5	3	504	0	1.23739	2.53024	3.36693	XP_001654252.1	serine protease, putative [Aedes aegypti]	3e-91		NA	NA	1.67	0.3183	0.6	0.6794
AAEL012138-RB	0	9	9	4	1515	0	1.23494	1.51514	1.49345	XP_001655874.1	24-dehydrocholesterol reductase [Aedes aegypti]	0		18	0.0272	1	0.6636	0.44	0.9793
AAEL007815-RA	0	9	3	0	1518	0	1.2325	0.504049	0	XP_001652929.1	cytochrome P450 [Aedes aegypti]	0		18	0.0272	0.33	0.1485	NA	NA
AAEL001068-RA	0	3	0	0	507	0	1.23007	0	0	XP_001658012.1	myosin light chain 2V, putative [Aedes aegypti]	2e-91		NA	NA	NA	NA	NA	NA
AAEL003067-RA	0	5	4	6	846	0	1.22861	1.2059	4.01166	XP_001663089.1	hypothetical protein AaeL_AAEL003067 [Aedes aegypti]	e-163		10	0.1733	0.8	0.9777	1.5	0.0505
AAEL003301-RA	0	5	0	0	849	0	1.22427	0	0	XP_001663532.1	MRAS2, putative [Aedes aegypti]	e-157		10	0.1733	0.1	0.0614	NA	NA
AAEL013912-RA	0	9	10	2	1533	0	1.22044	1.66372	0.737956	XP_001664118.1	hypothetical protein AaeL_AAEL013912 [Aedes aegypti]	0		18	0.0272	1.11	0.4987	0.2	0.2064
AAEL013997-RA	0	6	9	15	1023	0	1.21925	2.24383	8.29389	XP_001657260.1	guanine nucleotide-binding protein beta 3 (g protein beta3) [Aedes aegypti]	0		12	0.1091	1.5	0.2411	1.67	0.0011
AAEL003020-RA	0	7	206	38	1194	0	1.21874	44.0034	18.0021	XP_001662973.1	tailless (tll) [Aedes aegypti]	0		14	0.0687	29.43	0	0.18	0
AAEL007222-RA	0	1	2	0	171	0	1.21568	2.98302	0	XP_001658254.1	hypothetical protein AaeL_AAEL007222 [Aedes aegypti]	5e-24		NA	NA	2	0.4492	NA	NA
AAEL002759-RA	0	5	5	0	855	0	1.21568	1.49151	0	XP_001655948.1	tropomyosin invertebrate [Aedes aegypti]	e-151		10	0.1733	1	0.7458	0.1	0.164
AAEL002759-RC	0	5	5	0	855	0	1.21568	1.49151	0	XP_001655948.1	tropomyosin invertebrate [Aedes aegypti]	e-151		10	0.1733	1	0.7458	0.1	0.164
AAEL002759-RD	0	5	5	0	855	0	1.21568	1.49151	0	XP_001655951.1	tropomyosin invertebrate [Aedes aegypti]	e-151		10	0.1733	1	0.7458	0.1	0.164
AAEL000061-RA	0	2	1	2	345	0	1.20511	0.739271	3.27909	XP_001647850.1	hypothetical protein AaeL_AAEL000061 [Aedes aegypti]	2e-62		NA	NA	0.5	0.6803	2	0.1929
AAEL011365-RA	0	2	0	0	345	0	1.20511	0	0	XP_001661615.1	hypothetical protein AaeL_AAEL011365 [Aedes aegypti]	3e-59		NA	NA	NA	NA	NA	NA
AAEL010859-RA	0	4	1	0	696	0	1.19472	0.366449	0	XP_001661094.1	hypothetical protein AaeL_AAEL010859 [Aedes aegypti]	e-135		NA	NA	0.25	0.2361	NA	NA
AAEL004539-RA	0	1	0	0	174	0	1.19472	0	0	XP_001649320.1	hypothetical protein AaeL_AAEL004539 [Aedes aegypti]	5e-24		NA	NA	NA	NA	NA	NA
AAEL005657-RA	0	5	0	0	882	0	1.17847	0	0	XP_001651216.1	hypothetical protein AaeL_AAEL005657 [Aedes aegypti]	e-171		10	0.1733	0.1	0.0614	NA	NA
AAEL009563-RA	0	2	2	0	354	0	1.17447	1.44095	0	XP_001660229.1	hypothetical protein AaeL_AAEL009563 [Aedes aegypti]	1e-63		NA	NA	1	0.8376	NA	NA
AAEL004695-RA	0	1	0	0	177	0	1.17447	0	0	XP_001649618.1	hypothetical protein AaeL_AAEL004695 [Aedes aegypti]	3e-27		NA	NA	NA	NA	NA	NA
AAEL014191-RA	0	2	0	0	354	0	1.17447	0	0	XP_001648182.1	hypothetical protein AaeL_AAEL014191 [Aedes aegypti]	1e-59		NA	NA	NA	NA	NA	NA
AAEL004576-RA	0	8	1	5	1425	0	1.16705	0.178981	1.98471	XP_001649385.1	hypothetical protein AaeL_AAEL004576 [Aedes aegypti]	0		16	0.0432	0.12	0.0254	5	0.0082
AAEL003930-RA	0	5	3	0	891	0	1.16656	0.85875	0	XP_001648065.1	hypothetical protein AaeL_AAEL003930 [Aedes aegypti]	e-167		10	0.1733	0.6	0.6691	NA	NA
AAEL003158-RA	0	3	0	21	540	0	1.1549	0	21.9972	XP_001656489.1	hypothetical protein AaeL_AAEL003158 [Aedes aegypti]	e-100		NA	NA	NA	NA	42	0
AAEL010634-RA	0	3	1	0	540	0	1.1549	0.472312	0	XP_001660975.1	hypothetical protein AaeL_AAEL010634 [Aedes aegypti]	e-101		NA	NA	0.33	0.4041	NA	NA
AAEL010863-RA	0	7	3	0	1278	0	1.13863	0.598706	0	XP_001661112.1	hypothetical protein AaeL_AAEL010863 [Aedes aegypti]	0		14	0.0687	0.43	0.3293	NA	NA
AAEL013336-RA	0	3	6	14	549	0	1.13596	2.78742	14.4244	XP_001663482.1	hypothetical protein AaeL_AAEL013336 [Aedes aegypti]	3e-98		NA	NA	2	0.1899	2.33	0.0003
AAEL007272-RA	0	1	0	0	183	0	1.13596	0	0	XP_001658267.1	hypothetical protein AaeL_AAEL007272 [Aedes aegypti]	2e-27		NA	NA	NA	NA	NA	NA
AAEL004498-RA	0	1	42	142	183	0	1.13596	58.5357	438.915	XP_001649292.1	hypothetical protein AaeL_AAEL004498 [Aedes aegypti]	4e-32		NA	NA	42	0	3.38	0
AAEL002894-RA	0	5	1	0	921	0	1.12856	0.276926	0	XP_001662682.1	adenosine A2 receptor [Aedes aegypti]	e-173		10	0.1733	0.2	0.1364	NA	NA
AAEL010194-RA	0	7	5	10	1293	0	1.12542	0.986267	4.37466	XP_001660680.1	hypothetical protein AaeL_AAEL010194 [Aedes aegypti]	0		14	0.0687	0.71	0.82	2	0.0036
AAEL012138-RA	0	7	9	4	1296	0	1.12282	1.77117	1.74581	XP_001655875.1	24-dehydrocholesterol reductase [Aedes aegypti]	0		14	0.0687	1.29	0.3626	0.44	0.9793
AAEL014277-RA	0	6	1268	421	1113	0	1.12065	290.568	213.959	XP_001648340.1	hypothetical protein AaeL_AAEL014277 [Aedes aegypti]	0		12	0.1091	211.33	0	0.33	0
AAEL002568-RA	0	3	0	2	558	0	1.11764	0	2.0274	XP_001655597.1	hypothetical protein AaeL_AAEL002568 [Aedes aegypti]	e-104		NA	NA	NA	NA	NA	NA
AAEL013793-RA	0	3	2	0	558	0	1.11764	0.914153	0	XP_001663985.1	hypothetical protein AaeL_AAEL013793 [Aedes aegypti]	e-107		NA	NA	0.67	0.8235	NA	NA
AAEL007232-RA	0	3	4	0	558	0	1.11764	1.82831	0	XP_001658255.1	hypothetical protein AaeL_AAEL007232 [Aedes aegypti]	e-102		NA	NA	1.33	0.5161	NA	NA
AAEL001208-RA	0	5	0	0	933	0	1.11405	0	0	XP_001658294.1	ubiquitin-conjugating enzyme variant [Aedes aegypti]	0		10	0.1733	0.1	0.0614	NA	NA
AAEL013120-RA	0	3	37	22	561	0	1.11167	16.8214	22.1821	XP_001656362.1	hypothetical protein AaeL_AAEL013120 [Aedes aegypti]	e-105		NA	NA	12.33	0	0.59	0.2775
AAEL000371-RA	0	4	1	0	750	0	1.1087	0.340065	0	XP_001655575.1	hypothetical protein AaeL_AAEL000371 [Aedes aegypti]	e-139		NA	NA	0.25	0.2361	NA	NA
AAEL000271-RB	0	6	4	5	1125	0	1.1087	0.90684	2.51397	XP_001654802.1	gamma-glutamyl hydrolase, putative [Aedes aegypti]	0		12	0.1091	0.67	0.7525	1.25	0.113
AAEL001844-RA	0	7	8	0	1314	0	1.10744	1.55281	0	XP_001654129.1	zinc carboxypeptidase [Aedes aegypti]	0		14	0.0687	1.14	0.5121	0.06	0.04
AAEL001281-RA	0	1	0	0	189	0	1.0999	0	0	XP_001652862.1	hypothetical protein AaeL_AAEL001281 [Aedes aegypti]	8e-28		NA	NA	NA	NA	NA	NA
AAEL013186-RA	0	5	0	0	948	0	1.09642	0	0	XP_001663367.1	heparan sulfate sulfotransferase [Aedes aegypti]	0		10	0.1733	0.1	0.0614	NA	NA
AAEL003918-RA	0	7	4	0	1329	0	1.09494	0.767641	0	XP_001648005.1	calcium-dependent protein kinase [Aedes aegypti]	0		14	0.0687	0.57	0.5625	NA	NA
AAEL008299-RA	0	2	0	0	381	0	1.09124	0	0	XP_001653193.1	galactose-specific C-type lectin, putative [Aedes aegypti]	2e-74		NA	NA	NA	NA	NA	NA
AAEL004748-RA	0	2	1	0	381	0	1.09124	0.669419	0	XP_001649704.1	pupal cuticle protein, putative [Aedes aegypti]	5e-67		NA	NA	0.5	0.6803	NA	NA
AAEL012052-RA	0	7	3	6	1341	0	1.08514	0.570579	2.53084	XP_001655839.1	hypothetical protein AaeL_AAEL012052 [Aedes aegypti]	0		14	0.0687	0.43	0.3293	2	0.0241
AAEL003806-RA	0	1	1	0	192	0	1.08272	1.32838	0	XP_001664190.1	hypothetical protein AaeL_AAEL003806 [Aedes aegypti]	2e-29		NA	NA	1	0.8847	NA	NA
AAEL004079-RA	0	1	0	0	192	0	1.08272	0	0	XP_001648387.1	hypothetical protein AaeL_AAEL004079 [Aedes aegypti]	5e-31		NA	NA	NA	NA	NA	NA
AAEL008054-RA	0	4	120	174	771	0	1.0785	39.6963	127.655	XP_001658857.1	hypothetical protein AaeL_AAEL008054 [Aedes aegypti]	e-146		NA	NA	30	0	1.45	0
AAEL007991-RA	0	4	1	0	774	0	1.07432	0.32952	0	XP_001658807.1	hypothetical protein AaeL_AAEL007991 [Aedes aegypti]	e-144		NA	NA	0.25	0.2361	NA	NA
AAEL014852-RA	0	2	1	3	387	0	1.07432	0.65904	4.38483	XP_001649758.1	hypothetical protein AaeL_AAEL014852 [Aedes aegypti]	4e-75		NA	NA	0.5	0.6803	3	0.0668
AAEL010884-RA	0	4	2	0	774	0	1.07432	0.65904	0	XP_001655033.1	adp,atp carrier protein [Aedes aegypti]	e-147		NA	NA	0.5	0.5601	NA	NA
AAEL005059-RA	0	3	3	20	582	0	1.07155	1.31468	19.4379	XP_001650289.1	ptpla domain protein [Aedes aegypti]	e-112		NA	NA	1	0.8017	6.67	0
AAEL006636-RA	0	9	2	7	1755	0	1.06606	0.290654	2.25613	XP_001657911.1	lymnokinin receptor [Aedes aegypti]	0		18	0.0272	0.22	0.0577	3.5	0.0036
AAEL009223-RA	0	2	7	20	390	0	1.06606	4.5778	29.0074	XP_001659838.1	hypothetical protein AaeL_AAEL009223 [Aedes aegypti]	2e-68		NA	NA	3.5	0.0457	2.86	0
AAEL012837-RA	0	1	0	0	195	0	1.06606	0	0	XP_001656279.1	hypothetical protein AaeL_AAEL012837 [Aedes aegypti]	3e-27		NA	NA	NA	NA	NA	NA
AAEL013349-RA	0	3	9	28	585	0	1.06606	3.92382	27.0735	XP_001663490.1	lethal(2)essential for life protein, l2efl [Aedes aegypti]	e-106		NA	NA	3	0.0352	3.11	0
AAEL013623-RA	0	5	2	1	978	0	1.06279	0.521572	0.578368	XP_001656898.1	trypsin [Aedes aegypti]	0		10	0.1733	0.4	0.3695	0.5	0.928
AAEL013350-RA	0	3	4	43	588	0	1.06062	1.73502	41.3651	XP_001663489.1	heat shock protein 26kD, putative [Aedes aegypti]	e-109		NA	NA	1.33	0.5161	10.75	0
AAEL001463-RA	0	2	3	8	396	0	1.04991	1.93219	11.4271	XP_001659320.1	hypothetical protein AaeL_AAEL001463 [Aedes aegypti]	4e-67		NA	NA	1.5	0.4985	2.67	0.0038
AAEL004906-RA	0	1	0	0	198	0	1.04991	0	0	XP_001650011.1	hypothetical protein AaeL_AAEL004906 [Aedes aegypti]	9e-30		NA	NA	NA	NA	NA	NA
AAEL013934-RA	0	3	0	0	597	0	1.04463	0	0	XP_001664131.1	hypothetical protein AaeL_AAEL013934 [Aedes aegypti]	e-112		NA	NA	NA	NA	NA	NA
AAEL005124-RA	0	9	10	0	1800	0	1.03941	1.41694	0	XP_001650388.1	hypothetical protein AaeL_AAEL005124 [Aedes aegypti]	0		18	0.0272	1.11	0.4987	0.05	0.0156
AAEL001219-RA	0	9	2	4	1821	0	1.02742	0.280119	1.24249	XP_001658315.1	hypothetical protein AaeL_AAEL001219 [Aedes aegypti]	0		18	0.0272	0.22	0.0577	2	0.0656
AAEL004249-RB	0	2	0	0	405	0	1.02657	0	0	XP_001648787.1	hypothetical protein AaeL_AAEL004249 [Aedes aegypti]	1e-75		NA	NA	NA	NA	NA	NA
AAEL000083-RA	0	5	3	3	1017	0	1.02203	0.752356	1.66856	XP_001647939.1	hypothetical protein AaeL_AAEL000083 [Aedes aegypti]	0		10	0.1733	0.6	0.6691	1	0.3106
AAEL000989-RA	0	1	0	0	204	0	1.01903	0	0	XP_001657709.1	hypothetical protein AaeL_AAEL000989 [Aedes aegypti]	3e-32		NA	NA	NA	NA	NA	NA
AAEL003221-RA	0	2	0	0	408	0	1.01903	0	0	XP_001656602.1	pupal cuticle protein 78E, putative [Aedes aegypti]	5e-73		NA	NA	NA	NA	NA	NA
AAEL007860-RA	0	1	1	0	204	0	1.01903	1.25024	0	XP_001658704.1	hypothetical protein AaeL_AAEL007860 [Aedes aegypti]	1e-31		NA	NA	1	0.8847	NA	NA
AAEL014937-RA	0	1	0	3	204	0	1.01903	0	8.31829	XP_001650032.1	hypothetical protein AaeL_AAEL014937 [Aedes aegypti]	6e-31		NA	NA	NA	NA	NA	NA
AAEL015447-RA	0	5	0	5	1023	0	1.01604	0	2.76463	XP_001647728.1	hypothetical protein AaeL_AAEL015447 [Aedes aegypti]	0		10	0.1733	0.1	0.0614	10	0.0042
AAEL014435-RA	0	6	2	34	1239	0	1.00669	0.411701	15.5221	XP_001648774.1	Juvenile hormone-inducible protein, putative [Aedes aegypti]	0		12	0.1091	0.33	0.2381	17	0
AAEL011828-RA	0	1	0	2	207	0	1.00426	0	5.46515	XP_001655749.1	hypothetical protein AaeL_AAEL011828 [Aedes aegypti]	5e-33		NA	NA	NA	NA	NA	NA
AAEL015232-RA	0	3	0	0	621	0	1.00426	0	0	XP_001651062.1	GTP-binding protein rit [Aedes aegypti]	e-112		NA	NA	NA	NA	NA	NA
AAEL010221-RA	0	7	9	7	1452	0	1.00218	1.58088	2.72693	XP_001654368.1	GATA transcription factor (GATAd) [Aedes aegypti]	0		14	0.0687	1.29	0.3626	0.78	0.2589
AAEL003067-RB	0	5	4	6	1044	0	0.995601	0.977198	3.25082	XP_001663090.1	hypothetical protein AaeL_AAEL003067 [Aedes aegypti]	0		10	0.1733	0.8	0.9777	1.5	0.0505
AAEL009432-RA	0	7	2	0	1464	0	0.993968	0.348427	0	XP_001660044.1	cd36 antigen [Aedes aegypti]	0		14	0.0687	0.29	0.1506	NA	NA
AAEL015538-RA	0	3	2	3	636	0	0.980573	0.80204	2.66813	XP_001647661.1	microtubule-associated protein tau [Aedes aegypti]	e-118		NA	NA	0.67	0.8235	1.5	0.1668
AAEL006994-RA	0	6	14	7	1275	0	0.978265	2.80053	3.10549	XP_001652475.1	myosin heavy chain, putative [Aedes aegypti]	0		12	0.1091	2.33	0.024	0.5	0.8111
AAEL012542-RA	0	3	3	1	639	0	0.975969	1.19741	0.885201	XP_001662646.1	short neuropeptide F precursor, putative [Aedes aegypti]	e-117		NA	NA	1	0.8017	0.33	0.7701
AAEL004249-RA	0	2	0	0	426	0	0.975969	0	0	XP_001648786.1	hypothetical protein AaeL_AAEL004249 [Aedes aegypti]	1e-78		NA	NA	NA	NA	NA	NA
AAEL009114-RA	0	3	2	1	639	0	0.975969	0.798274	0.885201	XP_001659770.1	hypothetical protein AaeL_AAEL009114 [Aedes aegypti]	e-120		NA	NA	0.67	0.8235	0.5	0.928
AAEL003053-RE	0	2	1	0	429	0	0.969144	0.594519	0	XP_001663081.1	allergen, putative [Aedes aegypti]	6e-79		NA	NA	0.5	0.6803	NA	NA
AAEL010490-RA	0	1	6	19	216	0	0.962414	7.08468	49.7557	XP_001654615.1	hypothetical protein AaeL_AAEL010490 [Aedes aegypti]	3e-33		NA	NA	6	0.0268	3.17	0
AAEL010490-RB	0	1	6	19	216	0	0.962414	7.08468	49.7557	XP_001654615.1	hypothetical protein AaeL_AAEL010490 [Aedes aegypti]	3e-33		NA	NA	6	0.0268	3.17	0
AAEL000166-RA	0	3	2	0	648	0	0.962414	0.787187	0	XP_001658887.1	hypothetical protein AaeL_AAEL000166 [Aedes aegypti]	e-113		NA	NA	0.67	0.8235	NA	NA
AAEL007438-RA	0	5	3	0	1086	0	0.957097	0.704554	0	XP_001652755.1	dipeptidyl-peptidase [Aedes aegypti]	0		10	0.1733	0.6	0.6691	NA	NA
AAEL005948-RA	0	2	3	17	435	0	0.955777	1.75896	22.1056	XP_001651716.1	hypothetical protein AaeL_AAEL005948 [Aedes aegypti]	1e-78		NA	NA	1.5	0.4985	5.67	0
AAEL009180-RA	0	3	0	0	654	0	0.953584	0	0	XP_001653724.1	GTP-binding protein rit [Aedes aegypti]	e-119		NA	NA	NA	NA	NA	NA
AAEL000037-RA	0	5	2	0	1092	0	0.951838	0.467122	0	XP_001647870.1	serine protease [Aedes aegypti]	0		10	0.1733	0.4	0.3695	NA	NA
AAEL002519-RA	0	5	2	1	1095	0	0.94923	0.465842	0.516569	XP_001655477.1	serine collagenase 1 precursor, putative [Aedes aegypti]	0		10	0.1733	0.4	0.3695	0.5	0.928
AAEL009478-RA	0	3	1	0	660	0	0.944915	0.386437	0	XP_001660101.1	hypothetical protein AaeL_AAEL009478 [Aedes aegypti]	e-128		NA	NA	0.33	0.4041	NA	NA
AAEL009777-RA	0	5	0	0	1104	0	0.941492	0	0	XP_001654042.1	heparan sulfate sulfotransferase [Aedes aegypti]	0		10	0.1733	0.1	0.0614	NA	NA
AAEL015473-RA	0	1	0	0	221	0	0.94064	0	0	XP_001647709.1	hypothetical protein AaeL_AAEL015473 [Aedes aegypti]	7e-37		NA	NA	NA	NA	NA	NA
AAEL013683-RA	0	3	0	0	663	0	0.94064	0	0	XP_001663858.1	hypothetical protein AaeL_AAEL013683 [Aedes aegypti]	e-127		NA	NA	NA	NA	NA	NA
AAEL005955-RA	0	1	0	1	222	0	0.936403	0	2.54794	XP_001651736.1	hypothetical protein AaeL_AAEL005955 [Aedes aegypti]	3e-34		NA	NA	NA	NA	NA	NA
AAEL001027-RA	0	5	2	1	1113	0	0.933879	0.458308	0.508215	XP_001657862.1	hypothetical protein AaeL_AAEL001027 [Aedes aegypti]	0		10	0.1733	0.4	0.3695	0.5	0.928
AAEL010627-RA	0	6	1	0	1338	0	0.932204	0.190619	0	XP_001660964.1	hypothetical protein AaeL_AAEL010627 [Aedes aegypti]	0		12	0.1091	0.17	0.0782	NA	NA
AAEL007766-RA	0	2	0	0	447	0	0.930118	0	0	XP_001658639.1	ras GTPase, putative [Aedes aegypti]	8e-79		NA	NA	NA	NA	NA	NA
AAEL001524-RA	0	3	3	12	672	0	0.928042	1.13861	10.1008	XP_001659548.1	rab23 [Aedes aegypti]	e-123		NA	NA	1	0.8017	4	0.0001
AAEL003380-RA	0	7	2	0	1569	0	0.927451	0.32511	0	XP_001656766.1	cytochrome P450 [Aedes aegypti]	0		14	0.0687	0.29	0.1506	NA	NA
AAEL000352-RA	0	1	3	13	225	0	0.923917	3.40065	32.6816	XP_001655527.1	hypothetical protein AaeL_AAEL000352 [Aedes aegypti]	6e-37		NA	NA	3	0.224	4.33	0
AAEL004789-RA	0	1	2	12	225	0	0.923917	2.2671	30.1677	XP_001649827.1	hypothetical protein AaeL_AAEL004789 [Aedes aegypti]	6e-37		NA	NA	2	0.4492	6	0
AAEL005229-RA	0	3	3	20	687	0	0.907779	1.11375	16.4671	XP_001650522.1	ptpla domain protein [Aedes aegypti]	e-133		NA	NA	1	0.8017	6.67	0
AAEL014857-RA	0	1	0	0	231	0	0.89992	0	0	XP_001649833.1	hypothetical protein AaeL_AAEL014857 [Aedes aegypti]	2e-36		NA	NA	NA	NA	NA	NA
AAEL008066-RA	0	2	1	6	465	0	0.894114	0.548492	7.29863	XP_001658878.1	trkB protein, putative [Aedes aegypti]	3e-87		NA	NA	0.5	0.6803	6	0.0029
AAEL009052-RA	0	3	0	0	699	0	0.892195	0	0	XP_001653656.1	hypothetical protein AaeL_AAEL009052 [Aedes aegypti]	e-143		NA	NA	NA	NA	NA	NA
AAEL013938-RA	0	1	0	0	234	0	0.888382	0	0	XP_001664135.1	hypothetical protein AaeL_AAEL013938 [Aedes aegypti]	7e-40		NA	NA	NA	NA	NA	NA
AAEL009845-RA	0	2	37	11	468	0	0.888382	20.1641	13.295	XP_001660453.1	hypothetical protein AaeL_AAEL009845 [Aedes aegypti]	3e-90		NA	NA	18.5	0	0.3	0.1691
AAEL001337-RA	0	4	5	0	939	0	0.885544	1.35809	0	XP_001653063.1	band 4.1-like protein 2, putative [Aedes aegypti]	0		NA	NA	1.25	0.5214	0.1	0.164
AAEL002164-RA	0	3	2	9	705	0	0.884602	0.723542	7.22098	XP_001654837.1	hypothetical protein AaeL_AAEL002164 [Aedes aegypti]	e-129		NA	NA	0.67	0.8235	4.5	0.0005
AAEL003478-RA	0	2	1	4	471	0	0.882724	0.541505	4.80377	XP_001656831.1	hypothetical protein AaeL_AAEL003478 [Aedes aegypti]	4e-89		NA	NA	0.5	0.6803	4	0.0233
AAEL009181-RA	0	1	0	0	237	0	0.877137	0	0	XP_001653716.1	hypothetical protein AaeL_AAEL009181 [Aedes aegypti]	4e-38		NA	NA	NA	NA	NA	NA
AAEL015672-RA	0	1	1	0	237	0	0.877137	1.07615	0	XP_001659910.1	hypothetical protein AaeL_AAEL009300 [Aedes aegypti]	1e-37		NA	NA	1	0.8847	NA	NA
AAEL013758-RA	0	3	1	2	714	0	0.873451	0.357211	1.58444	XP_001663962.1	hypothetical protein AaeL_AAEL013758 [Aedes aegypti]	e-133		NA	NA	0.33	0.4041	2	0.1929
AAEL006272-RA	0	3	1	2	714	0	0.873451	0.357211	1.58444	XP_001651872.1	hypothetical protein AaeL_AAEL006272 [Aedes aegypti]	e-136		NA	NA	0.33	0.4041	2	0.1929
AAEL000119-RA	0	7	2	4	1671	0	0.870838	0.305265	1.35402	XP_001657682.1	AMP dependent coa ligase [Aedes aegypti]	0		14	0.0687	0.29	0.1506	2	0.0656
AAEL001444-RA	0	7	6	0	1680	0	0.866173	0.910888	0	XP_001659313.1	hypothetical protein AaeL_AAEL001444 [Aedes aegypti]	0		14	0.0687	0.86	0.9276	0.08	0.1024
AAEL005195-RA	0	2	1	0	480	0	0.866173	0.531351	0	XP_001650511.1	homeobox protein [Aedes aegypti]	1e-86		NA	NA	0.5	0.6803	NA	NA
AAEL002990-RA	0	1	0	0	240	0	0.866173	0	0	XP_001662914.1	hypothetical protein AaeL_AAEL002990 [Aedes aegypti]	2e-37		NA	NA	NA	NA	NA	NA
AAEL002655-RA	0	6	10	1	1446	0	0.862578	1.76382	0.391178	XP_001662052.1	matrix metalloproteinase [Aedes aegypti]	0		12	0.1091	1.67	0.1581	0.1	0.049
AAEL007611-RA	0	3	1	3	723	0	0.862578	0.352764	2.34707	XP_001658504.1	hypothetical protein AaeL_AAEL007611 [Aedes aegypti]	e-137		NA	NA	0.33	0.4041	3	0.0668
AAEL006355-RA	0	8	2	38	1929	0	0.862131	0.264436	11.1428	XP_001651939.1	hypothetical protein AaeL_AAEL006355 [Aedes aegypti]	0		16	0.0432	0.25	0.0938	19	0
AAEL005196-RA	0	2	4	13	483	0	0.860793	2.1122	15.2244	XP_001650513.1	hypothetical protein AaeL_AAEL005196 [Aedes aegypti]	5e-84		NA	NA	2	0.2845	3.25	0.0001
AAEL006736-RA	0	6	4	1	1449	0	0.860793	0.704068	0.390368	XP_001652194.1	hypothetical protein AaeL_AAEL006736 [Aedes aegypti]	0		12	0.1091	0.67	0.7525	0.25	0.5399
AAEL000780-RA	0	7	6	0	1695	0	0.858507	0.902827	0	XP_001650969.1	amino acid transporter [Aedes aegypti]	0		14	0.0687	0.86	0.9276	0.08	0.1024
AAEL013656-RA	0	4	0	0	969	0	0.858128	0	0	XP_001663842.1	bm-40 precursor [Aedes aegypti]	0		NA	NA	NA	NA	NA	NA
AAEL003761-RA	0	3	2	0	729	0	0.855479	0.699722	0	XP_001657211.1	hypothetical protein AaeL_AAEL003761 [Aedes aegypti]	e-133		NA	NA	0.67	0.8235	NA	NA
AAEL015451-RA	0	2	3	2	486	0	0.855479	1.57437	2.32775	XP_001647724.1	hypothetical protein AaeL_AAEL015451 [Aedes aegypti]	9e-88		NA	NA	1.5	0.4985	0.67	0.6528
AAEL004245-RA	0	5	2	1	1221	0	0.851275	0.41777	0.463262	XP_001648734.1	alpha-2 adrenergic receptor [Aedes aegypti]	0		10	0.1733	0.4	0.3695	0.5	0.928
AAEL001474-RA	0	2	2	4	489	0	0.850231	1.04314	4.62694	XP_001653381.1	hypothetical protein AaeL_AAEL001474 [Aedes aegypti]	1e-94		NA	NA	1	0.8376	2	0.0656
AAEL013730-RA	0	7	8	3	1716	0	0.848001	1.18904	0.988887	XP_001663915.1	hypothetical protein AaeL_AAEL013730 [Aedes aegypti]	0		14	0.0687	1.14	0.5121	0.38	0.7643
AAEL000607-RA	0	1	0	0	246	0	0.845046	0	0	XP_001649185.1	hypothetical protein AaeL_AAEL000607 [Aedes aegypti]	2e-41		NA	NA	NA	NA	NA	NA
AAEL006410-RA	0	3	0	0	744	0	0.838231	0	0	XP_001657785.1	hypothetical protein AaeL_AAEL006410 [Aedes aegypti]	e-143		NA	NA	NA	NA	NA	NA
AAEL011305-RA	0	2	21	16	498	0	0.834865	10.7551	18.1733	XP_001655234.1	hypothetical protein AaeL_AAEL011305 [Aedes aegypti]	2e-89		NA	NA	10.5	0	0.76	0.0988
AAEL011966-RA	0	3	0	0	747	0	0.834865	0	0	XP_001655779.1	hypothetical protein AaeL_AAEL011966 [Aedes aegypti]	e-139		NA	NA	NA	NA	NA	NA
AAEL013737-RA	0	3	5	2	750	0	0.831526	1.70032	1.50838	XP_001663923.1	axonemal inner arm dynein light chain [Aedes aegypti]	e-136		NA	NA	1.67	0.3183	0.4	0.8756
AAEL013056-RA	0	3	0	0	750	0	0.831526	0	0	XP_001663258.1	hypothetical protein AaeL_AAEL013056 [Aedes aegypti]	e-146		NA	NA	NA	NA	NA	NA
AAEL003069-RA	0	3	1	0	753	0	0.828213	0.33871	0	XP_001663072.1	hypothetical protein AaeL_AAEL003069 [Aedes aegypti]	e-141		NA	NA	0.33	0.4041	NA	NA
AAEL013648-RA	0	6	7	5	1518	0	0.821666	1.17611	1.86312	XP_001663834.1	hypothetical protein AaeL_AAEL013648 [Aedes aegypti]	0		12	0.1091	1.17	0.5175	0.71	0.4109
AAEL007769-RA	0	2	16	43	507	0	0.820045	8.04887	47.9737	XP_001658650.1	hypothetical protein AaeL_AAEL007769 [Aedes aegypti]	1e-95		NA	NA	8	0.0001	2.69	0
AAEL002484-RA	0	2	1	0	510	0	0.815221	0.500095	0	XP_001655381.1	hypothetical protein AaeL_AAEL002484 [Aedes aegypti]	2e-97		NA	NA	0.5	0.6803	NA	NA
AAEL010452-RA	0	2	4	0	510	0	0.815221	2.00038	0	XP_001660848.1	hypothetical protein AaeL_AAEL010452 [Aedes aegypti]	4e-92		NA	NA	2	0.2845	NA	NA
AAEL007408-RA	0	4	3	0	1026	0	0.810454	0.745756	0	XP_001658337.1	hypothetical protein AaeL_AAEL007408 [Aedes aegypti]	0		NA	NA	0.75	0.9126	NA	NA
AAEL006287-RA	0	11	1476	734	2838	0	0.805742	132.647	146.294	XP_001657626.1	PIWI [Aedes aegypti]	0		22	0.0108	134.18	0	0.5	0.0202
AAEL001535-RA	0	1	1	0	258	0	0.805742	0.988561	0	XP_001659536.1	hypothetical protein AaeL_AAEL001535 [Aedes aegypti]	1e-44		NA	NA	1	0.8847	NA	NA
AAEL014654-RA	0	7	16	10	1806	0	0.805742	2.25957	3.13202	XP_001649259.1	hypothetical protein AaeL_AAEL014654 [Aedes aegypti]	0		14	0.0687	2.29	0.0174	0.62	0.3934
AAEL013201-RA	0	4	1	1	1032	0	0.805742	0.24714	0.548104	XP_001663379.1	hypothetical protein AaeL_AAEL013201 [Aedes aegypti]	0		NA	NA	0.25	0.2361	1	0.5583
AAEL014151-RA	0	2	4	5	516	0	0.805742	1.97712	5.48104	XP_001648097.1	six/sine homebox transcription factors [Aedes aegypti]	6e-99		NA	NA	2	0.2845	1.25	0.113
AAEL012477-RA	0	2	5	2	516	0	0.805742	2.4714	2.19242	XP_001662598.1	hypothetical protein AaeL_AAEL012477 [Aedes aegypti]	3e-95		NA	NA	2.5	0.1577	0.4	0.8756
AAEL013224-RA	0	1	0	0	258	0	0.805742	0	0	XP_001656507.1	hypothetical protein AaeL_AAEL013224 [Aedes aegypti]	2e-43		NA	NA	NA	NA	NA	NA
AAEL000668-RA	0	4	279	34	1038	0	0.801084	68.5535	18.5278	XP_001649779.1	hypothetical protein AaeL_AAEL000668 [Aedes aegypti]	0		NA	NA	69.75	0	0.12	0
AAEL010113-RA	0	2	0	0	525	0	0.791929	0	0	XP_001654248.1	hypothetical protein AaeL_AAEL010113 [Aedes aegypti]	1e-95		NA	NA	NA	NA	NA	NA
AAEL005723-RA	0	4	5	1	1056	0	0.78743	1.20762	0.535647	XP_001651368.1	hypothetical protein AaeL_AAEL005723 [Aedes aegypti]	0		NA	NA	1.25	0.5214	0.2	0.3716
AAEL009214-RA	0	1	0	1	264	0	0.78743	0	2.14259	XP_001659821.1	diazepam binding inhibitor, putative [Aedes aegypti]	9e-43		NA	NA	NA	NA	NA	NA
AAEL002577-RA	0	2	1	0	531	0	0.782981	0.480318	0	XP_001655710.1	hypothetical protein AaeL_AAEL002577 [Aedes aegypti]	6e-99		NA	NA	0.5	0.6803	NA	NA
AAEL003219-RA	0	3	2	8	801	0	0.778582	0.636826	5.64937	XP_001656655.1	clip-domain serine protease, putative [Aedes aegypti]	e-158		NA	NA	0.67	0.8235	4	0.0013
AAEL013434-RB	0	4	3	25	1068	0	0.778582	0.716429	13.2407	XP_001663627.1	Sptzle 1A (Spz1A) [Aedes aegypti]	0		NA	NA	0.75	0.9126	8.33	0
AAEL004093-RA	0	7	4	0	1896	0	0.767495	0.538077	0	XP_001648434.1	hypothetical protein AaeL_AAEL004093 [Aedes aegypti]	0		14	0.0687	0.57	0.5625	NA	NA
AAEL013840-RA	0	3	1	8	813	0	0.76709	0.313713	5.56599	XP_001664031.1	hypothetical protein AaeL_AAEL013840 [Aedes aegypti]	e-164		NA	NA	0.33	0.4041	8	0.0004
AAEL011922-RA	0	3	0	0	816	0	0.76427	0	0	XP_001662082.1	serine-type enodpeptidase, putative [Aedes aegypti]	e-154		NA	NA	NA	NA	NA	NA
AAEL010346-RA	0	2	0	1	546	0	0.76147	0	1.03598	XP_001654460.1	hypothetical protein AaeL_AAEL010346 [Aedes aegypti]	e-105		NA	NA	NA	NA	NA	NA
AAEL013434-RA	0	4	3	25	1095	0	0.759384	0.698763	12.9142	XP_001663626.1	Sptzle 1A (Spz1A) [Aedes aegypti]	0		NA	NA	0.75	0.9126	8.33	0
AAEL004575-RA	0	7	1	1	1947	0	0.747391	0.130996	0.290521	XP_001649402.1	beta-galactosidase [Aedes aegypti]	0		14	0.0687	0.14	0.0446	1	0.5583
AAEL010789-RA	0	2	0	0	558	0	0.745095	0	0	XP_001654907.1	hypothetical protein AaeL_AAEL010789 [Aedes aegypti]	e-107		NA	NA	NA	NA	NA	NA
AAEL007716-RA	0	12	8	12	3354	0	0.743762	0.608345	2.02377	XP_001652855.1	hypothetical protein AaeL_AAEL007716 [Aedes aegypti]	0		24	0.0068	0.67	0.6556	1.5	0.0057
AAEL014227-RA	0	4	2	2	1119	0	0.743097	0.455851	1.01098	XP_001647835.1	innexin [Aedes aegypti]	0		NA	NA	0.5	0.5601	1	0.4077
AAEL007096-RA	0	4	1	0	1119	0	0.743097	0.227925	0	XP_001658111.1	hypothetical protein AaeL_AAEL007096 [Aedes aegypti]	0		NA	NA	0.25	0.2361	NA	NA
AAEL004967-RA	0	3	3	42	840	0	0.742434	0.910888	28.2822	XP_001650092.1	myo inositol monophosphatase [Aedes aegypti]	e-155		NA	NA	1	0.8017	14	0
AAEL002333-RA	0	3	1	0	843	0	0.739791	0.302549	0	XP_001661394.1	hypothetical protein AaeL_AAEL002333 [Aedes aegypti]	e-165		NA	NA	0.33	0.4041	NA	NA
AAEL000252-RA	0	2	1	0	564	0	0.737168	0.452214	0	XP_001660122.1	hypothetical protein AaeL_AAEL000252 [Aedes aegypti]	e-108		NA	NA	0.5	0.6803	NA	NA
AAEL010775-RA	0	3	1	0	846	0	0.737168	0.301476	0	XP_001654888.1	hypothetical protein AaeL_AAEL010775 [Aedes aegypti]	e-157		NA	NA	0.33	0.4041	NA	NA
AAEL014446-RA	0	1	0	0	282	0	0.737168	0	0	XP_001648776.1	hypothetical protein AaeL_AAEL014446 [Aedes aegypti]	9e-46		NA	NA	NA	NA	NA	NA
AAEL001669-RA	0	1	0	0	282	0	0.737168	0	0	XP_001653746.1	hypothetical protein AaeL_AAEL001669 [Aedes aegypti]	8e-49		NA	NA	NA	NA	NA	NA
AAEL011037-RA	0	1	0	0	282	0	0.737168	0	0	XP_001661317.1	hypothetical protein AaeL_AAEL011037 [Aedes aegypti]	2e-49		NA	NA	NA	NA	NA	NA
AAEL009717-RA	0	3	72	26	849	0	0.734563	21.6296	17.3224	XP_001654028.1	hypothetical protein AaeL_AAEL009717 [Aedes aegypti]	e-162		NA	NA	24	0	0.36	0.283
AAEL011768-RA	0	4	8	5	1134	0	0.733268	1.79928	2.49402	XP_001661887.1	hypothetical protein AaeL_AAEL011768 [Aedes aegypti]	0		NA	NA	2	0.1301	0.62	0.5462
AAEL009853-RA	0	3	18	6	852	0	0.731977	5.38835	3.9834	XP_001660450.1	Trypsin, putative [Aedes aegypti]	e-169		NA	NA	6	0.0001	0.33	0.4741
AAEL004836-RA	0	5	0	1	1422	0	0.730947	0	0.39778	XP_001649884.1	Sialin, Sodium/sialic acid cotransporter, putative [Aedes aegypti]	0		10	0.1733	0.1	0.0614	NA	NA
AAEL010876-RA	0	2	1	0	570	0	0.729408	0.447454	0	XP_001661120.1	hypothetical protein AaeL_AAEL010876 [Aedes aegypti]	e-110		NA	NA	0.5	0.6803	NA	NA
AAEL010220-RA	0	1	2	0	285	0	0.729408	1.78981	0	XP_001654372.1	hypothetical protein AaeL_AAEL010220 [Aedes aegypti]	7e-46		NA	NA	2	0.4492	NA	NA
AAEL010220-RB	0	1	2	0	285	0	0.729408	1.78981	0	XP_001654372.1	hypothetical protein AaeL_AAEL010220 [Aedes aegypti]	7e-46		NA	NA	2	0.4492	NA	NA
AAEL004086-RA	0	3	2	9	855	0	0.729408	0.596605	5.95414	XP_001648455.1	aldo-keto reductase [Aedes aegypti]	e-164		NA	NA	0.67	0.8235	4.5	0.0005
AAEL006894-RA	0	1	0	2	285	0	0.729408	0	3.96943	XP_001652302.1	hypothetical protein AaeL_AAEL006894 [Aedes aegypti]	2e-48		NA	NA	NA	NA	NA	NA
AAEL013130-RA	0	1	0	0	285	0	0.729408	0	0	XP_001663324.1	hypothetical protein AaeL_AAEL013130 [Aedes aegypti]	4e-46		NA	NA	NA	NA	NA	NA
AAEL000530-RA	0	3	0	0	858	0	0.726858	0	0	XP_001647968.1	carboxylesterase [Aedes aegypti]	e-164		NA	NA	NA	NA	NA	NA
AAEL007002-RA	0	3	2	0	861	0	0.724325	0.592447	0	XP_001652499.1	calsenilin [Aedes aegypti]	e-164		NA	NA	0.67	0.8235	NA	NA
AAEL011227-RA	0	5	5	35	1437	0	0.723317	0.887434	13.777	XP_001661503.1	hypothetical protein AaeL_AAEL011227 [Aedes aegypti]	0		10	0.1733	1	0.7458	7	0
AAEL004753-RA	0	4	3	1	1152	0	0.72181	0.664189	0.49101	XP_001649730.1	potassium-dependent sodium-calcium exchanger [Aedes aegypti]	0		NA	NA	0.75	0.9126	0.33	0.7701
AAEL015009-RA	0	3	5	3	867	0	0.719313	1.47087	1.95724	XP_001650235.1	hypothetical protein AaeL_AAEL015009 [Aedes aegypti]	e-172		NA	NA	1.67	0.3183	0.6	0.6794
AAEL005285-RA	0	7	4	0	2031	0	0.716479	0.502311	0	XP_001650631.1	hypothetical protein AaeL_AAEL005285 [Aedes aegypti]	0		14	0.0687	0.57	0.5625	NA	NA
AAEL006051-RA	0	3	1	2	876	0	0.711923	0.291151	1.29142	XP_001651785.1	beta-sarcoglycan [Aedes aegypti]	e-170		NA	NA	0.33	0.4041	2	0.1929
AAEL003460-RA	0	2	0	0	585	0	0.710706	0	0	XP_001656832.1	hypothetical protein AaeL_AAEL003460 [Aedes aegypti]	e-109		NA	NA	NA	NA	NA	NA
AAEL001094-RA	0	2	11	10	585	0	0.710706	4.79579	9.66912	XP_001657982.1	hypothetical protein AaeL_AAEL001094 [Aedes aegypti]	e-104		NA	NA	5.5	0.0034	0.91	0.0951
AAEL003794-RA	0	3	8	4	879	0	0.709493	2.32126	2.57403	XP_001664172.1	homeobox protein nk-2 [Aedes aegypti]	e-168		NA	NA	2.67	0.0629	0.5	0.8566
AAEL005542-RA	0	2	1	0	588	0	0.70708	0.433756	0	XP_001651080.1	hypothetical protein AaeL_AAEL005542 [Aedes aegypti]	e-116		NA	NA	0.5	0.6803	NA	NA
AAEL007559-RA	0	3	3	0	885	0	0.704683	0.864572	0	XP_001658444.1	guanyl-nucleotide exchange factor, putative [Aedes aegypti]	e-169		NA	NA	1	0.8017	NA	NA
AAEL004205-RA	0	4	0	2	1188	0	0.699937	0	0.952262	XP_001648702.1	hypothetical protein AaeL_AAEL004205 [Aedes aegypti]	0		NA	NA	NA	NA	NA	NA
AAEL002348-RA	0	6	7	22	1782	0	0.699937	1.00187	6.98325	XP_001661355.1	paired box protein pax-6 [Aedes aegypti]	0		12	0.1091	1.17	0.5175	3.14	0
AAEL003186-RA	0	1	0	0	297	0	0.699937	0	0	XP_001656540.1	hypothetical protein AaeL_AAEL003186 [Aedes aegypti]	2e-51		NA	NA	NA	NA	NA	NA
AAEL002570-RA	0	1	0	0	297	0	0.699937	0	0	XP_001655619.1	hypothetical protein AaeL_AAEL002570 [Aedes aegypti]	3e-50		NA	NA	NA	NA	NA	NA
AAEL007806-RA	0	4	2	1	1203	0	0.69121	0.424021	0.470194	XP_001652923.1	hypothetical protein AaeL_AAEL007806 [Aedes aegypti]	0		NA	NA	0.5	0.5601	0.5	0.928
AAEL003399-RA	0	5	1	0	1509	0	0.688805	0.169018	0	XP_001656765.1	cytochrome P450 [Aedes aegypti]	0		10	0.1733	0.2	0.1364	NA	NA
AAEL002505-RA	0	4	4	6	1215	0	0.684383	0.839666	2.7933	XP_001655476.1	tryptase, putative [Aedes aegypti]	0		NA	NA	1	0.7719	1.5	0.0505
AAEL007722-RA	0	4	4	4	1221	0	0.68102	0.83554	1.85305	XP_001652849.1	hypothetical protein AaeL_AAEL007722 [Aedes aegypti]	0		NA	NA	1	0.7719	1	0.2417
AAEL000729-RA	0	3	1	0	918	0	0.679351	0.277831	0	XP_001650668.1	hypothetical protein AaeL_AAEL000729 [Aedes aegypti]	0		NA	NA	0.33	0.4041	NA	NA
AAEL007266-RA	0	2	1	0	612	0	0.679351	0.416746	0	XP_001652619.1	hypothetical protein AaeL_AAEL007266 [Aedes aegypti]	e-117		NA	NA	0.5	0.6803	NA	NA
AAEL010700-RA	0	1	5	0	306	0	0.679351	4.16746	0	XP_001654748.1	hypothetical protein AaeL_AAEL010700 [Aedes aegypti]	3e-49		NA	NA	5	0.0545	0.1	0.164
AAEL011902-RA	0	3	1	0	927	0	0.672755	0.275133	0	XP_001662025.1	1-acylglycerol-3-phosphate O-acyltransferase, putative [Aedes aegypti]	e-178		NA	NA	0.33	0.4041	NA	NA
AAEL005021-RA	0	8	19	7	2487	0	0.668698	1.9485	1.59208	XP_001650195.1	hypothetical protein AaeL_AAEL005021 [Aedes aegypti]	0		16	0.0432	2.38	0.0078	0.37	0.6141
AAEL003279-RA	0	3	7	3	933	0	0.668429	1.91355	1.81879	XP_001656656.1	clip-domain serine protease, putative [Aedes aegypti]	0		NA	NA	2.33	0.1104	0.43	0.9363
AAEL009567-RA	0	2	0	0	624	0	0.666287	0	0	XP_001660233.1	apolipoprotein D, putative [Aedes aegypti]	e-118		NA	NA	NA	NA	NA	NA
AAEL007294-RA	0	1	0	0	315	0	0.659941	0	0	XP_001652650.1	hypothetical protein AaeL_AAEL007294 [Aedes aegypti]	4e-52		NA	NA	NA	NA	NA	NA
AAEL015154-RA	0	1	0	0	315	0	0.659941	0	0	XP_001650797.1	hypothetical protein AaeL_AAEL015154 [Aedes aegypti]	1e-57		NA	NA	NA	NA	NA	NA
AAEL013446-RA	0	1	0	0	315	0	0.659941	0	0	XP_001663637.1	hypothetical protein AaeL_AAEL013446 [Aedes aegypti]	3e-57		NA	NA	NA	NA	NA	NA
AAEL011784-RA	0	4	3	1	1260	0	0.659941	0.607259	0.448923	XP_001661902.1	alpha(1,3)fucosyltransferase [Aedes aegypti]	0		NA	NA	0.75	0.9126	0.33	0.7701
AAEL005785-RA	0	2	0	0	633	0	0.656813	0	0	XP_001651425.1	MRAS2, putative [Aedes aegypti]	e-121		NA	NA	NA	NA	NA	NA
AAEL000968-RA	0	2	1	4	633	0	0.656813	0.40292	3.57437	XP_001657501.1	hypothetical protein AaeL_AAEL000968 [Aedes aegypti]	e-114		NA	NA	0.5	0.6803	4	0.0233
AAEL004432-RA	0	1	0	0	318	0	0.653715	0	0	XP_001649132.1	hypothetical protein AaeL_AAEL004432 [Aedes aegypti]	2e-53		NA	NA	NA	NA	NA	NA
AAEL012695-RA	0	1	0	0	318	0	0.653715	0	0	XP_001662809.1	sterol carrier protein-2, putative [Aedes aegypti]	7e-51		NA	NA	NA	NA	NA	NA
AAEL012977-RA	0	1	0	0	318	0	0.653715	0	0	XP_001656314.1	hypothetical protein AaeL_AAEL012977 [Aedes aegypti]	5e-54		NA	NA	NA	NA	NA	NA
AAEL012385-RA	0	3	0	0	954	0	0.653715	0	0	XP_001662526.1	bombesin receptor subtype-3 [Aedes aegypti]	0		NA	NA	NA	NA	NA	NA
AAEL002288-RA	0	3	6	4	954	0	0.653715	1.60408	2.37167	XP_001661227.1	serine protease [Aedes aegypti]	0		NA	NA	2	0.1899	0.67	0.5247
AAEL002882-RA	0	4	5	0	1281	0	0.649122	0.995506	0	XP_001656087.1	hypothetical protein AaeL_AAEL002882 [Aedes aegypti]	0		NA	NA	1.25	0.5214	0.1	0.164
AAEL010297-RA	0	1	1	0	321	0	0.647606	0.794544	0	XP_001660724.1	hypothetical protein AaeL_AAEL010297 [Aedes aegypti]	2e-57		NA	NA	1	0.8847	NA	NA
AAEL010417-RA	0	2	0	0	642	0	0.647606	0	0	XP_001654547.1	hypothetical protein AaeL_AAEL010417 [Aedes aegypti]	e-121		NA	NA	NA	NA	NA	NA
AAEL003547-RA	0	2	2	2000	645	0	0.644594	0.790848	1753.93	XP_001656908.1	hypothetical protein AaeL_AAEL003547 [Aedes aegypti]	e-118		NA	NA	1	0.8376	1000	0
AAEL001094-RB	0	2	11	10	645	0	0.644594	4.34967	8.76967	XP_001657983.1	hypothetical protein AaeL_AAEL001094 [Aedes aegypti]	e-114		NA	NA	5.5	0.0034	0.91	0.0951
AAEL006815-RA	0	5	3	0	1617	0	0.6428	0.473189	0	XP_001652216.1	cytochrome P450 [Aedes aegypti]	0		10	0.1733	0.6	0.6691	NA	NA
AAEL001660-RA	0	1	1	0	324	0	0.641609	0.787187	0	XP_001653768.1	kv channel-interacting protein 2 (KChIP2), putative [Aedes aegypti]	9e-56		NA	NA	1	0.8847	NA	NA
AAEL005350-RA	0	3	0	0	972	0	0.641609	0	0	XP_001650761.1	hypothetical protein AaeL_AAEL005350 [Aedes aegypti]	0		NA	NA	NA	NA	NA	NA
AAEL007379-RA	0	3	0	0	972	0	0.641609	0	0	XP_001652703.1	hypothetical protein AaeL_AAEL007379 [Aedes aegypti]	0		NA	NA	NA	NA	NA	NA
AAEL001592-RA	0	1	0	2	324	0	0.641609	0	3.49163	XP_001653554.1	hypothetical protein AaeL_AAEL001592 [Aedes aegypti]	5e-57		NA	NA	NA	NA	NA	NA
AAEL003765-RA	0	8	9	3	2601	0	0.639389	0.882521	0.652415	XP_001657222.1	calcium-activated potassium channel alpha chain [Aedes aegypti]	0		16	0.0432	1.12	0.5057	0.33	0.6128
AAEL004536-RA	0	2	0	0	651	0	0.638653	0	0	XP_001649326.1	hypothetical protein AaeL_AAEL004536 [Aedes aegypti]	e-124		NA	NA	NA	NA	NA	NA
AAEL012436-RA	0	5	2	0	1644	0	0.632243	0.310278	0	XP_001662565.1	AMP dependent ligase [Aedes aegypti]	0		10	0.1733	0.4	0.3695	NA	NA
AAEL013601-RA	0	3	0	0	987	0	0.631858	0	0	XP_001663812.1	short-chain dehydrogenase [Aedes aegypti]	0		NA	NA	NA	NA	NA	NA
AAEL011883-RA	0	1	0	0	330	0	0.629944	0	0	XP_001655759.1	hypothetical protein AaeL_AAEL011883 [Aedes aegypti]	7e-59		NA	NA	NA	NA	NA	NA
AAEL012396-RA	0	1	0	0	330	0	0.629944	0	0	XP_001662531.1	hypothetical protein AaeL_AAEL012396 [Aedes aegypti]	7e-59		NA	NA	NA	NA	NA	NA
AAEL009673-RA	0	3	0	0	990	0	0.629944	0	0	XP_001653920.1	gonadotropin-releasing hormone receptor [Aedes aegypti]	0		NA	NA	NA	NA	NA	NA
AAEL005194-RA	0	3	3	0	993	0	0.628041	0.77054	0	XP_001650485.1	fibrinogen and fibronectin [Aedes aegypti]	0		NA	NA	1	0.8017	NA	NA
AAEL001179-RA	0	3	1	0	999	0	0.624268	0.255304	0	XP_001658198.1	hypothetical protein AaeL_AAEL001179 [Aedes aegypti]	0		NA	NA	0.33	0.4041	NA	NA
AAEL014115-RA	0	6	834	86	2001	0	0.623333	106.302	24.3105	XP_001648048.1	hypothetical protein AaeL_AAEL014115 [Aedes aegypti]	0		12	0.1091	139	0	0.1	0
AAEL014369-RA	0	3	3	1	1002	0	0.622399	0.763619	0.564514	XP_001648620.1	hypothetical protein AaeL_AAEL014369 [Aedes aegypti]	0		NA	NA	1	0.8017	0.33	0.7701
AAEL013259-RA	0	3	1	2	1008	0	0.618695	0.253024	1.12231	XP_001656559.1	hypothetical protein AaeL_AAEL013259 [Aedes aegypti]	0		NA	NA	0.33	0.4041	2	0.1929
AAEL000165-RA	0	1	0	0	336	0	0.618695	0	0	XP_001658929.1	hypothetical protein AaeL_AAEL000165 [Aedes aegypti]	3e-64		NA	NA	NA	NA	NA	NA
AAEL005828-RA	0	2	0	6	672	0	0.618695	0	5.05039	XP_001651491.1	hypothetical protein AaeL_AAEL005828 [Aedes aegypti]	e-126		NA	NA	NA	NA	12	0.0015
AAEL013298-RA	0	2	3	2	675	0	0.615945	1.13355	1.67598	XP_001656568.1	serine protease, putative [Aedes aegypti]	e-127		NA	NA	1.5	0.4985	0.67	0.6528
AAEL004187-RA	0	2	1	0	675	0	0.615945	0.37785	0	XP_001648580.1	hypothetical protein AaeL_AAEL004187 [Aedes aegypti]	e-126		NA	NA	0.5	0.6803	NA	NA
AAEL013297-RA	0	6	7	0	2043	0	0.610518	0.873882	0	XP_001656579.1	hypothetical protein AaeL_AAEL013297 [Aedes aegypti]	0		12	0.1091	1.17	0.5175	0.07	0.064
AAEL006761-RA	0	1	0	0	342	0	0.60784	0	0	XP_001658045.1	hypothetical protein AaeL_AAEL006761 [Aedes aegypti]	7e-59		NA	NA	NA	NA	NA	NA
AAEL000603-RA	0	5	1	0	1713	0	0.606776	0.14889	0	XP_001649170.1	hypothetical protein AaeL_AAEL000603 [Aedes aegypti]	0		10	0.1733	0.2	0.1364	NA	NA
AAEL000811-RA	0	4	2	0	1371	0	0.60651	0.372062	0	XP_001651304.1	hypothetical protein AaeL_AAEL000811 [Aedes aegypti]	0		NA	NA	0.5	0.5601	NA	NA
AAEL001292-RA	0	4	310	2	1374	0	0.605186	57.5437	0.823353	XP_001653043.1	cytochrome P450 [Aedes aegypti]	0		NA	NA	77.5	0	0.01	0
AAEL000309-RA	0	5	0	2	1719	0	0.604658	0	0.658108	XP_001655540.1	hypothetical protein AaeL_AAEL000309 [Aedes aegypti]	0		10	0.1733	0.1	0.0614	NA	NA
AAEL012633-RA	0	1	1	0	345	0	0.602555	0.739271	0	XP_001662766.1	hypothetical protein AaeL_AAEL012633 [Aedes aegypti]	2e-65		NA	NA	1	0.8847	NA	NA
AAEL002018-RA	0	2	1	0	690	0	0.602555	0.369636	0	XP_001660751.1	hypothetical protein AaeL_AAEL002018 [Aedes aegypti]	e-127		NA	NA	0.5	0.6803	NA	NA
AAEL008791-RA	0	2	2	0	690	0	0.602555	0.739271	0	XP_001659511.1	hypothetical protein AaeL_AAEL008791 [Aedes aegypti]	e-124		NA	NA	1	0.8376	NA	NA
AAEL007265-RA	0	1	3	0	345	0	0.602555	2.21781	0	XP_001652620.1	hypothetical protein AaeL_AAEL007265 [Aedes aegypti]	2e-57		NA	NA	3	0.224	NA	NA
AAEL004883-RA	0	5	15	0	1725	0	0.602555	2.21781	0	XP_001649945.1	guanylate cyclase [Aedes aegypti]	0		10	0.1733	3	0.0066	0.03	0.0015
AAEL003240-RA	0	1	1	3	345	0	0.602555	0.739271	4.91864	XP_001656612.1	hypothetical protein AaeL_AAEL003240 [Aedes aegypti]	4e-66		NA	NA	1	0.8847	3	0.0668
AAEL006293-RA	0	3	1	0	1044	0	0.59736	0.244299	0	XP_001657627.1	hypothetical protein AaeL_AAEL006293 [Aedes aegypti]	0		NA	NA	0.33	0.4041	NA	NA
AAEL014993-RA	0	2	1	0	696	0	0.59736	0.366449	0	XP_001647826.1	hypothetical protein AaeL_AAEL014993 [Aedes aegypti]	e-134		NA	NA	0.5	0.6803	NA	NA
AAEL011639-RA	0	1	0	12	348	0	0.59736	0	19.5049	XP_001661812.1	WAP four-disulfide core domain protein 2 precursor, putative [Aedes aegypti]	1e-62		NA	NA	NA	NA	24	0
AAEL005460-RA	0	4	4	2	1392	0	0.59736	0.732898	0.812706	XP_001650906.1	alpha-galactosidase/alpha-n-acetylgalactosaminidase [Aedes aegypti]	0		NA	NA	1	0.7719	0.5	0.8983
AAEL010385-RA	0	3	55	128	1047	0	0.595649	13.398	69.1522	XP_001654488.1	hypothetical protein AaeL_AAEL010377 [Aedes aegypti]	0		NA	NA	18.33	0	2.33	0
AAEL012773-RA	0	4	2	0	1401	0	0.593523	0.364095	0	XP_001662863.1	cytochrome P450 [Aedes aegypti]	0		NA	NA	0.5	0.5601	NA	NA
AAEL002632-RA	0	2	0	1	702	0	0.592255	0	0.80576	XP_001655707.1	proacrosin, putative [Aedes aegypti]	e-132		NA	NA	NA	NA	NA	NA
AAEL003593-RA	0	1	0	0	351	0	0.592255	0	0	XP_001657035.1	hypothetical protein AaeL_AAEL003593 [Aedes aegypti]	1e-62		NA	NA	NA	NA	NA	NA
AAEL003738-RA	0	5	1	1	1758	0	0.591244	0.145079	0.321754	XP_001664081.1	hypothetical protein AaeL_AAEL003738 [Aedes aegypti]	0		10	0.1733	0.2	0.1364	1	0.5583
AAEL013612-RA	0	4	1	1	1410	0	0.589734	0.180886	0.401166	XP_001656882.1	hypothetical protein AaeL_AAEL013612 [Aedes aegypti]	0		NA	NA	0.25	0.2361	1	0.5583
AAEL006296-RA	0	2	2	0	705	0	0.589734	0.723542	0	XP_001657641.1	hypothetical protein AaeL_AAEL006296 [Aedes aegypti]	e-131		NA	NA	1	0.8376	NA	NA
AAEL000381-RA	0	2	0	0	705	0	0.589734	0	0	XP_001655577.1	syntrophin [Aedes aegypti]	e-136		NA	NA	NA	NA	NA	NA
AAEL009045-RA	0	4	0	0	1419	0	0.585994	0	0	XP_001653661.1	amine oxidase [Aedes aegypti]	0		NA	NA	NA	NA	NA	NA
AAEL011056-RA	0	3	0	0	1065	0	0.585581	0	0	XP_001661336.1	transcription factor HES-1 (Hairy and enhancer of split 1), putative [Aedes aegypti]	0		NA	NA	NA	NA	NA	NA
AAEL003081-RA	0	1	1	0	357	0	0.582301	0.714422	0	XP_001663105.1	hypothetical protein AaeL_AAEL003081 [Aedes aegypti]	5e-65		NA	NA	1	0.8847	NA	NA
AAEL004674-RA	0	1	0	0	357	0	0.582301	0	0	XP_001649560.1	pupal cuticle protein 78E, putative [Aedes aegypti]	1e-62		NA	NA	NA	NA	NA	NA
AAEL014719-RA	0	3	64	13	1071	0	0.582301	15.241	6.86589	XP_001649428.1	inosine-uridine preferring nucleoside hydrolase [Aedes aegypti]	0		NA	NA	21.33	0	0.2	0.0016
AAEL012517-RA	0	3	0	0	1074	0	0.580674	0	0	XP_001662637.1	hypothetical protein AaeL_AAEL012517 [Aedes aegypti]	0		NA	NA	NA	NA	NA	NA
AAEL009963-RA	0	2	0	0	717	0	0.579864	0	0	XP_001660504.1	hypothetical protein AaeL_AAEL009963 [Aedes aegypti]	e-137		NA	NA	NA	NA	NA	NA
AAEL004099-RA	0	8	1	1	2877	0	0.57805	0.0886509	0.196609	XP_001648466.1	trichohyalin, putative [Aedes aegypti]	0		16	0.0432	0.12	0.0254	1	0.5583
AAEL013773-RA	0	2	3	0	720	0	0.577448	1.0627	0	XP_001657008.1	hypothetical protein AaeL_AAEL013773 [Aedes aegypti]	e-130		NA	NA	1.5	0.4985	NA	NA
AAEL005743-RA	0	1	0	0	363	0	0.572676	0	0	XP_001651380.1	hypothetical protein AaeL_AAEL005743 [Aedes aegypti]	5e-65		NA	NA	NA	NA	NA	NA
AAEL008822-RA	0	3	7	8	1092	0	0.571103	1.63493	4.14391	XP_001659500.1	hypothetical protein AaeL_AAEL008822 [Aedes aegypti]	0		NA	NA	2.33	0.1104	1.14	0.0615
AAEL000954-RA	0	3	2	6	1092	0	0.571103	0.467122	3.10793	XP_001657454.1	hypothetical protein AaeL_AAEL000954 [Aedes aegypti]	0		NA	NA	0.67	0.8235	3	0.0095
AAEL003481-RA	0	5	8	25	1824	0	0.56985	1.11863	7.75279	XP_001656834.1	hypothetical protein AaeL_AAEL003481 [Aedes aegypti]	0		10	0.1733	1.6	0.2291	3.12	0
AAEL004418-RA	0	5	484	513	1824	0	0.56985	67.6774	159.087	XP_001649131.1	hypothetical protein AaeL_AAEL004418 [Aedes aegypti]	0		10	0.1733	96.8	0	1.06	0
AAEL009966-RA	0	3	19	41	1095	0	0.569538	4.4255	21.1793	XP_001660511.1	hypothetical protein AaeL_AAEL009966 [Aedes aegypti]	0		NA	NA	6.33	0.0001	2.16	0
AAEL009300-RA	0	1	1	0	366	0	0.567982	0.696854	0	XP_001659910.1	hypothetical protein AaeL_AAEL009300 [Aedes aegypti]	2e-64		NA	NA	1	0.8847	NA	NA
AAEL007561-RA	0	3	1	0	1101	0	0.566434	0.231652	0	XP_001658451.1	hypothetical protein AaeL_AAEL007561 [Aedes aegypti]	0		NA	NA	0.33	0.4041	NA	NA
AAEL008826-RA	0	2	3	0	735	0	0.565664	1.04101	0	XP_001659573.1	hypothetical protein AaeL_AAEL008826 [Aedes aegypti]	e-136		NA	NA	1.5	0.4985	NA	NA
AAEL009343-RA	0	3	0	0	1104	0	0.564895	0	0	XP_001653782.1	adenylate cyclase [Aedes aegypti]	0		NA	NA	NA	NA	NA	NA
AAEL013377-RA	0	1	4	0	369	0	0.563364	2.76475	0	XP_001661319.1	hypothetical protein AaeL_AAEL011036 [Aedes aegypti]	3e-69		NA	NA	4	0.1107	NA	NA
AAEL001652-RA	0	2	2	0	741	0	0.561083	0.68839	0	XP_001653745.1	hypothetical protein AaeL_AAEL001652 [Aedes aegypti]	e-140		NA	NA	1	0.8376	NA	NA
AAEL003596-RA	0	3	1	5	1113	0	0.560327	0.229154	2.54108	XP_001657031.1	hypothetical protein AaeL_AAEL003596 [Aedes aegypti]	0		NA	NA	0.33	0.4041	5	0.0082
AAEL006178-RA	0	2	5	0	744	0	0.558821	1.71404	0	XP_001651823.1	hypothetical protein AaeL_AAEL006178 [Aedes aegypti]	e-140		NA	NA	2.5	0.1577	0.1	0.164
AAEL002743-RA	0	3	7	0	1119	0	0.557323	1.59548	0	XP_001655885.1	synaptic vesicle protein [Aedes aegypti]	0		NA	NA	2.33	0.1104	0.07	0.064
AAEL007010-RA	0	4	2	2	1494	0	0.556577	0.341431	0.75722	XP_001652490.1	cytochrome P450 [Aedes aegypti]	0		NA	NA	0.5	0.5601	1	0.4077
AAEL006414-RA	0	2	0	0	750	0	0.55435	0	0	XP_001657789.1	trypsin [Aedes aegypti]	e-146		NA	NA	NA	NA	NA	NA
AAEL012796-RA	0	3	1	1	1125	0	0.55435	0.22671	0.502794	XP_001662936.1	g-protein receptor [Aedes aegypti]	0		NA	NA	0.33	0.4041	1	0.5583
AAEL000066-RA	0	5	1	0	1881	0	0.552582	0.135592	0	XP_001647919.1	hypothetical protein AaeL_AAEL000066 [Aedes aegypti]	0		10	0.1733	0.2	0.1364	NA	NA
AAEL010075-RA	0	2	0	0	753	0	0.552142	0	0	XP_001660615.1	oxidoreductase [Aedes aegypti]	e-138		NA	NA	NA	NA	NA	NA
AAEL001693-RA	0	2	0	0	756	0	0.549951	0	0	XP_001659970.1	serine-type enodpeptidase, putative [Aedes aegypti]	e-144		NA	NA	NA	NA	NA	NA
AAEL001963-RA	0	1	58	506	378	0	0.549951	39.1344	757.184	XP_001660749.1	protein serine/threonine kinase, putative [Aedes aegypti]	3e-66		NA	NA	58	0	8.72	0
AAEL007143-RA	0	4	2	0	1518	0	0.547777	0.336032	0	XP_001658163.1	voltage-gated potassium channel [Aedes aegypti]	0		NA	NA	0.5	0.5601	NA	NA
AAEL001724-RA	0	2	0	0	759	0	0.547777	0	0	XP_001653825.1	hypothetical protein AaeL_AAEL001724 [Aedes aegypti]	e-147		NA	NA	NA	NA	NA	NA
AAEL007818-RA	0	2	1	0	759	0	0.547777	0.336032	0	XP_001652944.1	trypsin [Aedes aegypti]	e-143		NA	NA	0.5	0.6803	NA	NA
AAEL007818-RB	0	2	1	0	765	0	0.543481	0.333397	0	XP_001652943.1	trypsin [Aedes aegypti]	e-144		NA	NA	0.5	0.6803	NA	NA
AAEL005247-RA	0	1	2	2	384	0	0.541358	1.32838	2.94606	XP_001650563.1	hypothetical protein AaeL_AAEL005247 [Aedes aegypti]	2e-66		NA	NA	2	0.4492	1	0.4077
AAEL013900-RA	0	6	3	0	2304	0	0.541358	0.332095	0	XP_001664102.1	camp and camp-inhibited cgmp 3,5-cyclic phosphodiesterase [Aedes aegypti]	0		12	0.1091	0.5	0.4755	NA	NA
AAEL013535-RA	0	3	3	1	1152	0	0.541358	0.664189	0.49101	XP_001663732.1	phosrestin ii (arrestin a) (arrestin 1) [Aedes aegypti]	0		NA	NA	1	0.8017	0.33	0.7701
AAEL007607-RA	0	2	15	12	771	0	0.539251	4.96204	8.80379	XP_001658498.1	hypothetical protein AaeL_AAEL007607 [Aedes aegypti]	e-146		NA	NA	7.5	0.0002	0.8	0.1227
AAEL001167-RA	0	4	1	1	1542	0	0.539251	0.165401	0.366825	XP_001658196.1	synaptotagmin [Aedes aegypti]	0		NA	NA	0.25	0.2361	1	0.5583
AAEL015472-RA	0	2	1	0	771	0	0.539251	0.330802	0	XP_001649544.1	catrin, putative [Aedes aegypti]	e-149		NA	NA	0.5	0.6803	NA	NA
AAEL001566-RA	0	9	102	48	3474	0	0.538553	7.48847	7.81545	XP_001653551.1	bone morphogenetic protein [Aedes aegypti]	0		18	0.0272	11.33	0	0.47	0.7927
AAEL012191-RA	0	1	0	0	387	0	0.537161	0	0	XP_001662302.1	hypothetical protein AaeL_AAEL012191 [Aedes aegypti]	8e-70		NA	NA	NA	NA	NA	NA
AAEL010879-RA	0	1	28	8	387	0	0.537161	18.4531	11.6929	XP_001661132.1	hypothetical protein AaeL_AAEL010879 [Aedes aegypti]	1e-74		NA	NA	28	0	0.29	0.1945
AAEL004451-RA	0	4	1	1	1551	0	0.536122	0.164441	0.364696	XP_001649205.1	organic cation transporter [Aedes aegypti]	0		NA	NA	0.25	0.2361	1	0.5583
AAEL007359-RA	0	8	2	1	3105	0	0.535604	0.164283	0.182172	XP_001658332.1	retinal guanylate cyclase [Aedes aegypti]	0		16	0.0432	0.25	0.0938	0.5	0.928
AAEL002143-RA	0	1	1	0	390	0	0.533029	0.653971	0	XP_001654853.1	hypothetical protein AaeL_AAEL002143 [Aedes aegypti]	4e-70		NA	NA	1	0.8847	NA	NA
AAEL004257-RA	0	2	2	1	780	0	0.533029	0.653971	0.725184	XP_001648794.1	hypothetical protein AaeL_AAEL004261 [Aedes aegypti]	e-150		NA	NA	1	0.8376	0.5	0.928
AAEL009925-RA	0	4	0	4	1560	0	0.533029	0	1.45037	XP_001654117.1	amidase [Aedes aegypti]	0		NA	NA	NA	NA	NA	NA
AAEL014866-RA	0	4	1	1	1563	0	0.532006	0.163179	0.361896	XP_001649869.1	hypothetical protein AaeL_AAEL014866 [Aedes aegypti]	0		NA	NA	0.25	0.2361	1	0.5583
AAEL003498-RA	0	13	12	0	5085	0	0.531457	0.601885	0	XP_001663789.1	down syndrome cell adhesion molecule [Aedes aegypti]	0		26	0.0043	0.92	0.7552	0.04	0.0062
AAEL009936-RA	0	2	0	51	783	0	0.530987	0	36.8427	XP_001660487.1	hypothetical protein AaeL_AAEL009936 [Aedes aegypti]	e-144		NA	NA	NA	NA	102	0
AAEL005668-RA	0	3	2	0	1176	0	0.53031	0.433756	0	XP_001651230.1	hypothetical protein AaeL_AAEL005668 [Aedes aegypti]	0		NA	NA	0.67	0.8235	NA	NA
AAEL002096-RA	0	2	0	0	786	0	0.52896	0	0	XP_001654728.1	hypothetical protein AaeL_AAEL002096 [Aedes aegypti]	e-146		NA	NA	NA	NA	NA	NA
AAEL010545-RA	0	1	0	3	393	0	0.52896	0	4.31789	XP_001654640.1	hypothetical protein AaeL_AAEL010545 [Aedes aegypti]	3e-75		NA	NA	NA	NA	NA	NA
AAEL004580-RA	0	5	0	3	1971	0	0.52735	0	0.860949	XP_001649403.1	beta-galactosidase [Aedes aegypti]	0		10	0.1733	0.1	0.0614	NA	NA
AAEL009178-RA	0	3	0	0	1185	0	0.526282	0	0	XP_001659797.1	gram-negative bacteria binding protein [Aedes aegypti]	0		NA	NA	NA	NA	NA	NA
AAEL012065-RA	0	3	3	1	1185	0	0.526282	0.645693	0.477336	XP_001662209.1	cytoplasmic polyadenylation element binding protein (cpeb) [Aedes aegypti]	0		NA	NA	1	0.8017	0.33	0.7701
AAEL001523-RA	0	1	0	1	396	0	0.524953	0	1.42839	XP_001659545.1	secretory Phospholipase A2, putative [Aedes aegypti]	3e-77		NA	NA	NA	NA	NA	NA
AAEL011165-RA	0	1	1	0	396	0	0.524953	0.644062	0	XP_001661462.1	hypothetical protein AaeL_AAEL011165 [Aedes aegypti]	1e-69		NA	NA	1	0.8847	NA	NA
AAEL009292-RA	0	3	4	0	1188	0	0.524953	0.85875	0	XP_001659901.1	hypothetical protein AaeL_AAEL009292 [Aedes aegypti]	0		NA	NA	1.33	0.5161	NA	NA
AAEL009537-RA	0	3	2	1	1194	0	0.522315	0.427217	0.473738	XP_001660201.1	hypothetical protein AaeL_AAEL009537 [Aedes aegypti]	0		NA	NA	0.67	0.8235	0.5	0.928
AAEL007305-RA	0	2	4	8	798	0	0.521006	1.27844	5.67061	XP_001652655.1	hypothetical protein AaeL_AAEL007305 [Aedes aegypti]	e-153		NA	NA	2	0.2845	2	0.0092
AAEL014318-RA	0	4	5	58	1596	0	0.521006	0.799025	20.556	XP_001648422.1	hypothetical protein AaeL_AAEL014318 [Aedes aegypti]	0		NA	NA	1.25	0.5214	11.6	0
AAEL014772-RA	0	3	0	0	1203	0	0.518408	0	0	XP_001649590.1	hypothetical protein AaeL_AAEL014772 [Aedes aegypti]	0		NA	NA	NA	NA	NA	NA
AAEL003259-RA	0	1	0	0	402	0	0.517118	0	0	XP_001656600.1	pupal cuticle protein 78E, putative [Aedes aegypti]	4e-70		NA	NA	NA	NA	NA	NA
AAEL000356-RA	0	1	1	0	402	0	0.517118	0.634449	0	XP_001655496.1	cysteine-rich venom protein, putative [Aedes aegypti]	1e-77		NA	NA	1	0.8847	NA	NA
AAEL000309-RB	0	5	0	2	2016	0	0.515579	0	0.561154	XP_001655541.1	hypothetical protein AaeL_AAEL000309 [Aedes aegypti]	0		10	0.1733	0.1	0.0614	NA	NA
AAEL015352-RA	0	2	0	0	807	0	0.515196	0	0	XP_001657448.1	lachesin, putative [Aedes aegypti]	e-155		NA	NA	NA	NA	NA	NA
AAEL008269-RA	0	6	7	2	2421	0	0.515196	0.737439	0.467281	XP_001659076.1	hypothetical protein AaeL_AAEL008269 [Aedes aegypti]	0		12	0.1091	1.17	0.5175	0.29	0.5166
AAEL004174-RA	0	3	335	190	1212	0	0.514558	70.4961	88.6735	XP_001648597.1	t-box transcription factor tbx6 [Aedes aegypti]	0		NA	NA	111.67	0	0.57	0.0074
AAEL007299-RA	0	5	2	17	2022	0	0.514049	0.252274	4.75566	XP_001652662.1	cadherin, putative [Aedes aegypti]	0		10	0.1733	0.4	0.3695	8.5	0
AAEL004261-RA	0	2	2	1	813	0	0.511393	0.627426	0.695748	XP_001648794.1	hypothetical protein AaeL_AAEL004261 [Aedes aegypti]	e-156		NA	NA	1	0.8376	0.5	0.928
AAEL014085-RA	0	2	2	7	813	0	0.511393	0.627426	4.87024	XP_001648016.1	ionotropic glutamate receptor-invertebrate [Aedes aegypti]	e-153		NA	NA	1	0.8376	3.5	0.0036
AAEL000283-RA	0	1	1	0	408	0	0.509513	0.625119	0	XP_001654788.1	galactose-specific C-type lectin, putative [Aedes aegypti]	2e-81		NA	NA	1	0.8847	NA	NA
AAEL006490-RA	0	4	0	0	1635	0	0.508578	0	0	XP_001651988.1	calcitonin receptor [Aedes aegypti]	0		NA	NA	NA	NA	NA	NA
AAEL013576-RA	0	2	0	0	819	0	0.507647	0	0	XP_001663760.1	hyaluronidase [Aedes aegypti]	e-157		NA	NA	NA	NA	NA	NA
AAEL014556-RA	0	1	35	155	411	0	0.505794	21.7195	213.321	XP_001649017.1	hypothetical protein AaeL_AAEL014556 [Aedes aegypti]	4e-70		NA	NA	35	0	4.43	0
AAEL015053-RA	0	1	35	155	411	0	0.505794	21.7195	213.321	XP_001649017.1	hypothetical protein AaeL_AAEL014556 [Aedes aegypti]	4e-70		NA	NA	35	0	4.43	0
AAEL002560-RB	0	4	6	1	1647	0	0.504873	0.929139	0.343439	XP_001655600.1	hypothetical protein AaeL_AAEL002560 [Aedes aegypti]	0		NA	NA	1.5	0.3385	0.17	0.2523
AAEL013821-RA	0	4	3	8	1653	0	0.50304	0.462883	2.73754	XP_001664009.1	xylulose kinase [Aedes aegypti]	0		NA	NA	0.75	0.9126	2.67	0.0038
AAEL012170-RA	0	2	0	3	828	0	0.502129	0	2.04943	XP_001655903.1	ATP-binding cassette transporter [Aedes aegypti]	e-154		NA	NA	NA	NA	NA	NA
AAEL001291-RA	0	1	0	0	417	0	0.498517	0	0	XP_001653026.1	hypothetical protein AaeL_AAEL001291 [Aedes aegypti]	1e-76		NA	NA	NA	NA	NA	NA
AAEL008750-RA	0	1	4	4	417	0	0.498517	2.44651	5.42584	XP_001659453.1	hypothetical protein AaeL_AAEL008750 [Aedes aegypti]	9e-75		NA	NA	4	0.1107	1	0.2417
AAEL011831-RA	0	4	4	0	1671	0	0.497622	0.610529	0	XP_001655745.1	hypothetical protein AaeL_AAEL011831 [Aedes aegypti]	0		NA	NA	1	0.7719	NA	NA
AAEL004030-RA	0	2	0	0	837	0	0.49673	0	0	XP_001648274.1	hypothetical protein AaeL_AAEL004030 [Aedes aegypti]	e-170		NA	NA	NA	NA	NA	NA
AAEL013882-RA	0	6	318	156	2517	0	0.495546	32.2231	35.0578	XP_001664087.1	tkr [Aedes aegypti]	0		12	0.1091	53	0	0.49	0.355
AAEL000519-RA	0	1	4	1	420	0	0.494956	2.42903	1.34677	XP_001657003.1	hypothetical protein AaeL_AAEL000519 [Aedes aegypti]	1e-73		NA	NA	4	0.1107	0.25	0.5399
AAEL014416-RA	0	1	0	0	420	0	0.494956	0	0	XP_001648731.1	pupal cuticle protein 78E, putative [Aedes aegypti]	7e-77		NA	NA	NA	NA	NA	NA
AAEL001735-RA	0	1	1	0	420	0	0.494956	0.607259	0	XP_001660250.1	pupal cuticle protein 78E, putative [Aedes aegypti]	7e-78		NA	NA	1	0.8847	NA	NA
AAEL012232-RA	0	1	1	4	420	0	0.494956	0.607259	5.38708	XP_001662337.1	hypothetical protein AaeL_AAEL012232 [Aedes aegypti]	9e-72		NA	NA	1	0.8847	4	0.0233
AAEL000150-RA	0	2	0	0	843	0	0.493194	0	0	XP_001657675.1	nitrilase, putative [Aedes aegypti]	e-159		NA	NA	NA	NA	NA	NA
AAEL000146-RA	0	2	0	0	843	0	0.493194	0	0	XP_001657674.1	nitrilase, putative [Aedes aegypti]	e-160		NA	NA	NA	NA	NA	NA
AAEL011901-RA	0	2	4	9	843	0	0.493194	1.2102	6.0389	XP_001662024.1	1-acyl-sn-glycerol-3-phosphate acyltransferase [Aedes aegypti]	e-155		NA	NA	2	0.2845	2.25	0.0038
AAEL013861-RA	0	2	1	0	849	0	0.489709	0.300411	0	XP_001664037.1	hypothetical protein AaeL_AAEL013861 [Aedes aegypti]	e-167		NA	NA	0.5	0.6803	NA	NA
AAEL000814-RA	0	2	2	0	852	0	0.487985	0.598706	0	XP_001651272.1	steroid dehydrogenase [Aedes aegypti]	e-162		NA	NA	1	0.8376	NA	NA
AAEL010951-RA	0	3	0	9	1278	0	0.487985	0	3.9834	XP_001661202.1	glutamate decarboxylase [Aedes aegypti]	0		NA	NA	NA	NA	18	0.0001
AAEL009205-RA	0	4	1823	221	1707	0	0.487127	272.381	73.2321	XP_001659806.1	hypothetical protein AaeL_AAEL009205 [Aedes aegypti]	0		NA	NA	455.75	0	0.12	0
AAEL005763-RA	0	7	15	47	2994	0	0.486029	1.2778	8.87951	XP_001651412.1	lysosomal alpha-mannosidase (mannosidase alpha class 2b member 1) [Aedes aegypti]	0		14	0.0687	2.14	0.0283	3.13	0
AAEL002099-RA	0	1	0	0	429	0	0.484572	0	0	XP_001654720.1	cuticle protein, putative [Aedes aegypti]	3e-75		NA	NA	NA	NA	NA	NA
AAEL001528-RA	0	2	1	0	858	0	0.484572	0.297259	0	XP_001659544.1	hypothetical protein AaeL_AAEL001528 [Aedes aegypti]	e-170		NA	NA	0.5	0.6803	NA	NA
AAEL003977-RA	0	2	0	1	861	0	0.482884	0	0.656961	XP_001648136.1	elongase, putative [Aedes aegypti]	e-173		NA	NA	NA	NA	NA	NA
AAEL011512-RA	0	4	2	5	1728	0	0.481207	0.295195	1.6367	XP_001661711.1	hypothetical protein AaeL_AAEL011512 [Aedes aegypti]	0		NA	NA	0.5	0.5601	2.5	0.0252
AAEL009449-RA	0	1	1	0	432	0	0.481207	0.59039	0	XP_001660077.1	odorant binding protein [Aedes aegypti]	1e-81		NA	NA	1	0.8847	NA	NA
AAEL012301-RA	0	4	1	4	1728	0	0.481207	0.147598	1.30936	XP_001662394.1	hypothetical protein AaeL_AAEL012301 [Aedes aegypti]	0		NA	NA	0.25	0.2361	4	0.0233
AAEL006250-RA	0	4	2	0	1728	0	0.481207	0.295195	0	XP_001657621.1	insulin receptor tyrosine kinase substrate [Aedes aegypti]	0		NA	NA	0.5	0.5601	NA	NA
AAEL007531-RA	0	4	2	4	1731	0	0.480373	0.294684	1.30709	XP_001652808.1	hypothetical protein AaeL_AAEL007531 [Aedes aegypti]	0		NA	NA	0.5	0.5601	2	0.0656
AAEL005123-RA	0	4	0	0	1743	0	0.477066	0	0	XP_001650374.1	carboxylesterase [Aedes aegypti]	0		NA	NA	NA	NA	NA	NA
AAEL002088-RA	0	2	5	14	873	0	0.476246	1.46076	9.07103	XP_001654727.1	sodium channel, auxiliary protein, putative [Aedes aegypti]	e-171		NA	NA	2.5	0.1577	2.8	0.0001
AAEL015417-RA	0	2	1	0	873	0	0.476246	0.292152	0	XP_001647750.1	zinc carboxypeptidase [Aedes aegypti]	e-169		NA	NA	0.5	0.6803	NA	NA
AAEL010649-RA	0	3	1	0	1314	0	0.474615	0.194101	0	XP_001660981.1	hypothetical protein AaeL_AAEL010649 [Aedes aegypti]	0		NA	NA	0.33	0.4041	NA	NA
AAEL012728-RA	0	1	0	0	438	0	0.474615	0	0	XP_001662842.1	hypothetical protein AaeL_AAEL012728 [Aedes aegypti]	2e-90		NA	NA	NA	NA	NA	NA
AAEL005294-RA	0	1	1	0	441	0	0.471386	0.578342	0	XP_001650703.1	keratinocyte lectin, putative [Aedes aegypti]	1e-78		NA	NA	1	0.8847	NA	NA
AAEL008093-RA	0	2	2	1	885	0	0.469788	0.576381	0.639145	XP_001653093.1	trypsin [Aedes aegypti]	e-169		NA	NA	1	0.8376	0.5	0.928
AAEL009763-RA	0	2	1	0	888	0	0.468201	0.287217	0	XP_001660332.1	hypothetical protein AaeL_AAEL009763 [Aedes aegypti]	e-175		NA	NA	0.5	0.6803	NA	NA
AAEL004622-RA	0	3	0	0	1332	0	0.468201	0	0	XP_001649515.1	hypothetical protein AaeL_AAEL004622 [Aedes aegypti]	0		NA	NA	NA	NA	NA	NA
AAEL002946-RA	0	2	20	46	891	0	0.466625	5.725	29.2027	XP_001656158.1	hypothetical protein AaeL_AAEL002946 [Aedes aegypti]	e-161		NA	NA	10	0	2.3	0
AAEL003714-RA	0	2	2	1	891	0	0.466625	0.5725	0.634841	XP_001664067.1	amiloride-sensitive sodium channel, putative [Aedes aegypti]	e-175		NA	NA	1	0.8376	0.5	0.928
AAEL014445-RA	0	3	1	0	1338	0	0.466102	0.190619	0	XP_001648775.1	hypothetical protein AaeL_AAEL014445 [Aedes aegypti]	0		NA	NA	0.33	0.4041	NA	NA
AAEL003638-RA	0	2	0	0	894	0	0.465059	0	0	XP_001657061.1	sodium/shloride dependent amino acid transporter [Aedes aegypti]	e-174		NA	NA	NA	NA	NA	NA
AAEL002269-RA	0	2	1	4	897	0	0.463504	0.284335	2.52238	XP_001661167.1	purine nucleoside phosphorylase [Aedes aegypti]	e-176		NA	NA	0.5	0.6803	4	0.0233
AAEL008387-RA	0	8	3	5	3591	0	0.463116	0.213073	0.787585	XP_001653227.1	atrial natriuretic peptide receptor [Aedes aegypti]	0		16	0.0432	0.38	0.2231	1.67	0.0586
AAEL003707-RA	0	1	1	0	450	0	0.461959	0.566775	0	XP_001664055.1	hypothetical protein AaeL_AAEL003707 [Aedes aegypti]	1e-79		NA	NA	1	0.8847	NA	NA
AAEL008106-RA	0	2	2	0	900	0	0.461959	0.566775	0	XP_001653116.1	hypothetical protein AaeL_AAEL008106 [Aedes aegypti]	e-177		NA	NA	1	0.8376	NA	NA
AAEL012101-RA	0	3	6	5	1350	0	0.461959	1.13355	2.09498	XP_001655855.1	tubulin alpha chain [Aedes aegypti]	0		NA	NA	2	0.1899	0.83	0.2908
AAEL003128-RA	0	3	174	749	1353	0	0.460934	32.8	313.132	XP_001656336.1	hypothetical protein AaeL_AAEL003128 [Aedes aegypti]	0		NA	NA	58	0	4.3	0
AAEL013432-RA	0	2	0	0	903	0	0.460424	0	0	XP_001663622.1	serine protease, putative [Aedes aegypti]	e-173		NA	NA	NA	NA	NA	NA
AAEL014332-RA	0	4	1	4	1809	0	0.45966	0.140989	1.25073	XP_001648483.1	hypothetical protein AaeL_AAEL014332 [Aedes aegypti]	0		NA	NA	0.25	0.2361	4	0.0233
AAEL002524-RA	0	1	1	0	453	0	0.458899	0.563021	0	XP_001655474.1	hypothetical protein AaeL_AAEL002524 [Aedes aegypti]	9e-85		NA	NA	1	0.8847	NA	NA
AAEL012560-RA	0	2	0	0	906	0	0.458899	0	0	XP_001662699.1	serine collagenase 1 precursor, putative [Aedes aegypti]	e-172		NA	NA	NA	NA	NA	NA
AAEL005777-RA	0	2	2	0	909	0	0.457385	0.561163	0	XP_001651438.1	hypothetical protein AaeL_AAEL005777 [Aedes aegypti]	e-168		NA	NA	1	0.8376	NA	NA
AAEL005560-RA	0	6	2	1	2730	0	0.456882	0.186849	0.207195	XP_001651088.1	sidestep protein [Aedes aegypti]	0		12	0.1091	0.33	0.2381	0.5	0.928
AAEL013414-RA	0	1	0	0	456	0	0.45588	0	0	XP_001663606.1	hypothetical protein AaeL_AAEL013414 [Aedes aegypti]	5e-81		NA	NA	NA	NA	NA	NA
AAEL005633-RA	0	5	0	0	2280	0	0.45588	0	0	XP_001651173.1	hypothetical protein AaeL_AAEL005633 [Aedes aegypti]	0		10	0.1733	0.1	0.0614	NA	NA
AAEL012988-RA	0	5	1	1	2292	0	0.453493	0.111278	0.24679	XP_001663188.1	retinal guanylate cyclase [Aedes aegypti]	0		10	0.1733	0.2	0.1364	1	0.5583
AAEL004478-RA	0	1	0	0	459	0	0.452901	0	0	XP_001649234.1	hypothetical protein AaeL_AAEL004478 [Aedes aegypti]	6e-82		NA	NA	NA	NA	NA	NA
AAEL006206-RA	0	1	0	1	459	0	0.452901	0	1.23234	XP_001657582.1	n-twist [Aedes aegypti]	7e-85		NA	NA	NA	NA	NA	NA
AAEL011702-RA	0	1	0	0	459	0	0.452901	0	0	XP_001655654.1	hypothetical protein AaeL_AAEL011702 [Aedes aegypti]	4e-83		NA	NA	NA	NA	NA	NA
AAEL011623-RA	0	2	0	0	918	0	0.452901	0	0	XP_001661791.1	hypothetical protein AaeL_AAEL011623 [Aedes aegypti]	e-175		NA	NA	NA	NA	NA	NA
AAEL008487-RA	0	1	0	0	462	0	0.44996	0	0	XP_001659273.1	latisemin, putative [Aedes aegypti]	1e-86		NA	NA	NA	NA	NA	NA
AAEL008488-RA	0	1	0	0	462	0	0.44996	0	0	XP_001659274.1	cysteine-rich secretory protein-2, putative [Aedes aegypti]	3e-86		NA	NA	NA	NA	NA	NA
AAEL004707-RA	0	2	4	1	924	0	0.44996	1.10411	0.612168	XP_001649611.1	hypothetical protein AaeL_AAEL004707 [Aedes aegypti]	0		NA	NA	2	0.2845	0.25	0.5399
AAEL012635-RA	0	2	1	0	927	0	0.448504	0.275133	0	XP_001662764.1	hypothetical protein AaeL_AAEL012635 [Aedes aegypti]	e-174		NA	NA	0.5	0.6803	NA	NA
AAEL008912-RA	0	2	0	0	927	0	0.448504	0	0	XP_001659596.1	hypothetical protein AaeL_AAEL008912 [Aedes aegypti]	0		NA	NA	NA	NA	NA	NA
AAEL004253-RA	0	1	2	0	465	0	0.447057	1.09698	0	XP_001648802.1	hypothetical protein AaeL_AAEL004253 [Aedes aegypti]	5e-83		NA	NA	2	0.4492	NA	NA
AAEL004864-RA	0	1	2	0	465	0	0.447057	1.09698	0	XP_001648802.1	hypothetical protein AaeL_AAEL004253 [Aedes aegypti]	5e-83		NA	NA	2	0.4492	NA	NA
AAEL014950-RA	0	2	1	0	930	0	0.447057	0.274246	0	XP_001650067.1	hypothetical protein AaeL_AAEL014950 [Aedes aegypti]	0		NA	NA	0.5	0.6803	NA	NA
AAEL001189-RA	0	2	1	0	930	0	0.447057	0.274246	0	XP_001658200.1	hypothetical protein AaeL_AAEL001189 [Aedes aegypti]	0		NA	NA	0.5	0.6803	NA	NA
AAEL015239-RA	0	3	3	14	1401	0	0.445142	0.546143	5.6524	XP_001647801.1	hypothetical protein AaeL_AAEL015239 [Aedes aegypti]	0		NA	NA	1	0.8017	4.67	0
AAEL003564-RA	0	3	4	3	1404	0	0.444191	0.726634	1.20864	XP_001663947.1	threonine dehydratase/deaminase [Aedes aegypti]	0		NA	NA	1.33	0.5161	0.75	0.4864
AAEL002560-RA	0	4	6	1	1881	0	0.442066	0.813552	0.300714	XP_001655599.1	hypothetical protein AaeL_AAEL002560 [Aedes aegypti]	0		NA	NA	1.5	0.3385	0.17	0.2523
AAEL004259-RA	0	1	5	22	471	0	0.441362	2.70752	26.4207	XP_001648803.1	RNA-binding protein lin-28 [Aedes aegypti]	2e-92		NA	NA	5	0.0545	4.4	0
AAEL006537-RA	0	1	0	0	471	0	0.441362	0	0	XP_001652048.1	hypothetical protein AaeL_AAEL006537 [Aedes aegypti]	1e-85		NA	NA	NA	NA	NA	NA
AAEL009384-RA	0	2	1	0	945	0	0.439961	0.269893	0	XP_001653803.1	fibrinogen and fibronectin [Aedes aegypti]	0		NA	NA	0.5	0.6803	NA	NA
AAEL009116-RA	0	2	2	0	945	0	0.439961	0.539785	0	XP_001659768.1	hypothetical protein AaeL_AAEL009116 [Aedes aegypti]	0		NA	NA	1	0.8376	NA	NA
AAEL014791-RA	0	1	0	0	474	0	0.438568	0	0	XP_001649619.1	hypothetical protein AaeL_AAEL014791 [Aedes aegypti]	3e-87		NA	NA	NA	NA	NA	NA
AAEL009296-RA	0	1	4	0	474	0	0.438568	2.15231	0	XP_001659903.1	histone H3, putative [Aedes aegypti]	4e-83		NA	NA	4	0.1107	NA	NA
AAEL005750-RA	0	2	0	0	951	0	0.437185	0	0	XP_001651408.1	nicotinic acetylcholine receptor subunit [Aedes aegypti]	0		NA	NA	NA	NA	NA	NA
AAEL003625-RA	0	2	0	9	951	0	0.437185	0	5.35309	XP_001657090.1	clip-domain serine protease, putative [Aedes aegypti]	0		NA	NA	NA	NA	18	0.0001
AAEL010186-RA	0	1	0	0	477	0	0.43581	0	0	XP_001654288.1	hypothetical protein AaeL_AAEL010186 [Aedes aegypti]	2e-88		NA	NA	NA	NA	NA	NA
AAEL002952-RA	0	1	0	3	477	0	0.43581	0	3.55751	XP_001656222.1	hypothetical protein AaeL_AAEL002952 [Aedes aegypti]	6e-86		NA	NA	NA	NA	NA	NA
AAEL001565-RA	0	3	190	173	1434	0	0.434898	33.7931	68.2401	XP_001653580.1	peptidyl-glycine alpha-amidating monooxygenase [Aedes aegypti]	0		NA	NA	63.33	0	0.91	0
AAEL000316-RA	0	1	0	0	480	0	0.433086	0	0	XP_001655548.1	hypothetical protein AaeL_AAEL000316 [Aedes aegypti]	2e-88		NA	NA	NA	NA	NA	NA
AAEL004268-RA	0	3	0	0	1446	0	0.431289	0	0	XP_001648810.1	Sialin, Sodium/sialic acid cotransporter, putative [Aedes aegypti]	0		NA	NA	NA	NA	NA	NA
AAEL014888-RA	0	1	0	0	483	0	0.430396	0	0	XP_001649931.1	hypothetical protein AaeL_AAEL014888 [Aedes aegypti]	1e-90		NA	NA	NA	NA	NA	NA
AAEL012353-RA	0	1	1	7	483	0	0.430396	0.528051	8.19773	XP_001662503.1	antifreeze protein, putative [Aedes aegypti]	2e-94		NA	NA	1	0.8847	7	0.001
AAEL010132-RA	0	3	1	0	1452	0	0.429507	0.175653	0	XP_001660653.1	Pray For Elves, putative [Aedes aegypti]	0		NA	NA	0.33	0.4041	NA	NA
AAEL007493-RA	0	1	0	0	486	0	0.42774	0	0	XP_001652779.1	hypothetical protein AaeL_AAEL007493 [Aedes aegypti]	3e-89		NA	NA	NA	NA	NA	NA
AAEL002908-RA	0	1	3	2	486	0	0.42774	1.57437	2.32775	XP_001662652.1	hypothetical protein AaeL_AAEL002908 [Aedes aegypti]	5e-88		NA	NA	3	0.224	0.67	0.6528
AAEL002721-RA	0	1	119	97	486	0	0.42774	62.4502	112.896	XP_001662181.1	hypothetical protein AaeL_AAEL002721 [Aedes aegypti]	2e-83		NA	NA	119	0	0.82	0
AAEL002684-RA	0	5	0	2	2436	0	0.426686	0	0.464404	XP_001662126.1	dachshund, putative [Aedes aegypti]	0		10	0.1733	0.1	0.0614	NA	NA
AAEL008264-RA	0	2	0	0	975	0	0.426423	0	0	XP_001659092.1	hypothetical protein AaeL_AAEL008264 [Aedes aegypti]	0		NA	NA	NA	NA	NA	NA
AAEL003553-RA	0	2	1	7	975	0	0.426423	0.261588	4.06103	XP_001663878.1	hypothetical protein AaeL_AAEL003553 [Aedes aegypti]	0		NA	NA	0.5	0.6803	7	0.001
AAEL005242-RA	0	1	8	0	489	0	0.425115	4.17257	0	XP_001650574.1	hypothetical protein AaeL_AAEL005242 [Aedes aegypti]	1e-88		NA	NA	8	0.0065	0.06	0.04
AAEL005641-RA	0	1	0	0	489	0	0.425115	0	0	XP_001651192.1	galactose-specific C-type lectin, putative [Aedes aegypti]	1e-94		NA	NA	NA	NA	NA	NA
AAEL009467-RA	0	1	1	2	492	0	0.422523	0.518392	2.29936	XP_001660081.1	hypothetical protein AaeL_AAEL009467 [Aedes aegypti]	1e-88		NA	NA	1	0.8847	2	0.1929
AAEL014421-RA	0	2	0	0	990	0	0.419962	0	0	XP_001648757.1	hypothetical protein AaeL_AAEL014421 [Aedes aegypti]	0		NA	NA	NA	NA	NA	NA
AAEL006766-RA	0	1	0	0	495	0	0.419962	0	0	XP_001658044.1	hypothetical protein AaeL_AAEL006766 [Aedes aegypti]	4e-91		NA	NA	NA	NA	NA	NA
AAEL003618-RA	0	2	1	2	996	0	0.417433	0.256073	1.13583	XP_001657073.1	sodium/shloride dependent amino acid transporter [Aedes aegypti]	0		NA	NA	0.5	0.6803	2	0.1929
AAEL010151-RA	0	3	1	1	1500	0	0.415763	0.170032	0.377096	XP_001660664.1	cytochrome P450 [Aedes aegypti]	0		NA	NA	0.33	0.4041	1	0.5583
AAEL015227-RA	0	4	455	38	2001	0	0.415555	57.9946	10.7419	XP_001651059.1	hypothetical protein AaeL_AAEL015227 [Aedes aegypti]	0		NA	NA	113.75	0	0.08	0
AAEL007339-RA	0	1	0	0	501	0	0.414933	0	0	XP_001652677.1	hypothetical protein AaeL_AAEL007339 [Aedes aegypti]	6e-93		NA	NA	NA	NA	NA	NA
AAEL015307-RA	0	2	0	3	1005	0	0.413694	0	1.68849	XP_001647778.1	hypothetical protein AaeL_AAEL015307 [Aedes aegypti]	0		NA	NA	NA	NA	NA	NA
AAEL015095-RA	0	2	0	3	1005	0	0.413694	0	1.68849	XP_001650582.1	hypothetical protein AaeL_AAEL015095 [Aedes aegypti]	0		NA	NA	NA	NA	NA	NA
AAEL006334-RA	0	2	1	2	1008	0	0.412463	0.253024	1.12231	XP_001651920.1	sulfotransferase (sult) [Aedes aegypti]	0		NA	NA	0.5	0.6803	2	0.1929
AAEL014076-RA	0	2	0	1	1008	0	0.412463	0	0.561154	XP_001664314.1	hypothetical protein AaeL_AAEL014076 [Aedes aegypti]	0		NA	NA	NA	NA	NA	NA
AAEL007364-RA	0	2	4	10	1011	0	0.411239	1.00909	5.59489	XP_001658319.1	7,8-dihydro-8-oxoguanine-triphosphatase, putative [Aedes aegypti]	0		NA	NA	2	0.2845	2.5	0.0015
AAEL003429-RA	0	9	1357	38	4566	0	0.409753	75.7996	4.7075	XP_001656807.1	hypothetical protein AaeL_AAEL003429 [Aedes aegypti]	0		18	0.0272	150.78	0	0.03	0
AAEL001408-RA	0	1	0	0	510	0	0.407611	0	0	XP_001659201.1	hypothetical protein AaeL_AAEL001408 [Aedes aegypti]	3e-92		NA	NA	NA	NA	NA	NA
AAEL015542-RA	0	1	1	0	511	0	0.406813	0.499117	0	XP_001647658.1	hypothetical protein AaeL_AAEL015542 [Aedes aegypti]	1e-90		NA	NA	1	0.8847	NA	NA
AAEL009233-RA	0	5	1	0	2562	0	0.405701	0.0995506	0	XP_001659850.1	zinc metalloprotease [Aedes aegypti]	0		10	0.1733	0.2	0.1364	NA	NA
AAEL014135-RA	0	1	0	0	513	0	0.405227	0	0	XP_001648086.1	hypothetical protein AaeL_AAEL014135 [Aedes aegypti]	3e-96		NA	NA	NA	NA	NA	NA
AAEL013383-RA	0	1	0	0	516	0	0.402871	0	0	XP_001663567.1	hypothetical protein AaeL_AAEL013383 [Aedes aegypti]	4e-92		NA	NA	NA	NA	NA	NA
AAEL013104-RA	0	1	6	5	516	0	0.402871	2.96568	5.48104	XP_001663317.1	hypothetical protein AaeL_AAEL013104 [Aedes aegypti]	4e-97		NA	NA	6	0.0268	0.83	0.2908
AAEL003319-RA	0	1	2	0	519	0	0.400542	0.982846	0	XP_001663548.1	hypothetical protein AaeL_AAEL003319 [Aedes aegypti]	7e-95		NA	NA	2	0.4492	NA	NA
AAEL005306-RA	0	3	0	0	1563	0	0.399005	0	0	XP_001650694.1	hypothetical protein AaeL_AAEL005306 [Aedes aegypti]	0		NA	NA	NA	NA	NA	NA
AAEL002815-RA	0	3	24	4	1563	0	0.399005	3.91629	1.44758	XP_001662441.1	hypothetical protein AaeL_AAEL002815 [Aedes aegypti]	0		NA	NA	8	0	0.17	0.022
AAEL011599-RA	0	2	2	1	1044	0	0.39824	0.488599	0.541804	XP_001655483.1	ADP-ribosylation factor, putative [Aedes aegypti]	0		NA	NA	1	0.8376	0.5	0.928
AAEL010377-RA	0	2	54	131	1047	0	0.397099	13.1544	70.773	XP_001654488.1	hypothetical protein AaeL_AAEL010377 [Aedes aegypti]	0		NA	NA	27	0	2.43	0
AAEL006477-RA	0	2	0	0	1050	0	0.395965	0	0	XP_001657852.1	lachesin, putative [Aedes aegypti]	0		NA	NA	NA	NA	NA	NA
AAEL009848-RA	0	1	0	0	525	0	0.395965	0	0	XP_001660466.1	hypothetical protein AaeL_AAEL009848 [Aedes aegypti]	3e-97		NA	NA	NA	NA	NA	NA
AAEL004391-RA	0	4	1	0	2103	0	0.3954	0.121278	0	XP_001649035.1	hypothetical protein AaeL_AAEL004391 [Aedes aegypti]	0		NA	NA	0.25	0.2361	NA	NA
AAEL014226-RA	0	5	4	6	2631	0	0.395062	0.387759	1.28995	XP_001647836.1	hypothetical protein AaeL_AAEL014226 [Aedes aegypti]	0		10	0.1733	0.8	0.9777	1.5	0.0505
AAEL012346-RA	0	2	2	0	1056	0	0.393715	0.483047	0	XP_001662498.1	hypothetical protein AaeL_AAEL012346 [Aedes aegypti]	0		NA	NA	1	0.8376	NA	NA
AAEL014556-RB	0	1	36	159	528	0	0.393715	17.3897	170.336	XP_001649017.1	hypothetical protein AaeL_AAEL014556 [Aedes aegypti]	6e-94		NA	NA	36	0	4.42	0
AAEL015053-RB	0	1	36	159	528	0	0.393715	17.3897	170.336	XP_001649017.1	hypothetical protein AaeL_AAEL014556 [Aedes aegypti]	6e-94		NA	NA	36	0	4.42	0
AAEL009541-RA	0	1	0	0	528	0	0.393715	0	0	XP_001660202.1	hypothetical protein AaeL_AAEL009541 [Aedes aegypti]	1e-95		NA	NA	NA	NA	NA	NA
AAEL003807-RA	0	1	2	1	531	0	0.39149	0.960635	1.06524	XP_001664185.1	hypothetical protein AaeL_AAEL003807 [Aedes aegypti]	e-100		NA	NA	2	0.4492	0.5	0.928
AAEL004192-RA	0	1	0	0	531	0	0.39149	0	0	XP_001648576.1	hypothetical protein AaeL_AAEL004192 [Aedes aegypti]	5e-99		NA	NA	NA	NA	NA	NA
AAEL013347-RA	0	1	0	0	537	0	0.387116	0	0	XP_001663497.1	lethal(2)essential for life protein, l2efl [Aedes aegypti]	e-103		NA	NA	NA	NA	NA	NA
AAEL004729-RA	0	1	2	0	537	0	0.387116	0.949902	0	XP_001649647.1	hypothetical protein AaeL_AAEL004729 [Aedes aegypti]	e-101		NA	NA	2	0.4492	NA	NA
AAEL005507-RA	0	2	0	1	1074	0	0.387116	0	0.52667	XP_001651018.1	inhibitory pou [Aedes aegypti]	0		NA	NA	NA	NA	NA	NA
AAEL001262-RA	0	2	3	7	1077	0	0.386038	0.710442	3.67642	XP_001652898.1	hypothetical protein AaeL_AAEL001262 [Aedes aegypti]	0		NA	NA	1.5	0.4985	2.33	0.0097
AAEL006194-RA	0	2	0	0	1077	0	0.386038	0	0	XP_001657578.1	hypothetical protein AaeL_AAEL006194 [Aedes aegypti]	0		NA	NA	NA	NA	NA	NA
AAEL006657-RA	0	2	1	2	1080	0	0.384966	0.236156	1.04749	XP_001652159.1	hypothetical protein AaeL_AAEL006657 [Aedes aegypti]	0		NA	NA	0.5	0.6803	2	0.1929
AAEL003331-RA	0	5	7	3	2706	0	0.384112	0.659771	0.627099	XP_001656705.1	leucine-rich transmembrane protein [Aedes aegypti]	0		10	0.1733	1.4	0.3509	0.43	0.9363
AAEL005927-RA	0	3	1	0	1629	0	0.382839	0.156568	0	XP_001651706.1	d-lactate dehydrognease 2, putative [Aedes aegypti]	0		NA	NA	0.33	0.4041	NA	NA
AAEL006357-RA	0	1	1	5	543	0	0.382839	0.469703	5.2085	XP_001651913.1	hypothetical protein AaeL_AAEL006357 [Aedes aegypti]	e-100		NA	NA	1	0.8847	5	0.0082
AAEL001851-RA	0	3	10	25	1632	0	0.382135	1.5628	8.66488	XP_001654146.1	hypothetical protein AaeL_AAEL001851 [Aedes aegypti]	0		NA	NA	3.33	0.0194	2.5	0
AAEL003066-RB	0	2	0	0	1089	0	0.381784	0	0	XP_001663098.1	brain chitinase and chia [Aedes aegypti]	0		NA	NA	NA	NA	NA	NA
AAEL002153-RA	0	1	0	0	546	0	0.380735	0	0	XP_001654820.1	hypothetical protein AaeL_AAEL002153 [Aedes aegypti]	e-111		NA	NA	NA	NA	NA	NA
AAEL011027-RA	0	3	20	0	1638	0	0.380735	3.11415	0	XP_001655080.1	hypothetical protein AaeL_AAEL011027 [Aedes aegypti]	0		NA	NA	6.67	0	0.03	0.0002
AAEL012513-RA	0	1	0	5	546	0	0.380735	0	5.17989	XP_001656122.1	calcium-binding protein E63-1 [Aedes aegypti]	2e-97		NA	NA	NA	NA	10	0.0042
AAEL008754-RA	0	2	0	0	1092	0	0.380735	0	0	XP_001659462.1	hypothetical protein AaeL_AAEL008754 [Aedes aegypti]	0		NA	NA	NA	NA	NA	NA
AAEL001758-RA	0	1	1	19	549	0	0.378655	0.464569	19.576	XP_001653978.1	hypothetical protein AaeL_AAEL001758 [Aedes aegypti]	e-101		NA	NA	1	0.8847	19	0
AAEL003934-RA	0	1	0	0	552	0	0.376597	0	0	XP_001648053.1	hypothetical protein AaeL_AAEL003934 [Aedes aegypti]	e-101		NA	NA	NA	NA	NA	NA
AAEL015288-RA	0	1	5	6	552	0	0.376597	2.31022	6.1483	XP_001651375.1	hypothetical protein AaeL_AAEL015288 [Aedes aegypti]	e-104		NA	NA	5	0.0545	1.2	0.0922
AAEL001483-RA	0	2	0	0	1107	0	0.375576	0	0	XP_001653385.1	hypothetical protein AaeL_AAEL001483 [Aedes aegypti]	0		NA	NA	NA	NA	NA	NA
AAEL013405-RA	0	1	0	0	555	0	0.374561	0	0	XP_001663597.1	nk homeobox protein [Aedes aegypti]	e-105		NA	NA	NA	NA	NA	NA
AAEL009897-RA	0	1	6	2	555	0	0.374561	2.75728	2.03835	XP_001654073.1	hypothetical protein AaeL_AAEL009897 [Aedes aegypti]	4e-99		NA	NA	6	0.0268	0.33	0.6794
AAEL012759-RA	0	1	0	0	555	0	0.374561	0	0	XP_001662861.1	hypothetical protein AaeL_AAEL012759 [Aedes aegypti]	e-102		NA	NA	NA	NA	NA	NA
AAEL008757-RA	0	3	0	0	1668	0	0.373887	0	0	XP_001659467.1	juvenile hormone esterase [Aedes aegypti]	0		NA	NA	NA	NA	NA	NA
AAEL013179-RA	0	2	6	8	1119	0	0.371549	1.36755	4.04392	XP_001663362.1	8-oxoguanine DNA glycosylase [Aedes aegypti]	0		NA	NA	3	0.0855	1.33	0.036
AAEL004673-RA	0	5	2	53	2799	0	0.371349	0.182243	10.7106	XP_001649571.1	hypothetical protein AaeL_AAEL004673 [Aedes aegypti]	0		10	0.1733	0.4	0.3695	26.5	0
AAEL002750-RA	0	2	3	11	1125	0	0.369567	0.68013	5.53074	XP_001655891.1	hypothetical protein AaeL_AAEL002750 [Aedes aegypti]	0		NA	NA	1.5	0.4985	3.67	0.0002
AAEL005545-RA	0	1	2	0	564	0	0.368584	0.904428	0	XP_001651076.1	tetraspanin, putative [Aedes aegypti]	e-105		NA	NA	2	0.4492	NA	NA
AAEL014045-RA	0	2	1	6	1128	0	0.368584	0.226107	3.00874	XP_001657333.1	allantoicase [Aedes aegypti]	0		NA	NA	0.5	0.6803	6	0.0029
AAEL004761-RA	0	4	1	0	2256	0	0.368584	0.113053	0	XP_001649718.1	serine/threonine-protein kinase MAK [Aedes aegypti]	0		NA	NA	0.25	0.2361	NA	NA
AAEL009005-RA	0	1	0	0	567	0	0.366634	0	0	XP_001659658.1	adult cuticle protein, putative [Aedes aegypti]	e-112		NA	NA	NA	NA	NA	NA
AAEL007037-RA	0	1	0	4	567	0	0.366634	0	3.99043	XP_001658085.1	peptidoglycan recognition protein sc2 [Aedes aegypti]	e-111		NA	NA	NA	NA	NA	NA
AAEL007039-RA	0	1	0	6	567	0	0.366634	0	5.98565	XP_001658085.1	peptidoglycan recognition protein sc2 [Aedes aegypti]	e-111		NA	NA	NA	NA	12	0.0015
AAEL010442-RA	0	2	6	462	1137	0	0.365667	1.3459	229.839	XP_001660843.1	4-hydroxyphenylpyruvate dioxygenase [Aedes aegypti]	0		NA	NA	3	0.0855	77	0
AAEL010654-RA	0	1	0	0	570	0	0.364704	0	0	XP_001661007.1	lethal(2)essential for life protein, l2efl [Aedes aegypti]	e-106		NA	NA	NA	NA	NA	NA
AAEL000498-RA	0	2	1	0	1140	0	0.364704	0.223727	0	XP_001656951.1	defective proboscis extension response, putative [Aedes aegypti]	0		NA	NA	0.5	0.6803	NA	NA
AAEL010785-RA	0	2	0	11	1143	0	0.363747	0	5.44364	XP_001654895.1	hypothetical protein AaeL_AAEL010785 [Aedes aegypti]	0		NA	NA	NA	NA	22	0
AAEL009950-RA	0	2	8	43	1146	0	0.362795	1.78044	21.224	XP_001660498.1	homeotic deformed protein, putative [Aedes aegypti]	0		NA	NA	4	0.0241	5.38	0
AAEL014600-RA	0	2	7	462	1146	0	0.362795	1.55789	228.034	XP_001649088.1	4-hydroxyphenylpyruvate dioxygenase [Aedes aegypti]	0		NA	NA	3.5	0.0457	66	0
AAEL005849-RA	0	3	1	5	1722	0	0.362163	0.148112	1.6424	XP_001651533.1	synaptic vesicle protein [Aedes aegypti]	0		NA	NA	0.33	0.4041	5	0.0082
AAEL002409-RA	0	1	1	1	576	0	0.360905	0.442793	0.98202	XP_001655213.1	environmental stress-induced protein, putative [Aedes aegypti]	e-109		NA	NA	1	0.8847	1	0.5583
AAEL014096-RA	0	2	10	18	1152	0	0.360905	2.21396	8.83818	XP_001648029.1	hypothetical protein AaeL_AAEL014096 [Aedes aegypti]	0		NA	NA	5	0.0065	1.8	0.0002
AAEL010567-RA	0	2	1	0	1155	0	0.359968	0.220821	0	XP_001660922.1	hypothetical protein AaeL_AAEL010567 [Aedes aegypti]	0		NA	NA	0.5	0.6803	NA	NA
AAEL001010-RA	0	1	0	0	579	0	0.359035	0	0	XP_001657721.1	defective proboscis extension response, putative [Aedes aegypti]	e-107		NA	NA	NA	NA	NA	NA
AAEL004524-RA	0	2	0	4	1158	0	0.359035	0	1.95386	XP_001649322.1	proacrosin, putative [Aedes aegypti]	0		NA	NA	NA	NA	NA	NA
AAEL003291-RA	0	1	2	2	579	0	0.359035	0.880997	1.95386	XP_001663551.1	hypothetical protein AaeL_AAEL003291 [Aedes aegypti]	e-108		NA	NA	2	0.4492	1	0.4077
AAEL011486-RA	0	1	0	0	582	0	0.357185	0	0	XP_001661695.1	hypothetical protein AaeL_AAEL011486 [Aedes aegypti]	e-112		NA	NA	NA	NA	NA	NA
AAEL001380-RA	0	2	0	3	1164	0	0.357185	0	1.45784	XP_001653180.1	lim homeobox protein [Aedes aegypti]	0		NA	NA	NA	NA	NA	NA
AAEL010477-RA	0	1	0	1	582	0	0.357185	0	0.971896	XP_001660872.1	hypothetical protein AaeL_AAEL010477 [Aedes aegypti]	e-109		NA	NA	NA	NA	NA	NA
AAEL012824-RA	0	1	0	0	582	0	0.357185	0	0	XP_001662948.1	gbx homeobox protein [Aedes aegypti]	e-106		NA	NA	NA	NA	NA	NA
AAEL014594-RA	0	3	1	0	1749	0	0.356572	0.145825	0	XP_001649083.1	cytochrome P450 [Aedes aegypti]	0		NA	NA	0.33	0.4041	NA	NA
AAEL002385-RA	0	3	0	1	1749	0	0.356572	0	0.32341	XP_001655126.1	carboxylesterase [Aedes aegypti]	0		NA	NA	NA	NA	NA	NA
AAEL005792-RA	0	3	0	0	1755	0	0.355353	0	0	XP_001651473.1	hypothetical protein AaeL_AAEL005792 [Aedes aegypti]	0		NA	NA	NA	NA	NA	NA
AAEL000288-RA	0	1	2	10	585	0	0.355353	0.871961	9.66912	XP_001654797.1	hypothetical protein AaeL_AAEL000288 [Aedes aegypti]	e-108		NA	NA	2	0.4492	5	0.0002
AAEL002972-RA	0	3	1	5	1761	0	0.354142	0.144832	1.60603	XP_001656234.1	brain chitinase and chia [Aedes aegypti]	0		NA	NA	0.33	0.4041	5	0.0082
AAEL011405-RA	0	2	0	0	1179	0	0.35264	0	0	XP_001661646.1	hypothetical protein AaeL_AAEL011405 [Aedes aegypti]	0		NA	NA	NA	NA	NA	NA
AAEL007648-RA	0	3	25	0	1770	0	0.352341	3.60238	0	XP_001658554.1	hypothetical protein AaeL_AAEL007648 [Aedes aegypti]	0		NA	NA	8.33	0	0.02	0
AAEL002057-RA	0	2	3	12	1185	0	0.350855	0.645693	5.72804	XP_001654569.1	hypothetical protein AaeL_AAEL002057 [Aedes aegypti]	0		NA	NA	1.5	0.4985	4	0.0001
AAEL008652-RA	0	2	1	0	1188	0	0.349969	0.214687	0	XP_001659389.1	cardioacceleratory peptide receptor [Aedes aegypti]	0		NA	NA	0.5	0.6803	NA	NA
AAEL015251-RA	0	1	0	0	594	0	0.349969	0	0	XP_001647796.1	hypothetical protein AaeL_AAEL015251 [Aedes aegypti]	e-111		NA	NA	NA	NA	NA	NA
AAEL010049-RA	0	1	0	1	597	0	0.34821	0	0.947477	XP_001654182.1	hypothetical protein AaeL_AAEL010049 [Aedes aegypti]	e-115		NA	NA	NA	NA	NA	NA
AAEL010443-RA	0	6	21	15	3591	0	0.347337	1.49151	2.36275	XP_001660836.1	membrane associated guanylate kinase inverted 1, magi1 [Aedes aegypti]	0		12	0.1091	3.5	0.0005	0.71	0.1543
AAEL012254-RA	0	2	1	0	1200	0	0.346469	0.212541	0	XP_001662355.1	odorant receptor [Aedes aegypti]	0		NA	NA	0.5	0.6803	NA	NA
AAEL015565-RA	0	1	0	2	600	0	0.346469	0	1.88548	XP_001647642.1	hypothetical protein AaeL_AAEL015565 [Aedes aegypti]	e-115		NA	NA	NA	NA	NA	NA
AAEL002916-RA	0	2	0	0	1203	0	0.345605	0	0	XP_001662656.1	hypothetical protein AaeL_AAEL002916 [Aedes aegypti]	0		NA	NA	NA	NA	NA	NA
AAEL004780-RA	0	1	0	0	603	0	0.344745	0	0	XP_001649713.1	pupal cuticle protein, putative [Aedes aegypti]	e-114		NA	NA	NA	NA	NA	NA
AAEL002792-RA	0	1	3	1	606	0	0.343039	1.26262	0.933405	XP_001662460.1	dynein light chain [Aedes aegypti]	e-108		NA	NA	3	0.224	0.33	0.7701
AAEL001328-RA	0	1	0	2	606	0	0.343039	0	1.86681	XP_001653073.1	hypothetical protein AaeL_AAEL001328 [Aedes aegypti]	e-110		NA	NA	NA	NA	NA	NA
AAEL010111-RA	0	4	2	2	2424	0	0.343039	0.210436	0.466703	XP_001654236.1	leucine-rich transmembrane protein [Aedes aegypti]	0		NA	NA	0.5	0.5601	1	0.4077
AAEL002515-RA	0	2	0	0	1215	0	0.342192	0	0	XP_001655439.1	lipase 1 precursor [Aedes aegypti]	0		NA	NA	NA	NA	NA	NA
AAEL015326-RA	0	2	0	0	1215	0	0.342192	0	0	XP_001651730.1	lipase 1 precursor [Aedes aegypti]	0		NA	NA	NA	NA	NA	NA
AAEL009980-RA	0	1	0	0	609	0	0.341349	0	0	XP_001660527.1	hypothetical protein AaeL_AAEL009980 [Aedes aegypti]	e-116		NA	NA	NA	NA	NA	NA
AAEL010310-RA	0	5	0	0	3048	0	0.341013	0	0	XP_001654424.1	zinc finger protein [Aedes aegypti]	0		10	0.1733	0.1	0.0614	NA	NA
AAEL006494-RA	0	1	0	0	612	0	0.339676	0	0	XP_001651989.1	hypothetical protein AaeL_AAEL006494 [Aedes aegypti]	e-114		NA	NA	NA	NA	NA	NA
AAEL004602-RA	0	1	1	3	615	0	0.338019	0.414713	2.75924	XP_001649517.1	neurogenic differentiation factor, putative [Aedes aegypti]	e-111		NA	NA	1	0.8847	3	0.0668
AAEL011419-RA	0	2	7	1	1236	0	0.336378	1.44445	0.45764	XP_001655334.1	hypothetical protein AaeL_AAEL011419 [Aedes aegypti]	0		NA	NA	3.5	0.0457	0.14	0.1694
AAEL010313-RA	0	1	1	0	618	0	0.336378	0.4127	0	ABW86944.1	sex peptide receptor [Aedes aegypti]	e-114		NA	NA	1	0.8847	NA	NA
AAEL010438-RA	0	1	1	0	618	0	0.336378	0.4127	0	XP_001660829.1	hypothetical protein AaeL_AAEL010438 [Aedes aegypti]	e-113		NA	NA	1	0.8847	NA	NA
AAEL007736-RA	0	2	7	4	1239	0	0.335563	1.44095	1.82613	XP_001656668.1	forkhead protein/ forkhead protein domain [Aedes aegypti]	0		NA	NA	3.5	0.0457	0.57	0.6888
AAEL001697-RA	0	2	0	0	1239	0	0.335563	0	0	XP_001659952.1	adenylate cyclase, putative [Aedes aegypti]	0		NA	NA	NA	NA	NA	NA
AAEL011945-RA	0	1	0	0	621	0	0.334753	0	0	XP_001662103.1	hypothetical protein AaeL_AAEL011945 [Aedes aegypti]	e-118		NA	NA	NA	NA	NA	NA
AAEL011706-RA	0	1	1	0	621	0	0.334753	0.410706	0	XP_001655657.1	hypothetical protein AaeL_AAEL011706 [Aedes aegypti]	e-117		NA	NA	1	0.8847	NA	NA
AAEL006055-RA	0	1	0	0	621	0	0.334753	0	0	XP_001651790.1	potassium channel interacting protein [Aedes aegypti]	e-116		NA	NA	NA	NA	NA	NA
AAEL014653-RA	0	4	5	2	2487	0	0.334349	0.512764	0.45488	XP_001649258.1	hypothetical protein AaeL_AAEL014653 [Aedes aegypti]	0		NA	NA	1.25	0.5214	0.4	0.8756
AAEL010429-RA	0	1	0	0	624	0	0.333143	0	0	XP_001660827.1	hypothetical protein AaeL_AAEL010429 [Aedes aegypti]	e-114		NA	NA	NA	NA	NA	NA
AAEL010431-RA	0	1	0	0	624	0	0.333143	0	0	XP_001660825.1	hypothetical protein AaeL_AAEL010431 [Aedes aegypti]	e-114		NA	NA	NA	NA	NA	NA
AAEL013577-RA	0	1	0	0	624	0	0.333143	0	0	XP_001663775.1	hypothetical protein AaeL_AAEL013577 [Aedes aegypti]	e-114		NA	NA	NA	NA	NA	NA
AAEL013577-RB	0	1	0	0	624	0	0.333143	0	0	XP_001660825.1	hypothetical protein AaeL_AAEL010431 [Aedes aegypti]	e-114		NA	NA	NA	NA	NA	NA
AAEL013577-RC	0	1	0	0	624	0	0.333143	0	0	XP_001660825.1	hypothetical protein AaeL_AAEL010431 [Aedes aegypti]	e-114		NA	NA	NA	NA	NA	NA
AAEL012543-RA	0	3	1	0	1878	0	0.332079	0.135809	0	XP_001662649.1	myosin motor, putative [Aedes aegypti]	0		NA	NA	0.33	0.4041	NA	NA
AAEL014741-RA	0	1	4	0	627	0	0.331549	1.6271	0	XP_001649473.1	serine/threonine-protein kinase ripk4 [Aedes aegypti]	e-118		NA	NA	4	0.1107	NA	NA
AAEL003889-RA	0	2	10	2	1257	0	0.330758	2.02903	0.89999	XP_001664289.1	gram-negative bacteria binding protein [Aedes aegypti]	0		NA	NA	5	0.0065	0.2	0.2064
AAEL014563-RA	0	1	0	1	630	0	0.32997	0	0.897847	XP_001647830.1	hypothetical protein AaeL_AAEL014563 [Aedes aegypti]	e-114		NA	NA	NA	NA	NA	NA
AAEL009015-RA	0	1	0	7	630	0	0.32997	0	6.28493	XP_001659665.1	hypothetical protein AaeL_AAEL009015 [Aedes aegypti]	e-120		NA	NA	NA	NA	14	0.0006
AAEL001796-RA	0	3	11	28	1893	0	0.329448	1.48206	8.36662	XP_001660403.1	Nuclear hormone receptor (HR78) [Aedes aegypti]	0		NA	NA	3.67	0.0106	2.55	0
AAEL011583-RA	0	2	1	0	1263	0	0.329187	0.201939	0	XP_001661759.1	Odorant receptor 56a, putative [Aedes aegypti]	0		NA	NA	0.5	0.6803	NA	NA
AAEL002572-RA	0	1	0	0	633	0	0.328407	0	0	XP_001655578.1	myosin regulatory light chain 2 (mlc-2) [Aedes aegypti]	e-115		NA	NA	NA	NA	NA	NA
AAEL010044-RA	0	2	2	4	1269	0	0.32763	0.401968	1.78296	XP_001654179.1	hypothetical protein AaeL_AAEL010044 [Aedes aegypti]	0		NA	NA	1	0.8376	2	0.0656
AAEL003053-RF	0	1	1	0	636	0	0.326858	0.40102	0	XP_001663080.1	allergen, putative [Aedes aegypti]	e-126		NA	NA	1	0.8847	NA	NA
AAEL011263-RA	0	1	1	0	639	0	0.325323	0.399137	0	XP_001661541.1	phosphatidylethanolamine-binding protein [Aedes aegypti]	e-119		NA	NA	1	0.8847	NA	NA
AAEL013077-RA	0	1	0	0	639	0	0.325323	0	0	XP_001663287.1	hypothetical protein AaeL_AAEL013077 [Aedes aegypti]	e-113		NA	NA	NA	NA	NA	NA
AAEL003305-RA	0	3	0	0	1917	0	0.325323	0	0	XP_001663529.1	hypothetical protein AaeL_AAEL003305 [Aedes aegypti]	0		NA	NA	NA	NA	NA	NA
AAEL015670-RA	0	1	1	10	639	0	0.325323	0.399137	8.85201	XP_001663554.1	abc transporter [Aedes aegypti]	e-118		NA	NA	1	0.8847	10	0.0001
AAEL004908-RA	0	1	4	9	642	0	0.323803	1.58909	7.92958	XP_001650016.1	hypothetical protein AaeL_AAEL004908 [Aedes aegypti]	e-121		NA	NA	4	0.1107	2.25	0.0038
AAEL000788-RA	0	3	22	4	1941	0	0.3213	2.89081	1.16567	XP_001650996.1	matrix metalloproteinase [Aedes aegypti]	0		NA	NA	7.33	0	0.18	0.0409
AAEL002780-RA	0	1	2	3	651	0	0.319326	0.78356	2.60665	XP_001662442.1	hypothetical protein AaeL_AAEL002780 [Aedes aegypti]	e-138		NA	NA	2	0.4492	1.5	0.1668
AAEL000043-RA	0	2	1	0	1305	0	0.318592	0.19544	0	XP_001647875.1	Gustatory receptor 64e, putative [Aedes aegypti]	0		NA	NA	0.5	0.6803	NA	NA
AAEL004171-RA	0	3	1	0	1968	0	0.316892	0.129598	0	XP_001648577.1	hypothetical protein AaeL_AAEL004171 [Aedes aegypti]	0		NA	NA	0.33	0.4041	NA	NA
AAEL003041-RA	0	1	1	15	657	0	0.31641	0.388202	12.9142	XP_001662971.1	hypothetical protein AaeL_AAEL003041 [Aedes aegypti]	e-128		NA	NA	1	0.8847	15	0
AAEL000012-RA	0	2	1	0	1326	0	0.313547	0.192344	0	XP_001647881.1	Gustatory receptor 61a, putative [Aedes aegypti]	0		NA	NA	0.5	0.6803	NA	NA
AAEL010096-RA	0	1	1	1	663	0	0.313547	0.384689	0.853158	XP_001654228.1	hypothetical protein AaeL_AAEL010096 [Aedes aegypti]	e-121		NA	NA	1	0.8847	1	0.5583
AAEL004446-RA	0	2	1	8	1329	0	0.312839	0.19191	3.40493	XP_001649120.1	hypothetical protein AaeL_AAEL004446 [Aedes aegypti]	0		NA	NA	0.5	0.6803	8	0.0004
AAEL000972-RA	0	1	0	0	666	0	0.312134	0	0	XP_001657452.1	hypothetical protein AaeL_AAEL000972 [Aedes aegypti]	e-124		NA	NA	NA	NA	NA	NA
AAEL001536-RA	0	2	0	0	1332	0	0.312134	0	0	XP_001659562.1	homeobox protein abdominal-A, putative [Aedes aegypti]	0		NA	NA	NA	NA	NA	NA
AAEL013724-RA	0	4	13	15	2664	0	0.312134	1.24461	3.18493	XP_001663909.1	hypothetical protein AaeL_AAEL013724 [Aedes aegypti]	0		NA	NA	3.25	0.0085	1.15	0.0099
AAEL015092-RA	0	1	1	2	669	0	0.310735	0.381239	1.69101	XP_001650579.1	hypothetical protein AaeL_AAEL015092 [Aedes aegypti]	e-125		NA	NA	1	0.8847	2	0.1929
AAEL004335-RA	0	1	0	0	672	0	0.309347	0	0	XP_001648938.1	secreted ferritin G subunit precursor, putative [Aedes aegypti]	e-124		NA	NA	NA	NA	NA	NA
AAEL005218-RA	0	1	39	119	672	0	0.309347	14.8019	100.166	XP_001650525.1	hypothetical protein AaeL_AAEL005218 [Aedes aegypti]	e-128		NA	NA	39	0	3.05	0
AAEL005218-RB	0	1	39	119	672	0	0.309347	14.8019	100.166	XP_001650525.1	hypothetical protein AaeL_AAEL005218 [Aedes aegypti]	e-128		NA	NA	39	0	3.05	0
AAEL005908-RA	0	7	8	15	4728	0	0.307777	0.431554	1.79455	XP_001651596.1	rolling pebbles [Aedes aegypti]	0		14	0.0687	1.14	0.5121	1.88	0.0005
AAEL007889-RA	0	4	2	2	2712	0	0.30661	0.188089	0.417141	XP_001652955.1	f-spondin [Aedes aegypti]	0		NA	NA	0.5	0.5601	1	0.4077
AAEL006008-RA	0	4	0	3	2730	0	0.304588	0	0.621586	XP_001651753.1	ubiquitin-protein ligase [Aedes aegypti]	0		NA	NA	NA	NA	NA	NA
AAEL006170-RA	0	2	2	5	1368	0	0.30392	0.372878	2.06741	XP_001657557.1	forked protein [Aedes aegypti]	0		NA	NA	1	0.8376	2.5	0.0252
AAEL008297-RA	0	4	2	0	2748	0	0.302593	0.185625	0	XP_001653186.1	sodium channel protein para [Aedes aegypti]	0		NA	NA	0.5	0.5601	NA	NA
AAEL011259-RA	0	1	3	1	690	0	0.301277	1.10891	0.819773	XP_001661543.1	phosphatidylethanolamine-binding protein [Aedes aegypti]	e-130		NA	NA	3	0.224	0.33	0.7701
AAEL004810-RA	0	1	11	14	690	0	0.301277	4.06599	11.4768	XP_001649859.1	hypothetical protein AaeL_AAEL004810 [Aedes aegypti]	e-127		NA	NA	11	0.0008	1.27	0.0072
AAEL004135-RA	0	1	0	0	690	0	0.301277	0	0	XP_001648506.1	sterol desaturase [Aedes aegypti]	e-136		NA	NA	NA	NA	NA	NA
AAEL005738-RA	0	2	0	48	1383	0	0.300624	0	19.6319	XP_001651385.1	yellow protein precursor [Aedes aegypti]	0		NA	NA	NA	NA	96	0
AAEL003557-RA	0	1	1	2	693	0	0.299973	0.368036	1.63245	XP_001663879.1	hypothetical protein AaeL_AAEL003557 [Aedes aegypti]	e-124		NA	NA	1	0.8847	2	0.1929
AAEL004231-RA	0	2	2	7	1389	0	0.299325	0.367241	2.85062	XP_001648751.1	M12 mutant protein precursor, putative [Aedes aegypti]	0		NA	NA	1	0.8376	3.5	0.0036
AAEL013308-RA	0	8	25	18	5562	0	0.299002	1.14639	1.83056	XP_001663451.1	odd Oz protein [Aedes aegypti]	0		16	0.0432	3.12	0.0003	0.72	0.1131
AAEL003501-RA	0	1	4	0	696	0	0.29868	1.4658	0	XP_001663800.1	hypothetical protein AaeL_AAEL003501 [Aedes aegypti]	e-139		NA	NA	4	0.1107	NA	NA
AAEL007802-RA	0	4	6	0	2790	0	0.298038	0.548492	0	XP_001652917.1	multicopper oxidase [Aedes aegypti]	0		NA	NA	1.5	0.3385	0.08	0.1024
AAEL015321-RA	0	2	0	2	1395	0	0.298038	0	0.810958	XP_001651711.1	5-hydroxytryptamine receptor 1 [Aedes aegypti]	0		NA	NA	NA	NA	NA	NA
AAEL003017-RA	0	1	0	12	699	0	0.297398	0	9.71062	XP_001662926.1	hypothetical protein AaeL_AAEL003017 [Aedes aegypti]	e-138		NA	NA	NA	NA	24	0
AAEL002635-RA	0	1	5	14	702	0	0.296127	1.81659	11.2806	XP_001661959.1	hypothetical protein AaeL_AAEL002635 [Aedes aegypti]	e-130		NA	NA	5	0.0545	2.8	0.0001
AAEL014404-RA	0	1	8	0	702	0	0.296127	2.90654	0	XP_001648718.1	zinc finger protein, putative [Aedes aegypti]	e-141		NA	NA	8	0.0065	0.06	0.04
AAEL003920-RA	0	1	1	0	705	0	0.294867	0.361771	0	XP_001647989.1	d(1a,b) dopamine receptor [Aedes aegypti]	e-131		NA	NA	1	0.8847	NA	NA
AAEL003066-RA	0	2	2	0	1410	0	0.294867	0.361771	0	XP_001663097.1	brain chitinase and chia [Aedes aegypti]	0		NA	NA	1	0.8376	NA	NA
AAEL001637-RA	0	1	0	0	708	0	0.293618	0	0	XP_001653743.1	hypothetical protein AaeL_AAEL001637 [Aedes aegypti]	e-131		NA	NA	NA	NA	NA	NA
AAEL010741-RA	0	1	0	0	708	0	0.293618	0	0	XP_001648262.1	hypothetical protein AaeL_AAEL014242 [Aedes aegypti]	e-128		NA	NA	NA	NA	NA	NA
AAEL014242-RA	0	1	0	0	708	0	0.293618	0	0	XP_001648262.1	hypothetical protein AaeL_AAEL014242 [Aedes aegypti]	e-128		NA	NA	NA	NA	NA	NA
AAEL011579-RA	0	1	0	0	717	0	0.289932	0	0	XP_001661761.1	hypothetical protein AaeL_AAEL011579 [Aedes aegypti]	e-136		NA	NA	NA	NA	NA	NA
AAEL014823-RA	0	1	3	3	723	0	0.287526	1.05829	2.34707	XP_001649675.1	hypothetical protein AaeL_AAEL014823 [Aedes aegypti]	e-145		NA	NA	3	0.224	1	0.3106
AAEL014966-RA	0	1	3	18	723	0	0.287526	1.05829	14.0824	XP_001650148.1	hypothetical protein AaeL_AAEL014966 [Aedes aegypti]	e-141		NA	NA	3	0.224	6	0
AAEL013111-RA	0	2	0	6	1446	0	0.287526	0	2.34707	XP_001656353.1	glutamate transporter [Aedes aegypti]	0		NA	NA	NA	NA	12	0.0015
AAEL005218-RC	0	1	44	119	726	0	0.286338	15.4575	92.7157	XP_001650524.1	hypothetical protein AaeL_AAEL005218 [Aedes aegypti]	e-138		NA	NA	44	0	2.7	0
AAEL014798-RA	0	1	2	3	729	0	0.28516	0.699722	2.32775	XP_001649626.1	lung carbonyl reductase [Aedes aegypti]	e-133		NA	NA	2	0.4492	1.5	0.1668
AAEL006849-RA	0	5	1	3	3657	0	0.284224	0.0697426	0.464023	XP_001652266.1	voltage- gated calcium channel alpha subunit cav3.3 (voltage-dependent t-type calcium channel [Aedes aegypti]	0		10	0.1733	0.2	0.1364	3	0.0668
AAEL003053-RB	0	1	1	0	732	0	0.283991	0.348427	0	XP_001663079.1	allergen, putative [Aedes aegypti]	e-145		NA	NA	1	0.8847	NA	NA
AAEL007146-RA	0	2	1	0	1464	0	0.283991	0.174214	0	XP_001658162.1	voltage-gated potassium channel [Aedes aegypti]	0		NA	NA	0.5	0.6803	NA	NA
AAEL009920-RA	0	2	2	18	1467	0	0.28341	0.347715	6.94041	XP_001654119.1	hypothetical protein AaeL_AAEL009920 [Aedes aegypti]	0		NA	NA	1	0.8376	9	0
AAEL002727-RA	0	7	0	0	5148	0	0.282667	0	0	XP_001662203.1	diacylglycerol kinase, delta, kappa, eta [Aedes aegypti]	0		14	0.0687	0.07	0.0182	NA	NA
AAEL003997-RA	0	1	1	0	738	0	0.281682	0.345594	0	XP_001648221.1	hypothetical protein AaeL_AAEL003997 [Aedes aegypti]	e-138		NA	NA	1	0.8847	NA	NA
AAEL015471-RA	0	1	2	2	738	0	0.281682	0.691189	1.53291	XP_001647711.1	hypothetical protein AaeL_AAEL015471 [Aedes aegypti]	e-138		NA	NA	2	0.4492	1	0.4077
AAEL001701-RA	0	1	1	0	738	0	0.281682	0.345594	0	XP_001659968.1	serine-type enodpeptidase, putative [Aedes aegypti]	e-140		NA	NA	1	0.8847	NA	NA
AAEL002665-RA	0	2	0	0	1479	0	0.281111	0	0	XP_001662054.1	matrix metalloproteinase [Aedes aegypti]	0		NA	NA	NA	NA	NA	NA
AAEL003322-RA	0	3	1	0	2220	0	0.280921	0.114887	0	XP_001663541.1	protein phosphatase-7 [Aedes aegypti]	0		NA	NA	0.33	0.4041	NA	NA
AAEL009125-RA	0	2	3	0	1482	0	0.280542	0.516293	0	XP_001653685.1	cytochrome P450 [Aedes aegypti]	0		NA	NA	1.5	0.4985	NA	NA
AAEL009125-RB	0	2	3	0	1482	0	0.280542	0.516293	0	XP_001653685.1	cytochrome P450 [Aedes aegypti]	0		NA	NA	1.5	0.4985	NA	NA
AAEL008769-RA	0	1	1	0	744	0	0.27941	0.342807	0	XP_001659492.1	serine-type enodpeptidase, putative [Aedes aegypti]	e-141		NA	NA	1	0.8847	NA	NA
AAEL011936-RA	0	1	0	0	744	0	0.27941	0	0	XP_001662085.1	hypothetical protein AaeL_AAEL011936 [Aedes aegypti]	e-136		NA	NA	NA	NA	NA	NA
AAEL008775-RA	0	1	0	4	747	0	0.278288	0	3.02888	XP_001659490.1	hypothetical protein AaeL_AAEL008775 [Aedes aegypti]	e-137		NA	NA	NA	NA	NA	NA
AAEL013231-RA	0	1	0	4	747	0	0.278288	0	3.02888	XP_001663411.1	hypothetical protein AaeL_AAEL013231 [Aedes aegypti]	e-137		NA	NA	NA	NA	NA	NA
AAEL010848-RA	0	1	0	0	747	0	0.278288	0	0	XP_001661091.1	hypothetical protein AaeL_AAEL010848 [Aedes aegypti]	e-142		NA	NA	NA	NA	NA	NA
AAEL010631-RA	0	1	0	0	750	0	0.277175	0	0	XP_001660957.1	hypothetical protein AaeL_AAEL010631 [Aedes aegypti]	e-137		NA	NA	NA	NA	NA	NA
AAEL008651-RA	0	1	1	0	750	0	0.277175	0.340065	0	XP_001659394.1	hypothetical protein AaeL_AAEL008651 [Aedes aegypti]	e-139		NA	NA	1	0.8847	NA	NA
AAEL006626-RA	0	1	0	0	753	0	0.276071	0	0	XP_001652113.1	hypothetical protein AaeL_AAEL006626 [Aedes aegypti]	e-139		NA	NA	NA	NA	NA	NA
AAEL008757-RB	0	2	0	0	1506	0	0.276071	0	0	XP_001659467.1	juvenile hormone esterase [Aedes aegypti]	0		NA	NA	NA	NA	NA	NA
AAEL007807-RA	0	2	1	0	1509	0	0.275522	0.169018	0	XP_001652927.1	cytochrome P450 [Aedes aegypti]	0		NA	NA	0.5	0.6803	NA	NA
AAEL010676-RA	0	2	1	1	1509	0	0.275522	0.169018	0.374847	XP_001660990.1	regulator of g protein signaling [Aedes aegypti]	0		NA	NA	0.5	0.6803	1	0.5583
AAEL000496-RB	0	2	0	0	1509	0	0.275522	0	0	XP_001656956.1	hypothetical protein AaeL_AAEL000496 [Aedes aegypti]	0		NA	NA	NA	NA	NA	NA
AAEL008780-RA	0	1	0	0	756	0	0.274975	0	0	XP_001659494.1	serine-type enodpeptidase, putative [Aedes aegypti]	e-144		NA	NA	NA	NA	NA	NA
AAEL005465-RA	0	1	1	9	756	0	0.274975	0.337366	6.73385	XP_001650935.1	hypothetical protein AaeL_AAEL005465 [Aedes aegypti]	e-142		NA	NA	1	0.8847	9	0.0001
AAEL003570-RA	0	1	0	1	759	0	0.273889	0	0.745248	XP_001663945.1	hypothetical protein AaeL_AAEL003570 [Aedes aegypti]	e-141		NA	NA	NA	NA	NA	NA
AAEL003442-RA	0	1	1	0	759	0	0.273889	0.336032	0	XP_001656811.1	hypothetical protein AaeL_AAEL003442 [Aedes aegypti]	e-144		NA	NA	1	0.8847	NA	NA
AAEL001703-RA	0	1	0	0	759	0	0.273889	0	0	XP_001659969.1	serine-type enodpeptidase, putative [Aedes aegypti]	e-144		NA	NA	NA	NA	NA	NA
AAEL009171-RA	0	3	4	38	2280	0	0.273528	0.447454	9.42739	XP_001659791.1	hypothetical protein AaeL_AAEL009171 [Aedes aegypti]	0		NA	NA	1.33	0.5161	9.5	0
AAEL014539-RA	0	4	0	0	3045	0	0.273079	0	0	XP_001648962.1	maltose phosphorylase [Aedes aegypti]	0		NA	NA	NA	NA	NA	NA
AAEL010382-RA	0	5	4	0	3807	0	0.273025	0.267979	0	XP_001654511.1	aldehyde oxidase [Aedes aegypti]	0		10	0.1733	0.8	0.9777	NA	NA
AAEL001850-RA	0	1	48	13	762	0	0.27281	16.0661	9.65009	XP_001654139.1	hypothetical protein AaeL_AAEL001850 [Aedes aegypti]	e-150		NA	NA	48	0	0.27	0.0611
AAEL001850-RB	0	1	48	13	762	0	0.27281	16.0661	9.65009	XP_001654139.1	hypothetical protein AaeL_AAEL001850 [Aedes aegypti]	e-150		NA	NA	48	0	0.27	0.0611
AAEL001794-RB	0	5	2	0	3813	0	0.272596	0.133778	0	XP_001660378.1	macroglobulin/complement [Aedes aegypti]	0		10	0.1733	0.4	0.3695	NA	NA
AAEL002961-RA	0	1	0	0	765	0	0.27174	0	0	XP_001656220.1	Osiris, putative [Aedes aegypti]	e-138		NA	NA	NA	NA	NA	NA
AAEL002826-RA	0	1	1	0	765	0	0.27174	0.333397	0	XP_001656024.1	hypothetical protein AaeL_AAEL002826 [Aedes aegypti]	e-152		NA	NA	1	0.8847	NA	NA
AAEL009801-RA	0	1	0	4	765	0	0.27174	0	2.95761	XP_001660348.1	cuticle protein, putative [Aedes aegypti]	e-141		NA	NA	NA	NA	NA	NA
AAEL003053-RC	0	1	1	0	768	0	0.270679	0.332095	0	XP_001663076.1	allergen, putative [Aedes aegypti]	e-153		NA	NA	1	0.8847	NA	NA
AAEL002347-RA	0	1	0	0	768	0	0.270679	0	0	XP_001661388.1	serine-type enodpeptidase, putative [Aedes aegypti]	e-148		NA	NA	NA	NA	NA	NA
AAEL006594-RA	0	1	0	0	768	0	0.270679	0	0	XP_001657904.1	serine-type enodpeptidase, putative [Aedes aegypti]	e-148		NA	NA	NA	NA	NA	NA
AAEL007220-RA	0	2	2	1	1536	0	0.270679	0.332095	0.368257	XP_001658217.1	hypothetical protein AaeL_AAEL007220 [Aedes aegypti]	0		NA	NA	1	0.8376	0.5	0.928
AAEL002295-RA	0	2	0	5	1539	0	0.270151	0	1.8377	XP_001661261.1	leucine-rich transmembrane protein [Aedes aegypti]	0		NA	NA	NA	NA	10	0.0042
AAEL013323-RA	0	1	1	5	771	0	0.269626	0.330802	3.66825	XP_001663472.1	hypothetical protein AaeL_AAEL013323 [Aedes aegypti]	e-144		NA	NA	1	0.8847	5	0.0082
AAEL011929-RA	0	1	0	0	771	0	0.269626	0	0	XP_001662078.1	serine-type enodpeptidase, putative [Aedes aegypti]	e-144		NA	NA	NA	NA	NA	NA
AAEL014759-RA	0	1	1	0	771	0	0.269626	0.330802	0	XP_001649544.1	catrin, putative [Aedes aegypti]	e-149		NA	NA	1	0.8847	NA	NA
AAEL001687-RA	0	2	1	0	1545	0	0.269102	0.16508	0	XP_001659951.1	adenylate cyclase [Aedes aegypti]	0		NA	NA	0.5	0.6803	NA	NA
AAEL010628-RA	0	1	0	0	774	0	0.268581	0	0	XP_001660958.1	hypothetical protein AaeL_AAEL010628 [Aedes aegypti]	e-138		NA	NA	NA	NA	NA	NA
AAEL007608-RA	0	1	3	0	774	0	0.268581	0.988561	0	XP_001658502.1	hypothetical protein AaeL_AAEL007608 [Aedes aegypti]	e-150		NA	NA	3	0.224	NA	NA
AAEL008781-RA	0	1	0	0	774	0	0.268581	0	0	XP_001659493.1	serine-type enodpeptidase, putative [Aedes aegypti]	e-147		NA	NA	NA	NA	NA	NA
AAEL006846-RA	0	2	9	1	1554	0	0.267544	1.47712	0.363992	XP_001652251.1	hypothetical protein AaeL_AAEL006846 [Aedes aegypti]	0		NA	NA	4.5	0.0126	0.11	0.0746
AAEL009622-RA	0	2	9	1	1554	0	0.267544	1.47712	0.363992	XP_001652251.1	hypothetical protein AaeL_AAEL006846 [Aedes aegypti]	0		NA	NA	4.5	0.0126	0.11	0.0746
AAEL015102-RA	0	1	0	0	777	0	0.267544	0	0	XP_001650622.1	trypsin-alpha, putative [Aedes aegypti]	e-153		NA	NA	NA	NA	NA	NA
AAEL003091-RA	0	2	4	0	1557	0	0.267028	0.655231	0	XP_001663065.1	glucosyl/glucuronosyl transferases [Aedes aegypti]	0		NA	NA	2	0.2845	NA	NA
AAEL010273-RA	0	2	0	0	1560	0	0.266515	0	0	XP_001660715.1	cytochrome P450 [Aedes aegypti]	0		NA	NA	NA	NA	NA	NA
AAEL004907-RA	0	1	0	0	780	0	0.266515	0	0	XP_001650012.1	hypothetical protein AaeL_AAEL004907 [Aedes aegypti]	e-145		NA	NA	NA	NA	NA	NA
AAEL007972-RA	0	1	0	0	780	0	0.266515	0	0	XP_001658767.1	apolipoprotein D, putative [Aedes aegypti]	e-149		NA	NA	NA	NA	NA	NA
AAEL012640-RA	0	1	0	0	780	0	0.266515	0	0	XP_001662767.1	hypothetical protein AaeL_AAEL012640 [Aedes aegypti]	e-146		NA	NA	NA	NA	NA	NA
AAEL012075-RA	0	1	0	0	780	0	0.266515	0	0	XP_001662232.1	hypothetical protein AaeL_AAEL012075 [Aedes aegypti]	e-147		NA	NA	NA	NA	NA	NA
AAEL003565-RA	0	1	0	0	780	0	0.266515	0	0	XP_001663936.1	hypothetical protein AaeL_AAEL003565 [Aedes aegypti]	e-147		NA	NA	NA	NA	NA	NA
AAEL004230-RB	0	1	0	0	780	0	0.266515	0	0	XP_001648743.1	hypothetical protein AaeL_AAEL004230 [Aedes aegypti]	e-143		NA	NA	NA	NA	NA	NA
AAEL004961-RA	0	4	8	4	3135	0	0.265239	0.650842	0.721714	XP_001650105.1	hypothetical protein AaeL_AAEL004961 [Aedes aegypti]	0		NA	NA	2	0.1301	0.5	0.8566
AAEL005714-RA	0	2	0	0	1569	0	0.264986	0	0	XP_001651361.1	prolyl 4-hydroxylase alpha subunit 1, putative [Aedes aegypti]	0		NA	NA	NA	NA	NA	NA
AAEL008386-RA	0	6	2	2	4710	0	0.264817	0.108301	0.240188	XP_001653235.1	ATP-binding cassette sub-family A member 3, putative [Aedes aegypti]	0		12	0.1091	0.33	0.2381	1	0.4077
AAEL003966-RA	0	2	2	0	1572	0	0.26448	0.324489	0	XP_001648113.1	lachesin, putative [Aedes aegypti]	0		NA	NA	1	0.8376	NA	NA
AAEL002070-RA	0	7	5	4	5511	0	0.264048	0.2314	0.410556	XP_001654566.1	hypothetical protein AaeL_AAEL002070 [Aedes aegypti]	0		14	0.0687	0.71	0.82	0.8	0.3728
AAEL012432-RA	0	1	2	1	789	0	0.263475	0.646511	0.716912	XP_001662567.1	hypothetical protein AaeL_AAEL012432 [Aedes aegypti]	e-149		NA	NA	2	0.4492	0.5	0.928
AAEL012429-RA	0	1	1	1	789	0	0.263475	0.323256	0.716912	XP_001662563.1	hypothetical protein AaeL_AAEL012429 [Aedes aegypti]	e-149		NA	NA	1	0.8847	1	0.5583
AAEL004281-RA	0	1	0	0	792	0	0.262477	0	0	XP_001648843.1	short-chain dehydrogenase [Aedes aegypti]	e-146		NA	NA	NA	NA	NA	NA
AAEL006573-RA	0	2	2	3	1584	0	0.262477	0.322031	1.07129	XP_001652082.1	hypothetical protein AaeL_AAEL006573 [Aedes aegypti]	0		NA	NA	1	0.8376	1.5	0.1668
AAEL005189-RA	0	3	2	0	2382	0	0.261815	0.214147	0	XP_001650493.1	colmedin [Aedes aegypti]	0		NA	NA	0.67	0.8235	NA	NA
AAEL011823-RA	0	2	0	0	1599	0	0.260014	0	0	XP_001661943.1	gamma glutamyl transpeptidases [Aedes aegypti]	0		NA	NA	NA	NA	NA	NA
AAEL001794-RA	0	5	4	0	4005	0	0.259527	0.25473	0	XP_001660377.1	macroglobulin/complement [Aedes aegypti]	0		10	0.1733	0.8	0.9777	NA	NA
AAEL004246-RA	0	7	5	1	5610	0	0.259389	0.227316	0.100828	XP_001648800.1	still life, putative [Aedes aegypti]	0		14	0.0687	0.71	0.82	0.2	0.3716
AAEL005645-RA	0	3	4	2	2409	0	0.258881	0.423493	0.469609	XP_001651206.1	hypothetical protein AaeL_AAEL005645 [Aedes aegypti]	0		NA	NA	1.33	0.5161	0.5	0.8983
AAEL015479-RA	0	1	0	0	804	0	0.258559	0	0	XP_001647704.1	glutamate receptor, putative [Aedes aegypti]	e-148		NA	NA	NA	NA	NA	NA
AAEL007121-RA	0	2	210	304	1611	0	0.258077	33.2466	106.738	XP_001652560.1	tartan [Aedes aegypti]	0		NA	NA	105	0	1.45	0
AAEL014188-RA	0	1	0	0	807	0	0.257598	0	0	XP_001648174.1	serine-type enodpeptidase, putative [Aedes aegypti]	e-153		NA	NA	NA	NA	NA	NA
AAEL003060-RA	0	1	0	0	807	0	0.257598	0	0	XP_001663061.1	serine-type enodpeptidase, putative [Aedes aegypti]	e-153		NA	NA	NA	NA	NA	NA
AAEL010946-RA	0	2	5	0	1617	0	0.25712	0.788648	0	XP_001661198.1	cytochrome P450 [Aedes aegypti]	0		NA	NA	2.5	0.1577	0.1	0.164
AAEL008168-RA	0	1	0	0	810	0	0.256644	0	0	XP_001658985.1	hypothetical protein AaeL_AAEL008168 [Aedes aegypti]	e-153		NA	NA	NA	NA	NA	NA
AAEL013881-RA	0	1	0	0	810	0	0.256644	0	0	XP_001657199.1	voltage-dependent calcium channel [Aedes aegypti]	e-149		NA	NA	NA	NA	NA	NA
AAEL014069-RA	0	1	0	0	813	0	0.255697	0	0	XP_001664317.1	catrin, putative [Aedes aegypti]	e-168		NA	NA	NA	NA	NA	NA
AAEL014605-RA	0	2	0	0	1626	0	0.255697	0	0	XP_001649108.1	cytochrome P450 [Aedes aegypti]	0		NA	NA	NA	NA	NA	NA
AAEL006793-RA	0	2	0	0	1626	0	0.255697	0	0	XP_001652219.1	cytochrome P450 [Aedes aegypti]	0		NA	NA	NA	NA	NA	NA
AAEL000101-RA	0	2	0	0	1629	0	0.255226	0	0	XP_001657680.1	AMP dependent coa ligase [Aedes aegypti]	0		NA	NA	NA	NA	NA	NA
AAEL005660-RA	0	1	9	46	819	0	0.253823	2.80273	31.77	XP_001651210.1	p60 epidermal growth factor receptor, putative [Aedes aegypti]	e-163		NA	NA	9	0.0032	5.11	0
AAEL015327-RA	0	1	0	6	819	0	0.253823	0	4.14391	XP_001651731.1	hypothetical protein AaeL_AAEL015327 [Aedes aegypti]	e-151		NA	NA	NA	NA	12	0.0015
AAEL011766-RA	0	2	1	1	1641	0	0.253359	0.155423	0.344694	XP_001661889.1	hypothetical protein AaeL_AAEL011766 [Aedes aegypti]	0		NA	NA	0.5	0.6803	1	0.5583
AAEL006034-RA	0	2	1	0	1641	0	0.253359	0.155423	0	XP_001657368.1	Vanin-like protein 1 precursor, putative [Aedes aegypti]	0		NA	NA	0.5	0.6803	NA	NA
AAEL001936-RA	0	2	1	0	1641	0	0.253359	0.155423	0	XP_001654323.1	hypothetical protein AaeL_AAEL001936 [Aedes aegypti]	0		NA	NA	0.5	0.6803	NA	NA
AAEL002566-RA	0	2	0	0	1644	0	0.252897	0	0	XP_001655614.1	hypothetical protein AaeL_AAEL002566 [Aedes aegypti]	0		NA	NA	NA	NA	NA	NA
AAEL011898-RA	0	1	0	0	822	0	0.252897	0	0	XP_001662022.1	1-acyl-sn-glycerol-3-phosphate acyltransferase [Aedes aegypti]	e-153		NA	NA	NA	NA	NA	NA
AAEL008626-RA	0	1	0	0	825	0	0.251977	0	0	XP_001653361.1	hypothetical protein AaeL_AAEL008626 [Aedes aegypti]	e-154		NA	NA	NA	NA	NA	NA
AAEL006365-RA	0	1	1	0	825	0	0.251977	0.30915	0	XP_001651953.1	trypsin-alpha, putative [Aedes aegypti]	e-158		NA	NA	1	0.8847	NA	NA
AAEL002165-RA	0	1	0	8	825	0	0.251977	0	5.48503	XP_001654840.1	hypothetical protein AaeL_AAEL002165 [Aedes aegypti]	e-160		NA	NA	NA	NA	16	0.0002
AAEL005594-RA	0	1	0	0	828	0	0.251065	0	0	XP_001651145.1	hypothetical protein AaeL_AAEL005594 [Aedes aegypti]	e-163		NA	NA	NA	NA	NA	NA
AAEL009247-RA	0	1	1	2	828	0	0.251065	0.30803	1.36629	XP_001659864.1	hypothetical protein AaeL_AAEL009247 [Aedes aegypti]	e-175		NA	NA	1	0.8847	2	0.1929
AAEL005401-RB	0	1	146	364	828	0	0.251065	44.9723	248.665	XP_001650873.1	hypothetical protein AaeL_AAEL005401 [Aedes aegypti]	e-156		NA	NA	146	0	2.49	0
AAEL012528-RA	0	1	2	0	831	0	0.250158	0.613835	0	XP_001656130.1	tetraspanin, putative [Aedes aegypti]	e-157		NA	NA	2	0.4492	NA	NA
AAEL013703-RA	0	1	1	3	831	0	0.250158	0.306918	2.04203	XP_001663900.1	trypsin [Aedes aegypti]	e-156		NA	NA	1	0.8847	3	0.0668
AAEL006217-RA	0	1	1	0	834	0	0.249258	0.305814	0	XP_001657602.1	hypothetical protein AaeL_AAEL006217 [Aedes aegypti]	e-162		NA	NA	1	0.8847	NA	NA
AAEL006218-RA	0	1	1	0	834	0	0.249258	0.305814	0	XP_001657601.1	hypothetical protein AaeL_AAEL006218 [Aedes aegypti]	e-162		NA	NA	1	0.8847	NA	NA
AAEL006119-RA	0	1	0	0	834	0	0.249258	0	0	XP_001651801.1	hypothetical protein AaeL_AAEL006119 [Aedes aegypti]	e-161		NA	NA	NA	NA	NA	NA
AAEL005616-RA	0	1	0	2	834	0	0.249258	0	1.35646	XP_001651150.1	trypsin [Aedes aegypti]	e-160		NA	NA	NA	NA	NA	NA
AAEL002858-RA	0	2	0	0	1671	0	0.248811	0	0	XP_001656096.1	hypothetical protein AaeL_AAEL002858 [Aedes aegypti]	0		NA	NA	NA	NA	NA	NA
AAEL006701-RA	0	1	0	0	837	0	0.248365	0	0	XP_001657954.1	hypothetical protein AaeL_AAEL006701 [Aedes aegypti]	e-168		NA	NA	NA	NA	NA	NA
AAEL012587-RA	0	1	2	4	840	0	0.247478	0.607259	2.69354	XP_001656136.1	hypothetical protein AaeL_AAEL012587 [Aedes aegypti]	e-155		NA	NA	2	0.4492	2	0.0656
AAEL014621-RA	0	1	0	1	840	0	0.247478	0	0.673385	XP_001649148.1	hypothetical protein AaeL_AAEL014621 [Aedes aegypti]	e-161		NA	NA	NA	NA	NA	NA
AAEL015477-RA	0	1	0	0	843	0	0.246597	0	0	XP_001647705.1	hypothetical protein AaeL_AAEL015477 [Aedes aegypti]	e-157		NA	NA	NA	NA	NA	NA
AAEL008596-RA	0	2	1	2	1686	0	0.246597	0.151274	0.670989	XP_001653322.1	Sptzle 3A (Spz3A) [Aedes aegypti]	0		NA	NA	0.5	0.6803	2	0.1929
AAEL006351-RA	0	1	0	0	846	0	0.245723	0	0	XP_001651904.1	hypothetical protein AaeL_AAEL006351 [Aedes aegypti]	e-164		NA	NA	NA	NA	NA	NA
AAEL004416-RB	0	1	69	22	846	0	0.245723	20.8018	14.7094	XP_001649129.1	histone deacetylase [Aedes aegypti]	e-164		NA	NA	69	0	0.32	0.1119
AAEL003741-RA	0	3	2	0	2538	0	0.245723	0.200984	0	XP_001664053.1	hypothetical protein AaeL_AAEL003741 [Aedes aegypti]	0		NA	NA	0.67	0.8235	NA	NA
AAEL009466-RA	0	1	2	0	849	0	0.244854	0.600821	0	XP_001660084.1	protein kinase c [Aedes aegypti]	e-168		NA	NA	2	0.4492	NA	NA
AAEL009488-RA	0	1	0	0	855	0	0.243136	0	0	XP_001660097.1	hypothetical protein AaeL_AAEL009488 [Aedes aegypti]	e-162		NA	NA	NA	NA	NA	NA
AAEL014239-RA	0	1	3	0	855	0	0.243136	0.894907	0	XP_001648257.1	hypothetical protein AaeL_AAEL014239 [Aedes aegypti]	e-161		NA	NA	3	0.224	NA	NA
AAEL008892-RA	0	1	0	0	855	0	0.243136	0	0	XP_001659590.1	hypothetical protein AaeL_AAEL008892 [Aedes aegypti]	e-159		NA	NA	NA	NA	NA	NA
AAEL002877-RA	0	2	0	0	1716	0	0.242286	0	0	XP_001656089.1	kinesin-like protein KIF17 [Aedes aegypti]	0		NA	NA	NA	NA	NA	NA
AAEL003979-RA	0	1	0	0	858	0	0.242286	0	0	XP_001648180.1	deadenylation factor EDEN-BP, putative [Aedes aegypti]	e-164		NA	NA	NA	NA	NA	NA
AAEL000176-RA	0	2	2	0	1719	0	0.241863	0.296741	0	XP_001658897.1	hypothetical protein AaeL_AAEL000176 [Aedes aegypti]	0		NA	NA	1	0.8376	NA	NA
AAEL012748-RA	0	1	0	0	861	0	0.241442	0	0	XP_001662849.1	hypothetical protein AaeL_AAEL012748 [Aedes aegypti]	e-167		NA	NA	NA	NA	NA	NA
AAEL010624-RA	0	1	0	2	864	0	0.240603	0	1.30936	XP_001660960.1	Osiris, putative [Aedes aegypti]	e-158		NA	NA	NA	NA	NA	NA
AAEL007778-RA	0	2	3	14	1728	0	0.240603	0.442793	4.58276	XP_001658654.1	leucine-rich transmembrane protein [Aedes aegypti]	0		NA	NA	1.5	0.4985	4.67	0
AAEL004296-RA	0	1	0	4	864	0	0.240603	0	2.61872	XP_001648829.1	hypothetical protein AaeL_AAEL004296 [Aedes aegypti]	e-160		NA	NA	NA	NA	NA	NA
AAEL010413-RA	0	1	0	0	867	0	0.239771	0	0	XP_001654539.1	cak1 [Aedes aegypti]	e-168		NA	NA	NA	NA	NA	NA
AAEL015063-RA	0	1	3	0	867	0	0.239771	0.882521	0	XP_001650443.1	elongase, putative [Aedes aegypti]	e-172		NA	NA	3	0.224	NA	NA
AAEL011088-RA	0	1	2	0	867	0	0.239771	0.588347	0	XP_001661400.1	hypothetical protein AaeL_AAEL011088 [Aedes aegypti]	e-163		NA	NA	2	0.4492	NA	NA
AAEL003792-RA	0	2	0	1	1737	0	0.239357	0	0.325644	XP_001664187.1	hypothetical protein AaeL_AAEL003792 [Aedes aegypti]	0		NA	NA	NA	NA	NA	NA
AAEL006953-RA	0	1	0	0	870	0	0.238944	0	0	XP_001652358.1	hypothetical protein AaeL_AAEL006953 [Aedes aegypti]	e-168		NA	NA	NA	NA	NA	NA
AAEL002623-RA	0	1	1	0	870	0	0.238944	0.293159	0	XP_001655687.1	hypothetical protein AaeL_AAEL002623 [Aedes aegypti]	e-176		NA	NA	1	0.8847	NA	NA
AAEL002962-RA	0	1	0	0	873	0	0.238123	0	0	XP_001656217.1	hypothetical protein AaeL_AAEL002962 [Aedes aegypti]	e-154		NA	NA	NA	NA	NA	NA
AAEL001391-RA	0	1	0	1	876	0	0.237308	0	0.645712	XP_001653156.1	hypothetical protein AaeL_AAEL001391 [Aedes aegypti]	e-174		NA	NA	NA	NA	NA	NA
AAEL007148-RA	0	1	2	11	876	0	0.237308	0.582303	7.10283	XP_001658159.1	hypothetical protein AaeL_AAEL007148 [Aedes aegypti]	e-166		NA	NA	2	0.4492	5.5	0.0001
AAEL009564-RA	0	1	0	0	879	0	0.236498	0	0	XP_001660223.1	outer mitochondrial translocase subunit, putative [Aedes aegypti]	e-173		NA	NA	NA	NA	NA	NA
AAEL014552-RA	0	3	1	4	2643	0	0.235961	0.0964997	0.856063	XP_001649013.1	Glutamate receptor binding protein, putative [Aedes aegypti]	0		NA	NA	0.33	0.4041	4	0.0233
AAEL000907-RA	0	1	0	2	882	0	0.235693	0	1.28264	XP_001651651.1	hypothetical protein AaeL_AAEL000907 [Aedes aegypti]	e-171		NA	NA	NA	NA	NA	NA
AAEL008745-RA	0	1	0	2	882	0	0.235693	0	1.28264	XP_001653447.1	hypothetical protein AaeL_AAEL008745 [Aedes aegypti]	e-165		NA	NA	NA	NA	NA	NA
AAEL013428-RA	0	2	4	11	1767	0	0.235293	0.57736	3.52127	XP_001663618.1	hypothetical protein AaeL_AAEL013428 [Aedes aegypti]	0		NA	NA	2	0.2845	2.75	0.0006
AAEL000576-RA	0	1	0	0	885	0	0.234894	0	0	XP_001648660.1	lachesin, putative [Aedes aegypti]	e-175		NA	NA	NA	NA	NA	NA
AAEL006383-RA	0	1	0	0	885	0	0.234894	0	0	XP_001651956.1	chymotrypsin, putative [Aedes aegypti]	e-171		NA	NA	NA	NA	NA	NA
AAEL015105-RA	0	1	0	0	885	0	0.234894	0	0	XP_001650625.1	chymotrypsin, putative [Aedes aegypti]	e-171		NA	NA	NA	NA	NA	NA
AAEL002757-RA	0	1	0	11	885	0	0.234894	0	7.0306	XP_001655945.1	hypothetical protein AaeL_AAEL002757 [Aedes aegypti]	e-168		NA	NA	NA	NA	22	0
AAEL003842-RA	0	2	1	100	1773	0	0.234497	0.143851	31.9032	XP_001657296.1	hypothetical protein AaeL_AAEL003842 [Aedes aegypti]	0		NA	NA	0.5	0.6803	100	0
AAEL008466-RA	0	1	1	2	891	0	0.233312	0.28625	1.26968	XP_001659250.1	homeobox protein b [Aedes aegypti]	e-170		NA	NA	1	0.8847	2	0.1929
AAEL003740-RA	0	3	3	3	2673	0	0.233312	0.28625	0.634841	XP_001664080.1	hypothetical protein AaeL_AAEL003740 [Aedes aegypti]	0		NA	NA	1	0.8017	1	0.3106
AAEL007190-RA	0	2	0	0	1785	0	0.23292	0	0	XP_001658211.1	expressed protein (HR51) [Aedes aegypti]	0		NA	NA	NA	NA	NA	NA
AAEL008092-RA	0	1	373	5	894	0	0.23253	106.413	3.16355	XP_001653105.1	hypothetical protein AaeL_AAEL008092 [Aedes aegypti]	e-172		NA	NA	373	0	0.01	0
AAEL011818-RA	0	1	299	4	894	0	0.23253	85.3015	2.53084	XP_001661922.1	hypothetical protein AaeL_AAEL011818 [Aedes aegypti]	e-172		NA	NA	299	0	0.01	0
AAEL008745-RB	0	1	0	2	894	0	0.23253	0	1.26542	XP_001653448.1	hypothetical protein AaeL_AAEL008745 [Aedes aegypti]	e-167		NA	NA	NA	NA	NA	NA
AAEL005200-RA	0	2	0	0	1791	0	0.23214	0	0	XP_001650480.1	juvenile hormone esterase [Aedes aegypti]	0		NA	NA	NA	NA	NA	NA
AAEL009314-RA	0	2	1	4	1794	0	0.231752	0.142168	1.26119	XP_001659917.1	adenylate cyclase [Aedes aegypti]	0		NA	NA	0.5	0.6803	4	0.0233
AAEL008219-RA	0	1	3	0	900	0	0.230979	0.850162	0	XP_001659028.1	elongase, putative [Aedes aegypti]	e-178		NA	NA	3	0.224	NA	NA
AAEL003728-RA	0	3	2	2	2700	0	0.230979	0.188925	0.418995	XP_001664082.1	hypothetical protein AaeL_AAEL003728 [Aedes aegypti]	0		NA	NA	0.67	0.8235	1	0.4077
AAEL005121-RA	0	2	5	3	1809	0	0.22983	0.704944	0.938049	XP_001650395.1	hypothetical protein AaeL_AAEL005121 [Aedes aegypti]	0		NA	NA	2.5	0.1577	0.6	0.6794
AAEL008909-RA	0	1	0	0	906	0	0.22945	0	0	XP_001659595.1	hypothetical protein AaeL_AAEL008909 [Aedes aegypti]	e-176		NA	NA	NA	NA	NA	NA
AAEL012400-RA	0	1	1	0	909	0	0.228692	0.280582	0	XP_001662544.1	hydroxybutyrate dehydrogenase [Aedes aegypti]	e-170		NA	NA	1	0.8847	NA	NA
AAEL006468-RA	0	1	15	39	912	0	0.22794	4.19488	24.1887	XP_001657832.1	hypothetical protein AaeL_AAEL006468 [Aedes aegypti]	e-168		NA	NA	15	0	2.6	0
AAEL014125-RA	0	1	1	0	912	0	0.22794	0.279659	0	XP_001648076.1	nk homeobox protein [Aedes aegypti]	e-175		NA	NA	1	0.8847	NA	NA
AAEL015022-RA	0	2	2	1	1824	0	0.22794	0.279659	0.310112	XP_001650341.1	glycoside hydrolases [Aedes aegypti]	0		NA	NA	1	0.8376	0.5	0.928
AAEL007756-RA	0	2	1	1	1827	0	0.227566	0.1396	0.309602	XP_001658623.1	neural stem cell-derived dendrite regulator [Aedes aegypti]	0		NA	NA	0.5	0.6803	1	0.5583
AAEL000496-RA	0	2	0	0	1827	0	0.227566	0	0	XP_001656955.1	hypothetical protein AaeL_AAEL000496 [Aedes aegypti]	0		NA	NA	NA	NA	NA	NA
AAEL003708-RA	0	1	1	3	915	0	0.227193	0.278742	1.85457	XP_001664071.1	ninjurin a [Aedes aegypti]	e-174		NA	NA	1	0.8847	3	0.0668
AAEL009904-RA	0	1	0	0	918	0	0.22645	0	0	XP_001654094.1	hypothetical protein AaeL_AAEL009904 [Aedes aegypti]	e-173		NA	NA	NA	NA	NA	NA
AAEL008199-RA	0	1	1	0	918	0	0.22645	0.277831	0	XP_001659048.1	serine collagenase 1 precursor, putative [Aedes aegypti]	e-171		NA	NA	1	0.8847	NA	NA
AAEL004495-RA	0	1	0	0	918	0	0.22645	0	0	XP_001649270.1	ankyrin repeat domain [Aedes aegypti]	e-173		NA	NA	NA	NA	NA	NA
AAEL000484-RA	0	1	2	0	921	0	0.225713	0.553852	0	XP_001657002.1	hypothetical protein AaeL_AAEL000484 [Aedes aegypti]	e-165		NA	NA	2	0.4492	NA	NA
AAEL003363-RA	0	1	1	5	921	0	0.225713	0.276926	3.07081	XP_001656750.1	phosphatidic acid phosphatase [Aedes aegypti]	e-180		NA	NA	1	0.8847	5	0.0082
AAEL000639-RA	0	2	3	1	1842	0	0.225713	0.415389	0.307081	XP_001649764.1	n-acetylgalactosaminyltransferase [Aedes aegypti]	0		NA	NA	1.5	0.4985	0.33	0.7701
AAEL007792-RA	0	2	3	3	1848	0	0.22498	0.41404	0.918252	XP_001658668.1	hypothetical protein AaeL_AAEL007792 [Aedes aegypti]	0		NA	NA	1.5	0.4985	1	0.3106
AAEL004179-RA	0	3	1	1	2772	0	0.22498	0.0920089	0.204056	XP_001648607.1	hypothetical protein AaeL_AAEL004179 [Aedes aegypti]	0		NA	NA	0.33	0.4041	1	0.5583
AAEL006377-RA	0	1	0	0	924	0	0.22498	0	0	XP_001651945.1	hypothetical protein AaeL_AAEL006377 [Aedes aegypti]	e-178		NA	NA	NA	NA	NA	NA
AAEL005401-RA	0	1	159	375	924	0	0.22498	43.8882	229.563	XP_001650872.1	hypothetical protein AaeL_AAEL005401 [Aedes aegypti]	e-176		NA	NA	159	0	2.36	0
AAEL003520-RA	0	1	1	0	927	0	0.224252	0.275133	0	XP_001656942.1	serine protease, putative [Aedes aegypti]	e-180		NA	NA	1	0.8847	NA	NA
AAEL005960-RA	0	1	1	0	927	0	0.224252	0.275133	0	XP_001651742.1	hypothetical protein AaeL_AAEL005960 [Aedes aegypti]	e-180		NA	NA	1	0.8847	NA	NA
AAEL000580-RA	0	3	1	0	2793	0	0.223288	0.0913171	0	XP_001648656.1	hypothetical protein AaeL_AAEL000580 [Aedes aegypti]	0		NA	NA	0.33	0.4041	NA	NA
AAEL008271-RA	0	1	0	0	933	0	0.22281	0	0	XP_001659080.1	SEC14, putative [Aedes aegypti]	e-178		NA	NA	NA	NA	NA	NA
AAEL006203-RA	0	1	0	0	936	0	0.222096	0	0	XP_001657585.1	Juvenile hormone-inducible protein, putative [Aedes aegypti]	e-179		NA	NA	NA	NA	NA	NA
AAEL010616-RA	0	1	4	0	936	0	0.222096	1.08995	0	XP_001660938.1	hypothetical protein AaeL_AAEL010616 [Aedes aegypti]	0		NA	NA	4	0.1107	NA	NA
AAEL008202-RA	0	1	0	0	939	0	0.221386	0	0	XP_001659049.1	serine-type enodpeptidase, putative [Aedes aegypti]	e-178		NA	NA	NA	NA	NA	NA
AAEL008670-RA	0	4	2	0	3777	0	0.220155	0.135054	0	XP_001659410.1	protein tara (trio-associated repeat on actin) [Aedes aegypti]	0		NA	NA	0.5	0.5601	NA	NA
AAEL009593-RA	0	1	0	2	945	0	0.21998	0	1.19713	XP_001660275.1	hypothetical protein AaeL_AAEL009593 [Aedes aegypti]	0		NA	NA	NA	NA	NA	NA
AAEL004402-RA	0	2	1	8	1890	0	0.21998	0.134946	2.39426	XP_001649069.1	alpha-l-iduronidase [Aedes aegypti]	0		NA	NA	0.5	0.6803	8	0.0004
AAEL008043-RA	0	1	0	0	945	0	0.21998	0	0	XP_001658840.1	nuclear receptor [Aedes aegypti]	0		NA	NA	NA	NA	NA	NA
AAEL011634-RA	0	1	1	0	948	0	0.219284	0.269039	0	XP_001661797.1	fibrinogen and fibronectin [Aedes aegypti]	0		NA	NA	1	0.8847	NA	NA
AAEL007090-RA	0	1	0	0	948	0	0.219284	0	0	XP_001658123.1	4-nitrophenylphosphatase [Aedes aegypti]	0		NA	NA	NA	NA	NA	NA
AAEL004898-RA	0	1	0	0	951	0	0.218592	0	0	XP_001650013.1	hypothetical protein AaeL_AAEL004898 [Aedes aegypti]	0		NA	NA	NA	NA	NA	NA
AAEL009558-RA	0	1	43	59	951	0	0.218592	11.5322	35.0925	XP_001660215.1	serine protease, putative [Aedes aegypti]	0		NA	NA	43	0	1.37	0
AAEL009697-RA	0	1	0	0	951	0	0.218592	0	0	XP_001654013.1	hypothetical protein AaeL_AAEL009697 [Aedes aegypti]	0		NA	NA	NA	NA	NA	NA
AAEL005654-RA	0	1	1	0	951	0	0.218592	0.26819	0	XP_001651204.1	tryptase, putative [Aedes aegypti]	0		NA	NA	1	0.8847	NA	NA
AAEL009098-RA	0	1	0	0	954	0	0.217905	0	0	XP_001659717.1	hypothetical protein AaeL_AAEL009098 [Aedes aegypti]	0		NA	NA	NA	NA	NA	NA
AAEL007832-RA	0	3	1	0	2877	0	0.216769	0.0886509	0	XP_001658680.1	g-protein-linked acetylcholine receptor gar-2a [Aedes aegypti]	0		NA	NA	0.33	0.4041	NA	NA
AAEL012771-RA	0	1	1	0	960	0	0.216543	0.265676	0	XP_001662873.1	hypothetical protein AaeL_AAEL012771 [Aedes aegypti]	0		NA	NA	1	0.8847	NA	NA
AAEL004118-RA	0	1	0	0	963	0	0.215869	0	0	XP_001648457.1	aldo-keto reductase [Aedes aegypti]	0		NA	NA	NA	NA	NA	NA
AAEL000049-RA	0	1	12	57	963	0	0.215869	3.17818	33.4805	XP_001647854.1	three prime repair exonuclease 1, putative [Aedes aegypti]	0		NA	NA	12	0.0004	4.75	0
AAEL006424-RA	0	1	0	0	966	0	0.215198	0	0	XP_001657779.1	D7 protein, putative [Aedes aegypti]	0		NA	NA	NA	NA	NA	NA
AAEL008943-RA	0	2	4	25	1932	0	0.215198	0.528051	7.3194	XP_001653625.1	chromatin assembly factor 1, p180-subunit, putative [Aedes aegypti]	0		NA	NA	2	0.2845	6.25	0
AAEL014724-RA	0	1	0	0	969	0	0.214532	0	0	XP_001649432.1	clip-domain serine protease, putative [Aedes aegypti]	0		NA	NA	NA	NA	NA	NA
AAEL000266-RA	0	1	0	0	969	0	0.214532	0	0	XP_001654794.1	g-protein coupled receptor [Aedes aegypti]	0		NA	NA	NA	NA	NA	NA
AAEL011139-RA	0	2	0	0	1944	0	0.21387	0	0	XP_001661434.1	hypothetical protein AaeL_AAEL011139 [Aedes aegypti]	0		NA	NA	NA	NA	NA	NA
AAEL013850-RA	0	1	0	4	972	0	0.21387	0	2.32775	XP_001657179.1	hypothetical protein AaeL_AAEL013850 [Aedes aegypti]	0		NA	NA	NA	NA	NA	NA
AAEL003131-RA	0	1	0	10	978	0	0.212558	0	5.78368	XP_001656329.1	hypothetical protein AaeL_AAEL003131 [Aedes aegypti]	0		NA	NA	NA	NA	20	0
AAEL009947-RA	0	1	1	11	978	0	0.212558	0.260786	6.36204	XP_001660496.1	homeotic antennapedia protein, putative [Aedes aegypti]	0		NA	NA	1	0.8847	11	0
AAEL010613-RA	0	2	39	58	1956	0	0.212558	5.08533	16.7727	XP_001660955.1	hypothetical protein AaeL_AAEL010613 [Aedes aegypti]	0		NA	NA	19.5	0	1.49	0
AAEL008227-RA	0	1	0	4	978	0	0.212558	0	2.31347	XP_001659060.1	short-chain dehydrogenase [Aedes aegypti]	0		NA	NA	NA	NA	NA	NA
AAEL000236-RA	0	1	0	0	981	0	0.211908	0	0	XP_001660142.1	hypothetical protein AaeL_AAEL000236 [Aedes aegypti]	0		NA	NA	NA	NA	NA	NA
AAEL010688-RA	0	1	1	0	984	0	0.211262	0.259196	0	XP_001661022.1	MRAS2, putative [Aedes aegypti]	0		NA	NA	1	0.8847	NA	NA
AAEL015037-RA	0	3	1	0	2955	0	0.211047	0.0863109	0	XP_001650359.1	g-protein-linked acetylcholine receptor gar-2a [Aedes aegypti]	0		NA	NA	0.33	0.4041	NA	NA
AAEL012763-RA	0	1	3	0	990	0	0.209981	0.772875	0	XP_001662874.1	hypothetical protein AaeL_AAEL012763 [Aedes aegypti]	0		NA	NA	3	0.224	NA	NA
AAEL014765-RA	0	2	0	0	1983	0	0.209664	0	0	XP_001649584.1	hypothetical protein AaeL_AAEL014765 [Aedes aegypti]	0		NA	NA	NA	NA	NA	NA
AAEL010369-RA	0	1	0	0	993	0	0.209347	0	0	XP_001654487.1	phospholipase b, plb1 [Aedes aegypti]	0		NA	NA	NA	NA	NA	NA
AAEL012048-RA	0	1	1	0	996	0	0.208716	0.256073	0	XP_001655840.1	hypothetical protein AaeL_AAEL012048 [Aedes aegypti]	0		NA	NA	1	0.8847	NA	NA
AAEL012457-RA	0	1	1	2	996	0	0.208716	0.256073	1.13583	XP_001656050.1	alcohol dehydrogenase [Aedes aegypti]	0		NA	NA	1	0.8847	2	0.1929
AAEL007413-RA	0	1	1	0	999	0	0.208089	0.255304	0	XP_001658344.1	sulfotransferase (sult) [Aedes aegypti]	0		NA	NA	1	0.8847	NA	NA
AAEL005336-RA	0	1	1	0	999	0	0.208089	0.255304	0	XP_001650713.1	d-3-phosphoglycerate dehydrogenase [Aedes aegypti]	0		NA	NA	1	0.8847	NA	NA
AAEL010222-RB	0	3	99	180	3012	0	0.207053	8.38307	33.8034	XP_001654374.1	transcription factor GATA-4 (GATA binding factor-4) [Aedes aegypti]	0		NA	NA	33	0	1.82	0
AAEL005746-RA	0	1	1	0	1008	0	0.206232	0.253024	0	XP_001651379.1	hypothetical protein AaeL_AAEL005746 [Aedes aegypti]	0		NA	NA	1	0.8847	NA	NA
AAEL014824-RA	0	1	0	0	1014	0	0.205011	0	0	XP_001649680.1	hypothetical protein AaeL_AAEL014824 [Aedes aegypti]	0		NA	NA	NA	NA	NA	NA
AAEL015665-RA	0	1	0	0	1014	0	0.205011	0	0	XP_001647557.1	hypothetical protein AaeL_AAEL015665 [Aedes aegypti]	0		NA	NA	NA	NA	NA	NA
AAEL014044-RA	0	2	10	53	2031	0	0.204708	1.25578	14.7608	XP_001657332.1	hypothetical protein AaeL_AAEL014044 [Aedes aegypti]	0		NA	NA	5	0.0065	5.3	0
AAEL007386-RA	0	1	1	2	1020	0	0.203805	0.250048	1.1091	XP_001652733.1	hypothetical protein AaeL_AAEL007386 [Aedes aegypti]	0		NA	NA	1	0.8847	2	0.1929
AAEL002517-RA	0	1	1	61	1020	0	0.203805	0.250048	33.8277	XP_001655470.1	nucleoprotein, putative [Aedes aegypti]	0		NA	NA	1	0.8847	61	0
AAEL002517-RB	0	1	1	61	1020	0	0.203805	0.250048	33.8277	XP_001655470.1	nucleoprotein, putative [Aedes aegypti]	0		NA	NA	1	0.8847	61	0
AAEL010886-RA	0	1	3	0	1023	0	0.203208	0.747943	0	XP_001655029.1	carbonic anhydrase II, putative [Aedes aegypti]	0		NA	NA	3	0.224	NA	NA
AAEL007195-RA	0	2	0	0	2052	0	0.202613	0	0	XP_001658208.1	netrin receptor (unc5) [Aedes aegypti]	0		NA	NA	NA	NA	NA	NA
AAEL011374-RA	0	1	0	0	1029	0	0.202023	0	0	XP_001661623.1	hypothetical protein AaeL_AAEL011374 [Aedes aegypti]	0		NA	NA	NA	NA	NA	NA
AAEL003107-RA	0	1	0	0	1029	0	0.202023	0	0	XP_001663159.1	hypothetical protein AaeL_AAEL003107 [Aedes aegypti]	0		NA	NA	NA	NA	NA	NA
AAEL013645-RA	0	1	2	3	1032	0	0.201435	0.49428	1.64431	XP_001663832.1	hypothetical protein AaeL_AAEL013645 [Aedes aegypti]	0		NA	NA	2	0.4492	1.5	0.1668
AAEL004581-RA	0	1	0	2	1032	0	0.201435	0	1.09621	XP_001649380.1	hypothetical protein AaeL_AAEL004581 [Aedes aegypti]	0		NA	NA	NA	NA	NA	NA
AAEL010222-RA	0	3	98	169	3105	0	0.200852	8.04984	30.787	XP_001654375.1	transcription factor GATA-4 (GATA binding factor-4) [Aedes aegypti]	0		NA	NA	32.67	0	1.72	0
AAEL006128-RA	0	2	1	5	2076	0	0.200271	0.122856	1.36234	XP_001657520.1	hypothetical protein AaeL_AAEL006128 [Aedes aegypti]	0		NA	NA	0.5	0.6803	5	0.0082
AAEL000213-RA	0	1	2	2	1038	0	0.200271	0.491423	1.08987	XP_001658885.1	d-amino acid oxidase [Aedes aegypti]	0		NA	NA	2	0.4492	1	0.4077
AAEL002630-RA	0	1	2	0	1047	0	0.19855	0.487199	0	XP_001655688.1	hypothetical protein AaeL_AAEL002630 [Aedes aegypti]	0		NA	NA	2	0.4492	NA	NA
AAEL003831-RA	0	1	0	3	1047	0	0.19855	0	1.62075	XP_001657313.1	fatty acid hydroxylase [Aedes aegypti]	0		NA	NA	NA	NA	NA	NA
AAEL014708-RA	0	1	0	0	1047	0	0.19855	0	0	XP_001649369.1	hypothetical protein AaeL_AAEL014708 [Aedes aegypti]	0		NA	NA	NA	NA	NA	NA
AAEL013750-RA	0	2	3	18	2097	0	0.198266	0.364876	4.85531	XP_001663960.1	hypothetical protein AaeL_AAEL013750 [Aedes aegypti]	0		NA	NA	1.5	0.4985	6	0
AAEL000062-RA	0	4	2	1	4203	0	0.197841	0.121365	0.134581	XP_001647857.1	adenylate cyclase [Aedes aegypti]	0		NA	NA	0.5	0.5601	0.5	0.928
AAEL006162-RA	0	1	0	0	1056	0	0.196857	0	0	XP_001657547.1	hypothetical protein AaeL_AAEL006162 [Aedes aegypti]	0		NA	NA	NA	NA	NA	NA
AAEL014033-RA	0	1	0	0	1056	0	0.196857	0	0	XP_001664292.1	hypothetical protein AaeL_AAEL014033 [Aedes aegypti]	0		NA	NA	NA	NA	NA	NA
AAEL007028-RA	0	2	4	11	2112	0	0.196857	0.483047	2.94606	XP_001658092.1	ceramidase [Aedes aegypti]	0		NA	NA	2	0.2845	2.75	0.0006
AAEL010344-RA	0	1	1	0	1059	0	0.1963	0.240839	0	XP_001654466.1	SEC14, putative [Aedes aegypti]	0		NA	NA	1	0.8847	NA	NA
AAEL006980-RA	0	1	0	0	1062	0	0.195745	0	0	XP_001652445.1	lipase [Aedes aegypti]	0		NA	NA	NA	NA	NA	NA
AAEL005671-RA	0	1	0	0	1065	0	0.195194	0	0	XP_001651242.1	hypothetical protein AaeL_AAEL005671 [Aedes aegypti]	0		NA	NA	NA	NA	NA	NA
AAEL011613-RA	0	2	1	1	2133	0	0.194919	0.119573	0.265187	XP_001661773.1	hypothetical protein AaeL_AAEL011613 [Aedes aegypti]	0		NA	NA	0.5	0.6803	1	0.5583
AAEL009091-RA	0	1	0	3	1068	0	0.194646	0	1.58889	XP_001659716.1	hypothetical protein AaeL_AAEL009091 [Aedes aegypti]	0		NA	NA	NA	NA	NA	NA
AAEL007779-RA	0	1	0	0	1068	0	0.194646	0	0	XP_001658663.1	hypothetical protein AaeL_AAEL007779 [Aedes aegypti]	0		NA	NA	NA	NA	NA	NA
AAEL007281-RA	0	2	0	0	2139	0	0.194373	0	0	XP_001652654.1	stretchin-mlck [Aedes aegypti]	0		NA	NA	NA	NA	NA	NA
AAEL007519-RA	0	1	0	0	1077	0	0.193019	0	0	XP_001658406.1	oviductin [Aedes aegypti]	0		NA	NA	NA	NA	NA	NA
AAEL008190-RA	0	1	38	107	1077	0	0.193019	8.99893	56.1967	XP_001659017.1	bhlh factor math6 (atoh8 protein) (bhlh transcription factor) [Aedes aegypti]	0		NA	NA	38	0	2.82	0
AAEL005531-RA	0	1	7	0	1080	0	0.192483	1.65309	0	XP_001651036.1	venom allergen [Aedes aegypti]	0		NA	NA	7	0.0131	0.07	0.064
AAEL009929-RA	0	1	0	0	1080	0	0.192483	0	0	XP_001654120.1	hypothetical protein AaeL_AAEL009929 [Aedes aegypti]	0		NA	NA	NA	NA	NA	NA
AAEL000845-RA	0	3	4	5	3243	0	0.192305	0.314584	0.872099	XP_001651298.1	protein-tyrosine phosphatase [Aedes aegypti]	0		NA	NA	1.33	0.5161	1.25	0.113
AAEL004588-RA	0	1	0	1	1083	0	0.19195	0	0.522293	XP_001649458.1	hypothetical protein AaeL_AAEL004588 [Aedes aegypti]	0		NA	NA	NA	NA	NA	NA
AAEL013838-RA	0	1	0	4	1083	0	0.19195	0	2.08917	XP_001664027.1	hypothetical protein AaeL_AAEL013838 [Aedes aegypti]	0		NA	NA	NA	NA	NA	NA
AAEL005989-RA	0	1	1	34	1086	0	0.191419	0.234851	17.7089	XP_001657351.1	hypothetical protein AaeL_AAEL005989 [Aedes aegypti]	0		NA	NA	1	0.8847	34	0
AAEL008164-RA	0	1	32	17	1092	0	0.190368	7.47395	8.80581	XP_001658986.1	hypothetical protein AaeL_AAEL008164 [Aedes aegypti]	0		NA	NA	32	0	0.53	0.5605
AAEL005431-RA	0	1	0	0	1101	0	0.188811	0	0	XP_001650899.1	clip-domain serine protease, putative [Aedes aegypti]	0		NA	NA	NA	NA	NA	NA
AAEL015443-RA	0	1	187	26	1110	0	0.187281	42.9677	13.2493	XP_001656242.1	forkhead box protein (AaegFOXB2) [Aedes aegypti]	0		NA	NA	187	0	0.14	0
AAEL002954-RA	0	1	132	13	1110	0	0.187281	30.3301	6.62465	XP_001656242.1	forkhead box protein (AaegFOXB2) [Aedes aegypti]	0		NA	NA	132	0	0.1	0
AAEL007142-RA	0	1	0	0	1113	0	0.186776	0	0	XP_001658142.1	hypothetical protein AaeL_AAEL007142 [Aedes aegypti]	0		NA	NA	NA	NA	NA	NA
AAEL000786-RA	0	1	0	0	1113	0	0.186776	0	0	XP_001650977.1	hypothetical protein AaeL_AAEL000786 [Aedes aegypti]	0		NA	NA	NA	NA	NA	NA
AAEL007216-RA	0	1	1	0	1113	0	0.186776	0.229154	0	XP_001658232.1	elongase, putative [Aedes aegypti]	0		NA	NA	1	0.8847	NA	NA
AAEL003253-RA	0	1	0	0	1116	0	0.186274	0	0	XP_001656657.1	clip-domain serine protease, putative [Aedes aegypti]	0		NA	NA	NA	NA	NA	NA
AAEL014370-RA	0	1	0	3	1119	0	0.185774	0	1.51647	XP_001648619.1	hypothetical protein AaeL_AAEL014370 [Aedes aegypti]	0		NA	NA	NA	NA	NA	NA
AAEL004277-RA	0	1	0	0	1119	0	0.185774	0	0	XP_001648851.1	hypothetical protein AaeL_AAEL004277 [Aedes aegypti]	0		NA	NA	NA	NA	NA	NA
AAEL011593-RA	0	1	0	0	1119	0	0.185774	0	0	XP_001661765.1	elastase, putative [Aedes aegypti]	0		NA	NA	NA	NA	NA	NA
AAEL005718-RA	0	1	1	0	1122	0	0.185278	0.227316	0	XP_001651365.1	serine protease, putative [Aedes aegypti]	0		NA	NA	1	0.8847	NA	NA
AAEL013409-RA	0	5	1	1	5613	0	0.185179	0.0454389	0.100774	XP_001663602.1	down syndrome cell adhesion molecule [Aedes aegypti]	0		10	0.1733	0.2	0.1364	1	0.5583
AAEL001912-RA	0	1	98	144	1128	0	0.184292	22.1585	72.2098	XP_001654210.1	forkhead protein/ forkhead protein domain [Aedes aegypti]	0		NA	NA	98	0	1.47	0
AAEL001812-RA	0	2	0	1	2259	0	0.184047	0	0.250396	XP_001660406.1	organic anion transporter [Aedes aegypti]	0		NA	NA	NA	NA	NA	NA
AAEL000479-RA	0	5	0	0	5652	0	0.183901	0	0	XP_001656969.1	hypothetical protein AaeL_AAEL000479 [Aedes aegypti]	0		10	0.1733	0.1	0.0614	NA	NA
AAEL015563-RA	0	1	0	0	1131	0	0.183803	0	0	XP_001647644.1	cytochrome P450 [Aedes aegypti]	0		NA	NA	NA	NA	NA	NA
AAEL002661-RA	0	1	0	0	1134	0	0.183317	0	0	XP_001662056.1	matrix metalloproteinase [Aedes aegypti]	0		NA	NA	NA	NA	NA	NA
AAEL010232-RA	0	1	1	2	1137	0	0.182833	0.224317	0.994975	XP_001660699.1	hypothetical protein AaeL_AAEL010232 [Aedes aegypti]	0		NA	NA	1	0.8847	2	0.1929
AAEL009521-RA	0	1	1	1	1140	0	0.182352	0.223727	0.496179	XP_001660187.1	tyrosine-protein kinase [Aedes aegypti]	0		NA	NA	1	0.8847	1	0.5583
AAEL010969-RA	0	1	0	0	1146	0	0.181397	0	0	XP_001655060.1	hypothetical protein AaeL_AAEL010969 [Aedes aegypti]	0		NA	NA	NA	NA	NA	NA
AAEL010426-RA	0	1	0	0	1149	0	0.180924	0	0	XP_001654554.1	olfactory receptor, putative [Aedes aegypti]	0		NA	NA	NA	NA	NA	NA
AAEL011304-RA	0	1	3	1	1149	0	0.180924	0.665923	0.492292	XP_001655236.1	hypothetical protein AaeL_AAEL011304 [Aedes aegypti]	0		NA	NA	3	0.224	0.33	0.7701
AAEL009805-RA	0	1	0	0	1149	0	0.180924	0	0	XP_001660341.1	hypothetical protein AaeL_AAEL009805 [Aedes aegypti]	0		NA	NA	NA	NA	NA	NA
AAEL000097-RA	0	1	0	1	1161	0	0.179054	0	0.487204	XP_001647886.1	n-acetylneuraminate synthetase [Aedes aegypti]	0		NA	NA	NA	NA	NA	NA
AAEL002457-RB	0	1	0	3	1161	0	0.179054	0	1.46161	XP_001655262.1	hypothetical protein AaeL_AAEL002457 [Aedes aegypti]	0		NA	NA	NA	NA	NA	NA
AAEL005977-RA	0	1	2	2	1161	0	0.179054	0.43936	0.974407	XP_001664325.1	chondroitin 4-sulfotransferase [Aedes aegypti]	0		NA	NA	2	0.4492	1	0.4077
AAEL008558-RA	0	1	0	0	1164	0	0.178592	0	0	XP_001653286.1	tetratricopeptide repeat protein, tpr [Aedes aegypti]	0		NA	NA	NA	NA	NA	NA
AAEL002720-RA	0	1	0	0	1164	0	0.178592	0	0	XP_001662183.1	serine protease inhibitors, serpins [Aedes aegypti]	0		NA	NA	NA	NA	NA	NA
AAEL010031-RA	0	1	0	0	1167	0	0.178133	0	0	XP_001660582.1	hypothetical protein AaeL_AAEL010031 [Aedes aegypti]	0		NA	NA	NA	NA	NA	NA
AAEL003369-RA	0	1	0	0	1170	0	0.177676	0	0	XP_001656731.1	Odorant receptor 94a, putative [Aedes aegypti]	0		NA	NA	NA	NA	NA	NA
AAEL003983-RA	0	1	0	0	1170	0	0.177676	0	0	XP_001648177.1	adenylate cyclase [Aedes aegypti]	0		NA	NA	NA	NA	NA	NA
AAEL000060-RA	0	1	0	0	1173	0	0.177222	0	0	XP_001647880.1	Gustatory receptor 64a, putative [Aedes aegypti]	0		NA	NA	NA	NA	NA	NA
AAEL008858-RA	0	1	1	0	1173	0	0.177222	0.217433	0	XP_001653479.1	deoxyribonuclease I, putative [Aedes aegypti]	0		NA	NA	1	0.8847	NA	NA
AAEL007363-RA	0	1	2	4	1173	0	0.177222	0.434866	1.92888	XP_001658318.1	leucine-rich transmembrane protein [Aedes aegypti]	0		NA	NA	2	0.4492	2	0.0656
AAEL007732-RA	0	1	0	7	1179	0	0.17632	0	3.35836	XP_001658603.1	peptidyl-glycine alpha-amidating monooxygenase [Aedes aegypti]	0		NA	NA	NA	NA	14	0.0006
AAEL002457-RA	0	1	0	3	1179	0	0.17632	0	1.4393	XP_001655262.1	hypothetical protein AaeL_AAEL002457 [Aedes aegypti]	0		NA	NA	NA	NA	NA	NA
AAEL014817-RA	0	1	1	0	1182	0	0.175873	0.215777	0	XP_001649636.1	serine-pyruvate aminotransferase [Aedes aegypti]	0		NA	NA	1	0.8847	NA	NA
AAEL010480-RA	0	1	0	0	1182	0	0.175873	0	0	XP_001660875.1	serine-pyruvate aminotransferase [Aedes aegypti]	0		NA	NA	NA	NA	NA	NA
AAEL000121-RA	0	3	2	1	3555	0	0.175427	0.143487	0.159112	XP_001657649.1	dihydropyridine-sensitive l-type calcium channel [Aedes aegypti]	0		NA	NA	0.67	0.8235	0.5	0.928
AAEL000387-RA	0	1	101	21	1188	0	0.174984	21.6834	9.99875	XP_001656055.1	hypothetical protein AaeL_AAEL000387 [Aedes aegypti]	0		NA	NA	101	0	0.21	0.0001
AAEL007180-RA	0	2	1	0	2382	0	0.174544	0.107073	0	XP_001652593.1	PFTAIRE-interacting factor 1A, putative [Aedes aegypti]	0		NA	NA	0.5	0.6803	NA	NA
AAEL012344-RA	0	1	2	0	1194	0	0.174105	0.427217	0	XP_001662496.1	lipase 1 precursor [Aedes aegypti]	0		NA	NA	2	0.4492	NA	NA
AAEL014920-RA	0	1	0	0	1194	0	0.174105	0	0	XP_001649995.1	lipase 1 precursor [Aedes aegypti]	0		NA	NA	NA	NA	NA	NA
AAEL010511-RA	0	1	0	2	1194	0	0.174105	0	0.947477	XP_001660896.1	hypothetical protein AaeL_AAEL010511 [Aedes aegypti]	0		NA	NA	NA	NA	NA	NA
AAEL003886-RA	0	1	1	0	1200	0	0.173235	0.212541	0	XP_001664258.1	hypothetical protein AaeL_AAEL003886 [Aedes aegypti]	0		NA	NA	1	0.8847	NA	NA
AAEL007393-RA	0	2	1	0	2418	0	0.171945	0.105479	0	XP_001652744.1	hypothetical protein AaeL_AAEL007393 [Aedes aegypti]	0		NA	NA	0.5	0.6803	NA	NA
AAEL007723-RA	0	1	1	0	1209	0	0.171945	0.210958	0	XP_001652857.1	MUC1 protein, putative [Aedes aegypti]	0		NA	NA	1	0.8847	NA	NA
AAEL000294-RA	0	1	0	1	1209	0	0.171945	0	0.467861	XP_001654779.1	hypothetical protein AaeL_AAEL000294 [Aedes aegypti]	0		NA	NA	NA	NA	NA	NA
AAEL011783-RA	0	1	0	4	1212	0	0.171519	0	1.86681	XP_001661910.1	hypothetical protein AaeL_AAEL011783 [Aedes aegypti]	0		NA	NA	NA	NA	NA	NA
AAEL013040-RB	0	1	0	0	1215	0	0.171096	0	0	XP_001663251.1	hypothetical protein AaeL_AAEL013040 [Aedes aegypti]	0		NA	NA	NA	NA	NA	NA
AAEL011501-RA	0	1	0	0	1218	0	0.170674	0	0	XP_001655401.1	hypothetical protein AaeL_AAEL011501 [Aedes aegypti]	0		NA	NA	NA	NA	NA	NA
AAEL007659-RA	0	1	0	0	1227	0	0.169423	0	0	XP_001658559.1	hypothetical protein AaeL_AAEL007659 [Aedes aegypti]	0		NA	NA	NA	NA	NA	NA
AAEL014439-RA	0	1	1	0	1230	0	0.169009	0.207357	0	XP_001648772.1	Juvenile hormone-inducible protein, putative [Aedes aegypti]	0		NA	NA	1	0.8847	NA	NA
AAEL005011-RA	0	3	2	0	3696	0	0.168735	0.138013	0	XP_001650163.1	roundabout 1 [Aedes aegypti]	0		NA	NA	0.67	0.8235	NA	NA
AAEL010626-RA	0	1	1	1	1233	0	0.168598	0.206852	0.458754	XP_001660966.1	g-protein coupled receptor [Aedes aegypti]	0		NA	NA	1	0.8847	1	0.5583
AAEL010166-RA	0	1	0	0	1233	0	0.168598	0	0	XP_001654300.1	hypothetical protein AaeL_AAEL010166 [Aedes aegypti]	0		NA	NA	NA	NA	NA	NA
AAEL010276-RA	0	1	0	15	1239	0	0.167782	0	6.84798	XP_001660716.1	aminomethyltransferase [Aedes aegypti]	0		NA	NA	NA	NA	30	0
AAEL006214-RA	0	1	0	4	1239	0	0.167782	0	1.82613	XP_001657593.1	hypothetical protein AaeL_AAEL006214 [Aedes aegypti]	0		NA	NA	NA	NA	NA	NA
AAEL013354-RA	0	1	6	2	1239	0	0.167782	1.2351	0.913065	XP_001656668.1	forkhead protein/ forkhead protein domain [Aedes aegypti]	0		NA	NA	6	0.0268	0.33	0.6794
AAEL001863-RA	0	1	1	0	1239	0	0.167782	0.20585	0	XP_001654133.1	zinc carboxypeptidase [Aedes aegypti]	0		NA	NA	1	0.8847	NA	NA
AAEL011349-RA	0	2	2	0	2481	0	0.167579	0.205601	0	XP_001661604.1	serine protease [Aedes aegypti]	0		NA	NA	1	0.8376	NA	NA
AAEL004246-RB	0	5	3	0	6204	0	0.167538	0.123331	0	XP_001648799.1	still life, putative [Aedes aegypti]	0		10	0.1733	0.6	0.6691	NA	NA
AAEL008501-RA	0	1	0	0	1242	0	0.167376	0	0	XP_001659289.1	hypothetical protein AaeL_AAEL008501 [Aedes aegypti]	0		NA	NA	NA	NA	NA	NA
AAEL005957-RA	0	1	2	5	1257	0	0.165379	0.405805	2.24997	XP_001651741.1	phospholipase b, plb1 [Aedes aegypti]	0		NA	NA	2	0.4492	2.5	0.0252
AAEL006708-RA	0	1	1	6	1257	0	0.165379	0.202903	2.69997	XP_001657979.1	hedgehog [Aedes aegypti]	0		NA	NA	1	0.8847	6	0.0029
AAEL011375-RA	0	1	0	2	1263	0	0.164593	0	0.895714	XP_001661627.1	Trypsin, putative [Aedes aegypti]	0		NA	NA	NA	NA	NA	NA
AAEL000438-RA	0	1	5	24	1263	0	0.164593	1.00969	10.7486	XP_001656425.1	epoxide hydrolase [Aedes aegypti]	0		NA	NA	5	0.0545	4.8	0
AAEL006323-RA	0	2	0	2	2529	0	0.164398	0	0.447326	XP_001651896.1	hypothetical protein AaeL_AAEL006323 [Aedes aegypti]	0		NA	NA	NA	NA	NA	NA
AAEL003003-RA	0	1	0	0	1278	0	0.162662	0	0	XP_001662897.1	glutamate-gated chloride channel [Aedes aegypti]	0		NA	NA	NA	NA	NA	NA
AAEL000024-RA	0	1	0	1	1281	0	0.162281	0	0.441564	XP_001647842.1	dopachrome-conversion enzyme (DCE), putative [Aedes aegypti]	0		NA	NA	NA	NA	NA	NA
AAEL012343-RA	0	1	0	2	1284	0	0.161901	0	0.881065	XP_001662497.1	lysosomal acid lipase, putative [Aedes aegypti]	0		NA	NA	NA	NA	NA	NA
AAEL014917-RA	0	1	0	2	1284	0	0.161901	0	0.881065	XP_001649996.1	lysosomal acid lipase, putative [Aedes aegypti]	0		NA	NA	NA	NA	NA	NA
AAEL004941-RA	0	1	0	0	1284	0	0.161901	0	0	XP_001650095.1	cytochrome P450 [Aedes aegypti]	0		NA	NA	NA	NA	NA	NA
AAEL002361-RA	0	1	1	6	1287	0	0.161524	0.198173	2.63703	XP_001661386.1	hypothetical protein AaeL_AAEL002361 [Aedes aegypti]	0		NA	NA	1	0.8847	6	0.0029
AAEL006592-RA	0	1	1	6	1287	0	0.161524	0.198173	2.63703	XP_001657906.1	hypothetical protein AaeL_AAEL006592 [Aedes aegypti]	0		NA	NA	1	0.8847	6	0.0029
AAEL000599-RA	0	1	15	36	1287	0	0.161524	2.97259	15.8222	XP_001649189.1	wingless protein, putative [Aedes aegypti]	0		NA	NA	15	0	2.4	0
AAEL010740-RA	0	1	15	37	1287	0	0.161524	2.97259	16.2617	XP_001661069.1	wingless [Aedes aegypti]	0		NA	NA	15	0	2.47	0
AAEL001195-RA	0	1	0	1	1293	0	0.160774	0	0.437466	XP_001658308.1	Juvenile hormone-inducible protein, putative [Aedes aegypti]	0		NA	NA	NA	NA	NA	NA
AAEL000516-RA	0	1	3	51	1296	0	0.160402	0.59039	22.2591	XP_001656947.1	Juvenile hormone-inducible protein, putative [Aedes aegypti]	0		NA	NA	3	0.224	17	0
AAEL014668-RA	0	2	16	3	2595	0	0.160217	1.57255	0.653923	XP_001649301.1	ankyrin 2,3/unc44 [Aedes aegypti]	0		NA	NA	8	0.0001	0.19	0.0896
AAEL001676-RA	0	1	0	0	1302	0	0.159663	0	0	XP_001659971.1	defective proboscis extension response, putative [Aedes aegypti]	0		NA	NA	NA	NA	NA	NA
AAEL000402-RA	0	1	0	4	1302	0	0.159663	0	1.73777	XP_001656063.1	hypothetical protein AaeL_AAEL000402 [Aedes aegypti]	0		NA	NA	NA	NA	NA	NA
AAEL004932-RA	0	2	0	16	2622	0	0.158567	0	3.45168	XP_001650039.1	tyrosine-protein kinase [Aedes aegypti]	0		NA	NA	NA	NA	32	0
AAEL010686-RA	0	3	0	0	3936	0	0.158446	0	0	XP_001661023.1	hypothetical protein AaeL_AAEL010686 [Aedes aegypti]	0		NA	NA	NA	NA	NA	NA
AAEL007147-RA	0	1	4	0	1314	0	0.158205	0.776404	0	XP_001658160.1	hypothetical protein AaeL_AAEL007147 [Aedes aegypti]	0		NA	NA	4	0.1107	NA	NA
AAEL000044-RB	0	1	1	0	1314	0	0.158205	0.194101	0	XP_001647940.1	ornithine decarboxylase [Aedes aegypti]	0		NA	NA	1	0.8847	NA	NA
AAEL007373-RA	0	1	11	17	1314	0	0.158205	2.13511	7.31807	XP_001652714.1	ammonium transporter [Aedes aegypti]	0		NA	NA	11	0.0008	1.55	0.0008
AAEL014333-RA	0	1	4	14	1317	0	0.157845	0.774635	6.01291	XP_001648485.1	hypothetical protein AaeL_AAEL014333 [Aedes aegypti]	0		NA	NA	4	0.1107	3.5	0
AAEL006822-RA	0	2	1	0	2637	0	0.157665	0.0967192	0	XP_001658064.1	otopetrin [Aedes aegypti]	0		NA	NA	0.5	0.6803	NA	NA
AAEL004160-RA	0	1	3	5	1320	0	0.157486	0.579656	2.14259	XP_001648610.1	Cap2b receptor, putative [Aedes aegypti]	0		NA	NA	3	0.224	1.67	0.0586
AAEL008360-RA	0	1	0	0	1326	0	0.156773	0	0	XP_001653194.1	5-hydroxytryptamine receptor 2 [Aedes aegypti]	0		NA	NA	NA	NA	NA	NA
AAEL007111-RA	0	2	9	8	2655	0	0.156596	0.864572	1.70439	XP_001652549.1	adenylate cyclase [Aedes aegypti]	0		NA	NA	4.5	0.0126	0.89	0.1462
AAEL000342-RA	0	2	2	0	2661	0	0.156243	0.191694	0	XP_001655493.1	peroxidasin [Aedes aegypti]	0		NA	NA	1	0.8376	NA	NA
AAEL010988-RA	0	1	8	20	1335	0	0.155716	1.52838	8.47406	XP_001661279.1	cationic amino acid transporter [Aedes aegypti]	0		NA	NA	8	0.0065	2.5	0
AAEL002610-RA	0	1	0	0	1338	0	0.155367	0	0	XP_001655729.1	serine protease [Aedes aegypti]	0		NA	NA	NA	NA	NA	NA
AAEL009780-RA	0	1	0	0	1338	0	0.155367	0	0	XP_001654046.1	hypothetical protein AaeL_AAEL009780 [Aedes aegypti]	0		NA	NA	NA	NA	NA	NA
AAEL013040-RA	0	1	0	0	1341	0	0.15502	0	0	XP_001663252.1	hypothetical protein AaeL_AAEL013040 [Aedes aegypti]	0		NA	NA	NA	NA	NA	NA
AAEL005800-RA	0	1	0	0	1344	0	0.154674	0	0	XP_001651475.1	serine protease, putative [Aedes aegypti]	0		NA	NA	NA	NA	NA	NA
AAEL010120-RA	0	1	3	0	1347	0	0.154329	0.568037	0	XP_001660640.1	chondroitin 4-sulfotransferase [Aedes aegypti]	0		NA	NA	3	0.224	NA	NA
AAEL008050-RA	0	1	0	0	1347	0	0.154329	0	0	XP_001658853.1	hypothetical protein AaeL_AAEL008050 [Aedes aegypti]	0		NA	NA	NA	NA	NA	NA
AAEL015639-RA	0	1	0	0	1347	0	0.154329	0	0	XP_001647578.1	transferrin [Aedes aegypti]	0		NA	NA	NA	NA	NA	NA
AAEL001478-RA	0	2	2	2	2697	0	0.154158	0.189135	0.419461	XP_001653371.1	bile acid beta-glucosidase, putative [Aedes aegypti]	0		NA	NA	1	0.8376	1	0.4077
AAEL011439-RA	0	1	0	0	1353	0	0.153645	0	0	XP_001661656.1	paramyosin, putative [Aedes aegypti]	0		NA	NA	NA	NA	NA	NA
AAEL002131-RA	0	1	3	2	1356	0	0.153305	0.564267	0.834282	XP_001654726.1	hypothetical protein AaeL_AAEL002131 [Aedes aegypti]	0		NA	NA	3	0.224	0.67	0.6528
AAEL003262-RA	0	3	3	2	4086	0	0.15263	0.18726	0.276869	XP_001656650.1	leucine-rich transmembrane protein [Aedes aegypti]	0		NA	NA	1	0.8017	0.67	0.6528
AAEL014829-RA	0	1	1	0	1371	0	0.151628	0.186031	0	XP_001649683.1	cytochrome P450 [Aedes aegypti]	0		NA	NA	1	0.8847	NA	NA
AAEL000196-RA	0	1	0	0	1377	0	0.150967	0	0	XP_001658940.1	hypothetical protein AaeL_AAEL000196 [Aedes aegypti]	0		NA	NA	NA	NA	NA	NA
AAEL015560-RA	0	2	14	20	2763	0	0.150475	1.29232	4.09442	XP_001647646.1	integrin alpha-ps [Aedes aegypti]	0		NA	NA	7	0.0005	1.43	0.0005
AAEL008566-RA	0	1	4	11	1383	0	0.150312	0.737668	4.49897	XP_001653289.1	g-protein coupled receptor [Aedes aegypti]	0		NA	NA	4	0.1107	2.75	0.0006
AAEL011403-RA	0	2	0	0	2781	0	0.149501	0	0	XP_001661640.1	hypothetical protein AaeL_AAEL011403 [Aedes aegypti]	0		NA	NA	NA	NA	NA	NA
AAEL015162-RA	0	1	0	0	1392	0	0.14934	0	0	XP_001650807.1	Vanin-like protein 1 precursor, putative [Aedes aegypti]	0		NA	NA	NA	NA	NA	NA
AAEL009404-RA	0	1	279	65	1392	0	0.14934	51.1197	26.413	XP_001660013.1	DNA-binding protein smubp-2 [Aedes aegypti]	0		NA	NA	279	0	0.23	0
AAEL009669-RA	0	1	0	0	1398	0	0.148699	0	0	XP_001653919.1	hypothetical protein AaeL_AAEL009669 [Aedes aegypti]	0		NA	NA	NA	NA	NA	NA
AAEL012920-RA	0	1	3	1	1404	0	0.148064	0.544976	0.40288	XP_001663106.1	somatostatin receptor [Aedes aegypti]	0		NA	NA	3	0.224	0.33	0.7701
AAEL006042-RA	0	1	1	0	1410	0	0.147434	0.180886	0	XP_001657389.1	arginine or creatine kinase [Aedes aegypti]	0		NA	NA	1	0.8847	NA	NA
AAEL011292-RA	0	2	2	6	2823	0	0.147277	0.180693	1.20222	XP_001661567.1	protease m1 zinc metalloprotease [Aedes aegypti]	0		NA	NA	1	0.8376	3	0.0095
AAEL002982-RA	0	1	1	0	1413	0	0.147121	0.180502	0	XP_001662924.1	matrix metalloproteinase [Aedes aegypti]	0		NA	NA	1	0.8847	NA	NA
AAEL003345-RA	0	1	0	10	1416	0	0.146809	0	3.99466	XP_001656695.1	argininosuccinate lyase [Aedes aegypti]	0		NA	NA	NA	NA	20	0
AAEL008336-RA	0	1	91	159	1419	0	0.146499	16.3562	63.3808	XP_001659145.1	snail protein, putative [Aedes aegypti]	0		NA	NA	91	0	1.75	0
AAEL001818-RA	0	1	1	0	1422	0	0.146189	0.179359	0	XP_001660394.1	hypothetical protein AaeL_AAEL001818 [Aedes aegypti]	0		NA	NA	1	0.8847	NA	NA
AAEL012785-RA	0	1	78	136	1422	0	0.146189	13.99	54.0981	XP_001662878.1	lumbrokinase-3(1) precursor, putative [Aedes aegypti]	0		NA	NA	78	0	1.74	0
AAEL005920-RA	0	5	6	1	7128	0	0.14582	0.214687	0.0793551	XP_001651686.1	hypothetical protein AaeL_AAEL005920 [Aedes aegypti]	0		10	0.1733	1.2	0.521	0.17	0.2523
AAEL005004-RA	0	1	0	0	1431	0	0.14527	0	0	XP_001650164.1	hypothetical protein AaeL_AAEL005004 [Aedes aegypti]	0		NA	NA	NA	NA	NA	NA
AAEL010193-RA	0	1	0	0	1434	0	0.144966	0	0	XP_001660677.1	hypothetical protein AaeL_AAEL010193 [Aedes aegypti]	0		NA	NA	NA	NA	NA	NA
AAEL006371-RA	0	1	0	0	1434	0	0.144966	0	0	XP_001651957.1	oviductin [Aedes aegypti]	0		NA	NA	NA	NA	NA	NA
AAEL005776-RA	0	1	0	0	1437	0	0.144663	0	0	XP_001651426.1	Odorant receptor 83b, putative [Aedes aegypti]	0		NA	NA	NA	NA	NA	NA
AAEL003566-RA	0	1	0	1	1443	0	0.144062	0	0.391991	XP_001663946.1	hypothetical protein AaeL_AAEL003566 [Aedes aegypti]	0		NA	NA	NA	NA	NA	NA
AAEL003320-RA	0	1	5	0	1455	0	0.142874	0.876456	0	XP_001663520.1	hypothetical protein AaeL_AAEL003320 [Aedes aegypti]	0		NA	NA	5	0.0545	0.1	0.164
AAEL000536-RA	0	1	1	2	1455	0	0.142874	0.175291	0.777517	XP_001647971.1	hypothetical protein AaeL_AAEL000536 [Aedes aegypti]	0		NA	NA	1	0.8847	2	0.1929
AAEL005151-RA	0	1	0	0	1461	0	0.142287	0	0	XP_001650416.1	hypothetical protein AaeL_AAEL005151 [Aedes aegypti]	0		NA	NA	NA	NA	NA	NA
AAEL007452-RA	0	1	0	0	1461	0	0.142287	0	0	XP_001652757.1	hypothetical protein AaeL_AAEL007452 [Aedes aegypti]	0		NA	NA	NA	NA	NA	NA
AAEL001658-RA	0	1	0	0	1470	0	0.141416	0	0	XP_001653763.1	sodium-dependent phosphate transporter [Aedes aegypti]	0		NA	NA	NA	NA	NA	NA
AAEL006058-RA	0	1	0	0	1473	0	0.141128	0	0	XP_001651779.1	cytochrome P450 [Aedes aegypti]	0		NA	NA	NA	NA	NA	NA
AAEL011086-RA	0	1	0	2	1473	0	0.141128	0	0.768016	XP_001661395.1	hypothetical protein AaeL_AAEL011086 [Aedes aegypti]	0		NA	NA	NA	NA	NA	NA
AAEL012162-RA	0	1	0	0	1479	0	0.140555	0	0	XP_001655925.1	aldehyde dehydrogenase [Aedes aegypti]	0		NA	NA	NA	NA	NA	NA
AAEL005409-RA	0	1	0	0	1482	0	0.140271	0	0	XP_001650847.1	regulator of g protein signaling [Aedes aegypti]	0		NA	NA	NA	NA	NA	NA
AAEL007197-RA	0	1	0	4	1482	0	0.140271	0	1.5267	XP_001658216.1	amino acid transporter [Aedes aegypti]	0		NA	NA	NA	NA	NA	NA
AAEL001374-RA	0	1	0	0	1485	0	0.139987	0	0	XP_001653148.1	flagellar radial spoke protein [Aedes aegypti]	0		NA	NA	NA	NA	NA	NA
AAEL002307-RA	0	1	0	1	1485	0	0.139987	0	0.380905	XP_001661262.1	leucine-rich transmembrane protein [Aedes aegypti]	0		NA	NA	NA	NA	NA	NA
AAEL012144-RA	0	1	1	0	1494	0	0.139144	0.170715	0	XP_001662278.1	cytochrome P450 [Aedes aegypti]	0		NA	NA	1	0.8847	NA	NA
AAEL007024-RA	0	1	4	0	1494	0	0.139144	0.682861	0	XP_001652488.1	cytochrome P450 [Aedes aegypti]	0		NA	NA	4	0.1107	NA	NA
AAEL000340-RA	0	1	0	0	1497	0	0.138865	0	0	XP_001655574.1	cytochrome P450 [Aedes aegypti]	0		NA	NA	NA	NA	NA	NA
AAEL005299-RA	0	1	3	1	1497	0	0.138865	0.511119	0.377851	XP_001650693.1	hypothetical protein AaeL_AAEL005299 [Aedes aegypti]	0		NA	NA	3	0.224	0.33	0.7701
AAEL008229-RA	0	3	15	20	4494	0	0.138773	0.851297	2.51733	XP_001659054.1	hypothetical protein AaeL_AAEL008229 [Aedes aegypti]	0		NA	NA	5	0.0009	1.33	0.0009
AAEL011001-RA	0	1	0	0	1500	0	0.138588	0	0	XP_001661286.1	hypothetical protein AaeL_AAEL011001 [Aedes aegypti]	0		NA	NA	NA	NA	NA	NA
AAEL000243-RA	0	2	1	0	3000	0	0.138588	0.0850162	0	XP_001660123.1	leucine-rich transmembrane protein [Aedes aegypti]	0		NA	NA	0.5	0.6803	NA	NA
AAEL000910-RA	0	1	2	2	1503	0	0.138311	0.339386	0.752686	XP_001651611.1	hypothetical protein AaeL_AAEL000910 [Aedes aegypti]	0		NA	NA	2	0.4492	1	0.4077
AAEL003056-RA	0	1	3	0	1506	0	0.138035	0.508065	0	XP_001663099.1	brain chitinase and chia [Aedes aegypti]	0		NA	NA	3	0.224	NA	NA
AAEL007808-RA	0	1	1	7	1515	0	0.137215	0.168349	2.61353	XP_001652928.1	cytochrome P450 [Aedes aegypti]	0		NA	NA	1	0.8847	7	0.001
AAEL004091-RA	0	1	0	4	1521	0	0.136674	0	1.48756	XP_001648446.1	pickpocket [Aedes aegypti]	0		NA	NA	NA	NA	NA	NA
AAEL014635-RA	0	1	3	18	1524	0	0.136405	0.502064	6.68083	XP_001649162.1	engrailed [Aedes aegypti]	0		NA	NA	3	0.224	6	0
AAEL014019-RA	0	1	0	0	1530	0	0.13587	0	0	XP_001664239.1	cytochrome P450 [Aedes aegypti]	0		NA	NA	NA	NA	NA	NA
AAEL011854-RA	0	1	4	2	1536	0	0.135339	0.664189	0.736515	XP_001661991.1	hypothetical protein AaeL_AAEL011854 [Aedes aegypti]	0		NA	NA	4	0.1107	0.5	0.8983
AAEL006352-RA	0	1	1	0	1539	0	0.135076	0.165724	0	XP_001651938.1	hypothetical protein AaeL_AAEL006352 [Aedes aegypti]	0		NA	NA	1	0.8847	NA	NA
AAEL011981-RA	0	1	3	0	1539	0	0.135076	0.497171	0	XP_001655801.1	glutamate decarboxylase [Aedes aegypti]	0		NA	NA	3	0.224	NA	NA
AAEL011241-RA	0	4	22	8	6159	0	0.13501	0.911036	0.734721	XP_001661523.1	hypothetical protein AaeL_AAEL011241 [Aedes aegypti]	0		NA	NA	5.5	0	0.36	0.5648
AAEL010630-RA	0	2	5	5	3087	0	0.134682	0.413101	0.91617	XP_001660965.1	xanthine dehydrogenase [Aedes aegypti]	0		NA	NA	2.5	0.1577	1	0.1905
AAEL010735-RA	0	1	0	0	1566	0	0.132747	0	0	XP_001661056.1	aromatic amino acid decarboxylase [Aedes aegypti]	0		NA	NA	NA	NA	NA	NA
AAEL005533-RA	0	1	0	0	1566	0	0.132747	0	0	XP_001651077.1	synaptic vesicle protein [Aedes aegypti]	0		NA	NA	NA	NA	NA	NA
AAEL003102-RA	0	1	2	1	1566	0	0.132747	0.325733	0.361203	XP_001663166.1	glucosyl/glucuronosyl transferases [Aedes aegypti]	0		NA	NA	2	0.4492	0.5	0.928
AAEL003772-RA	0	1	0	0	1566	0	0.132747	0	0	XP_001657228.1	hypothetical protein AaeL_AAEL003772 [Aedes aegypti]	0		NA	NA	NA	NA	NA	NA
AAEL009133-RA	0	1	0	1	1569	0	0.132493	0	0.360512	XP_001653677.1	cytochrome P450 [Aedes aegypti]	0		NA	NA	NA	NA	NA	NA
AAEL011620-RA	0	1	1	0	1569	0	0.132493	0.162555	0	XP_001661774.1	hypothetical protein AaeL_AAEL011620 [Aedes aegypti]	0		NA	NA	1	0.8847	NA	NA
AAEL010386-RA	0	1	26	245	1572	0	0.13224	4.21836	88.1569	XP_001654500.1	glucosyl/glucuronosyl transferases [Aedes aegypti]	0		NA	NA	26	0	9.42	0
AAEL002997-RA	0	1	0	0	1578	0	0.131737	0	0	XP_001662898.1	serine protease [Aedes aegypti]	0		NA	NA	NA	NA	NA	NA
AAEL004941-RB	0	1	0	0	1578	0	0.131737	0	0	XP_001650094.1	cytochrome P450 [Aedes aegypti]	0		NA	NA	NA	NA	NA	NA
AAEL010539-RA	0	1	0	1	1581	0	0.131487	0	0.357776	XP_001660904.1	calcium/calmodulin-dependent 3,5-cyclic nucleotide phosphodiesterase [Aedes aegypti]	0		NA	NA	NA	NA	NA	NA
AAEL011998-RA	0	1	1	2	1581	0	0.131487	0.161321	0.715552	XP_001662135.1	hypothetical protein AaeL_AAEL011998 [Aedes aegypti]	0		NA	NA	1	0.8847	2	0.1929
AAEL009334-RA	0	1	0	0	1590	0	0.130743	0	0	XP_001653790.1	hypothetical protein AaeL_AAEL009334 [Aedes aegypti]	0		NA	NA	NA	NA	NA	NA
AAEL009536-RA	0	2	3	0	3183	0	0.13062	0.240385	0	XP_001660196.1	hypothetical protein AaeL_AAEL009536 [Aedes aegypti]	0		NA	NA	1.5	0.4985	NA	NA
AAEL001063-RA	0	1	0	0	1593	0	0.130497	0	0	XP_001658003.1	hypothetical protein AaeL_AAEL001063 [Aedes aegypti]	0		NA	NA	NA	NA	NA	NA
AAEL001320-RA	0	1	586	121	1596	0	0.130252	93.6457	42.884	XP_001653040.1	cytochrome P450 [Aedes aegypti]	0		NA	NA	586	0	0.21	0
AAEL002200-RA	0	1	1	0	1605	0	0.129521	0.158909	0	XP_001654964.1	fatty acid synthase [Aedes aegypti]	0		NA	NA	1	0.8847	NA	NA
AAEL000859-RA	0	1	0	32	1605	0	0.129521	0	11.2776	XP_001651623.1	hypothetical protein AaeL_AAEL000859 [Aedes aegypti]	0		NA	NA	NA	NA	64	0
AAEL009591-RA	0	1	0	110	1608	0	0.129279	0	38.6945	XP_001660274.1	cytochrome P450 [Aedes aegypti]	0		NA	NA	NA	NA	220	0
AAEL012923-RA	0	1	1	0	1608	0	0.129279	0.158612	0	XP_001663113.1	hypothetical protein AaeL_AAEL012923 [Aedes aegypti]	0		NA	NA	1	0.8847	NA	NA
AAEL011717-RA	0	1	214	383	1611	0	0.129039	33.8798	134.476	XP_001661850.1	tartan [Aedes aegypti]	0		NA	NA	214	0	1.79	0
AAEL006784-RA	0	1	1	0	1614	0	0.128799	0.158023	0	XP_001652217.1	cytochrome P450 [Aedes aegypti]	0		NA	NA	1	0.8847	NA	NA
AAEL002535-RA	0	1	1	58	1620	0	0.128322	0.157437	20.2514	XP_001655472.1	nucleoprotein, putative [Aedes aegypti]	0		NA	NA	1	0.8847	58	0
AAEL014614-RA	0	1	0	1	1626	0	0.127848	0	0.347874	XP_001649107.1	cytochrome P450 [Aedes aegypti]	0		NA	NA	NA	NA	NA	NA
AAEL006798-RA	0	1	0	5	1626	0	0.127848	0	1.73937	XP_001652220.1	cytochrome P450 [Aedes aegypti]	0		NA	NA	NA	NA	10	0.0042
AAEL001517-RA	0	1	1	1	1629	0	0.127613	0.156568	0.347234	XP_001659537.1	carboxylesterase [Aedes aegypti]	0		NA	NA	1	0.8847	1	0.5583
AAEL001404-RA	0	1	9	5	1632	0	0.127378	1.40652	1.73298	XP_001659173.1	hypothetical protein AaeL_AAEL001404 [Aedes aegypti]	0		NA	NA	9	0.0032	0.56	0.6911
AAEL000623-RA	0	1	0	1	1638	0	0.126912	0	0.345326	XP_001649171.1	hypothetical protein AaeL_AAEL000623 [Aedes aegypti]	0		NA	NA	NA	NA	NA	NA
AAEL005076-RA	0	2	0	0	3300	0	0.125989	0	0	XP_001650314.1	alanyl aminopeptidase [Aedes aegypti]	0		NA	NA	NA	NA	NA	NA
AAEL003928-RA	0	2	31	77	3306	0	0.12576	2.39156	13.1744	XP_001648055.1	pdgf/vegf receptor [Aedes aegypti]	0		NA	NA	15.5	0	2.48	0
AAEL014520-RA	0	1	2	1	1656	0	0.125532	0.30803	0.341572	XP_001648919.1	follistatin [Aedes aegypti]	0		NA	NA	2	0.4492	0.5	0.928
AAEL001671-RA	0	1	2	1	1665	0	0.124854	0.306365	0.339726	XP_001653753.1	hypothetical protein AaeL_AAEL001671 [Aedes aegypti]	0		NA	NA	2	0.4492	0.5	0.928
AAEL004214-RA	0	2	7	3	3339	0	0.124517	0.534693	0.508215	XP_001648698.1	hypothetical protein AaeL_AAEL004214 [Aedes aegypti]	0		NA	NA	3.5	0.0457	0.43	0.9363
AAEL002929-RA	0	1	0	5	1686	0	0.123299	0	1.67747	XP_001656167.1	AMP dependent ligase [Aedes aegypti]	0		NA	NA	NA	NA	10	0.0042
AAEL008426-RA	0	1	0	0	1686	0	0.123299	0	0	XP_001659218.1	broad-complex core-protein [Aedes aegypti]	0		NA	NA	NA	NA	NA	NA
AAEL006824-RA	0	1	0	0	1686	0	0.123299	0	0	XP_001658068.1	cytochrome P450 [Aedes aegypti]	0		NA	NA	NA	NA	NA	NA
AAEL010348-RA	0	1	0	4	1689	0	0.12308	0	1.33959	XP_001654453.1	sugar transporter [Aedes aegypti]	0		NA	NA	NA	NA	NA	NA
AAEL003583-RA	0	1	0	0	1692	0	0.122861	0	0	XP_001657040.1	ATP-dependent DNA helicase mer3 [Aedes aegypti]	0		NA	NA	NA	NA	NA	NA
AAEL007557-RA	0	1	1	0	1692	0	0.122861	0.150738	0	XP_001658425.1	asparagine synthetase [Aedes aegypti]	0		NA	NA	1	0.8847	NA	NA
AAEL015631-RA	0	1	1	0	1692	0	0.122861	0.150738	0	XP_001647586.1	asparagine synthetase [Aedes aegypti]	0		NA	NA	1	0.8847	NA	NA
AAEL004330-RA	0	1	3	3	1692	0	0.122861	0.452214	1.00291	XP_001648930.1	hypothetical protein AaeL_AAEL004330 [Aedes aegypti]	0		NA	NA	3	0.224	1	0.3106
AAEL005210-RA	0	1	0	4	1713	0	0.121355	0	1.32083	XP_001650478.1	juvenile hormone esterase [Aedes aegypti]	0		NA	NA	NA	NA	NA	NA
AAEL007347-RA	0	1	71	5	1713	0	0.121355	10.5712	1.65103	XP_001652676.1	hypothetical protein AaeL_AAEL007347 [Aedes aegypti]	0		NA	NA	71	0	0.07	0
AAEL014163-RA	0	1	67	5	1713	0	0.121355	9.97563	1.65103	XP_001648151.1	hypothetical protein AaeL_AAEL014163 [Aedes aegypti]	0		NA	NA	67	0	0.07	0
AAEL003192-RA	0	1	1	4	1719	0	0.120932	0.14837	1.31622	XP_001656526.1	mfs transporter [Aedes aegypti]	0		NA	NA	1	0.8847	4	0.0233
AAEL007935-RA	0	1	5	0	1722	0	0.120721	0.740559	0	XP_001658736.1	Gustatory receptor 28b, putative [Aedes aegypti]	0		NA	NA	5	0.0545	0.1	0.164
AAEL015116-RA	0	1	2	3	1728	0	0.120302	0.295195	0.98202	XP_001650638.1	prophenoloxidase [Aedes aegypti]	0		NA	NA	2	0.4492	1.5	0.1668
AAEL004240-RA	0	1	1	0	1734	0	0.119885	0.147087	0	XP_001648753.1	gamma glutamyl transpeptidases [Aedes aegypti]	0		NA	NA	1	0.8847	NA	NA
AAEL004032-RA	0	1	2	0	1740	0	0.119472	0.293159	0	XP_001648279.1	acetylcholine receptor protein alpha 1, 2, 3, 4 invertebrate [Aedes aegypti]	0		NA	NA	2	0.4492	NA	NA
AAEL006097-RA	0	1	0	1	1749	0	0.118857	0	0.32341	XP_001657444.1	carboxylesterase [Aedes aegypti]	0		NA	NA	NA	NA	NA	NA
AAEL000646-RA	0	1	0	0	1749	0	0.118857	0	0	XP_001649763.1	n-acetylgalactosaminyltransferase [Aedes aegypti]	0		NA	NA	NA	NA	NA	NA
AAEL009236-RA	0	1	1	0	1749	0	0.118857	0.145825	0	XP_001659856.1	glycoside hydrolases [Aedes aegypti]	0		NA	NA	1	0.8847	NA	NA
AAEL009043-RA	0	1	2	11	1749	0	0.118857	0.291651	3.55751	XP_001653670.1	hypothetical protein AaeL_AAEL009043 [Aedes aegypti]	0		NA	NA	2	0.4492	5.5	0.0001
AAEL013140-RA	0	1	3	3	1752	0	0.118654	0.436727	0.968568	XP_001656391.1	hypothetical protein AaeL_AAEL013140 [Aedes aegypti]	0		NA	NA	3	0.224	1	0.3106
AAEL009863-RA	0	1	23	49	1752	0	0.118654	3.34824	15.8199	XP_001654052.1	sodium/dicarboxylate cotransporter, putative [Aedes aegypti]	0		NA	NA	23	0	2.13	0
AAEL009863-RB	0	1	23	49	1752	0	0.118654	3.34824	15.8199	XP_001654052.1	sodium/dicarboxylate cotransporter, putative [Aedes aegypti]	0		NA	NA	23	0	2.13	0
AAEL003462-RA	0	1	0	0	1755	0	0.118451	0	0	XP_001656851.1	aromatic amino acid decarboxylase [Aedes aegypti]	0		NA	NA	NA	NA	NA	NA
AAEL001571-RA	0	1	0	0	1764	0	0.117847	0	0	XP_001653567.1	hypothetical protein AaeL_AAEL001571 [Aedes aegypti]	0		NA	NA	NA	NA	NA	NA
AAEL013788-RA	0	1	0	0	1764	0	0.117847	0	0	XP_001663976.1	sodium/calcium exchanger [Aedes aegypti]	0		NA	NA	NA	NA	NA	NA
AAEL001503-RA	0	2	0	13	3540	0	0.117447	0	2.07722	XP_001653402.1	sodium/hydrogen exchanger 3 (nhe3) [Aedes aegypti]	0		NA	NA	NA	NA	26	0
AAEL006434-RA	0	1	0	0	1776	0	0.11705	0	0	XP_001657807.1	serine protease, putative [Aedes aegypti]	0		NA	NA	NA	NA	NA	NA
AAEL007403-RA	0	1	3	1	1776	0	0.11705	0.430825	0.318493	XP_001652748.1	hypothetical protein AaeL_AAEL007403 [Aedes aegypti]	0		NA	NA	3	0.224	0.33	0.7701
AAEL014740-RA	0	1	1	0	1800	0	0.11549	0.141694	0	XP_001649472.1	neuronal pas domain protein [Aedes aegypti]	0		NA	NA	1	0.8847	NA	NA
AAEL002343-RA	0	1	1	0	1800	0	0.11549	0.141694	0	XP_001661358.1	neuronal pas domain protein [Aedes aegypti]	0		NA	NA	1	0.8847	NA	NA
AAEL001353-RA	0	1	17	54	1800	0	0.11549	2.40879	16.9693	XP_001653064.1	rhogef and pleckstrin domain protein [Aedes aegypti]	0		NA	NA	17	0	3.18	0
AAEL009310-RA	0	1	1	4	1806	0	0.115106	0.141223	1.25281	XP_001659916.1	angiotensin-converting enzyme (dipeptidyl carboxypeptidase [Aedes aegypti]	0		NA	NA	1	0.8847	4	0.0233
AAEL004669-RA	0	1	0	0	1809	0	0.114915	0	0	XP_001649561.1	hypothetical protein AaeL_AAEL004669 [Aedes aegypti]	0		NA	NA	NA	NA	NA	NA
AAEL006019-RD	0	3	1	3	5484	0	0.113721	0.0465078	0.309433	XP_001657360.1	voltage-gated sodium channel [Aedes aegypti]	0		NA	NA	0.33	0.4041	3	0.0668
AAEL006019-RB	0	3	1	3	5508	0	0.113225	0.0463051	0.308085	XP_001657361.1	voltage-gated sodium channel [Aedes aegypti]	0		NA	NA	0.33	0.4041	3	0.0668
AAEL001073-RA	0	1	0	3	1839	0	0.11304	0	0.922746	XP_001658020.1	malic enzyme [Aedes aegypti]	0		NA	NA	NA	NA	NA	NA
AAEL006019-RA	0	3	1	3	5556	0	0.112247	0.0459051	0.305423	XP_001657359.1	voltage-gated sodium channel [Aedes aegypti]	0		NA	NA	0.33	0.4041	3	0.0668
AAEL015078-RA	0	1	0	0	1857	0	0.111945	0	0	XP_001650549.1	hypothetical protein AaeL_AAEL015078 [Aedes aegypti]	0		NA	NA	NA	NA	NA	NA
AAEL012285-RA	0	1	1	1	1857	0	0.111945	0.137344	0.304601	XP_001662383.1	actin binding protein, putative [Aedes aegypti]	0		NA	NA	1	0.8847	1	0.5583
AAEL004003-RA	0	1	0	1	1863	0	0.111584	0	0.30362	XP_001648302.1	glucose dehydrogenase [Aedes aegypti]	0		NA	NA	NA	NA	NA	NA
AAEL003586-RA	0	1	0	2	1863	0	0.111584	0	0.607239	XP_001657039.1	neuronal cell adhesion molecule [Aedes aegypti]	0		NA	NA	NA	NA	NA	NA
AAEL004778-RA	0	1	1	4	1866	0	0.111405	0.136682	1.21253	XP_001649745.1	acyl-coa dehydrogenase [Aedes aegypti]	0		NA	NA	1	0.8847	4	0.0233
AAEL003129-RA	0	2	3	5	3759	0	0.110605	0.20355	0.752386	XP_001656324.1	neuroligin, putative [Aedes aegypti]	0		NA	NA	1.5	0.4985	1.67	0.0586
AAEL012131-RA	0	1	17	52	1881	0	0.110516	2.30506	15.6371	XP_001662274.1	cationic amino acid transporter [Aedes aegypti]	0		NA	NA	17	0	3.06	0
AAEL000298-RA	0	1	2	0	1899	0	0.109469	0.268614	0	XP_001654776.1	sodium/shloride dependent amino acid transporter [Aedes aegypti]	0		NA	NA	2	0.4492	NA	NA
AAEL006019-RC	0	3	1	3	5703	0	0.109354	0.0447218	0.29755	XP_001657358.1	voltage-gated sodium channel [Aedes aegypti]	0		NA	NA	0.33	0.4041	3	0.0668
AAEL015458-RA	0	1	0	0	1902	0	0.109296	0	0	XP_001647719.1	transferrin [Aedes aegypti]	0		NA	NA	NA	NA	NA	NA
AAEL001347-RA	0	1	0	0	1923	0	0.108103	0	0	XP_001653067.1	hypothetical protein AaeL_AAEL001347 [Aedes aegypti]	0		NA	NA	NA	NA	NA	NA
AAEL004133-RA	0	2	335	241	3858	0	0.107766	22.1465	35.3344	XP_001648489.1	echinoid [Aedes aegypti]	0		NA	NA	167.5	0	0.72	0
AAEL003024-RA	0	1	3	0	1941	0	0.1071	0.394202	0	XP_001662981.1	netrin [Aedes aegypti]	0		NA	NA	3	0.224	NA	NA
AAEL012949-RA	0	1	1	5	1944	0	0.106935	0.131198	1.45484	XP_001663123.1	transferrin [Aedes aegypti]	0		NA	NA	1	0.8847	5	0.0082
AAEL005243-RA	0	1	0	0	1956	0	0.106279	0	0	XP_001650576.1	hypothetical protein AaeL_AAEL005243 [Aedes aegypti]	0		NA	NA	NA	NA	NA	NA
AAEL012613-RA	0	2	0	0	3945	0	0.10539	0	0	XP_001662748.1	hypothetical protein AaeL_AAEL012613 [Aedes aegypti]	0		NA	NA	NA	NA	NA	NA
AAEL013271-RA	0	1	12	13	1977	0	0.10515	1.54809	3.71946	XP_001663432.1	organic cation transporter [Aedes aegypti]	0		NA	NA	12	0.0004	1.08	0.0228
AAEL006452-RA	0	1	14	26	1986	0	0.104673	1.79793	7.4052	XP_001657811.1	n-acetylgalactosaminyltransferase [Aedes aegypti]	0		NA	NA	14	0.0001	1.86	0
AAEL012104-RA	0	2	1	11	3981	0	0.104437	0.0640665	1.56294	XP_001655859.1	hypothetical protein AaeL_AAEL012104 [Aedes aegypti]	0		NA	NA	0.5	0.6803	11	0
AAEL006216-RA	0	1	3	19	2013	0	0.103269	0.380102	5.33891	XP_001657592.1	hypothetical protein AaeL_AAEL006216 [Aedes aegypti]	0		NA	NA	3	0.224	6.33	0
AAEL011760-RA	0	1	0	2	2013	0	0.103269	0	0.561991	XP_001661886.1	leucine-rich transmembrane protein [Aedes aegypti]	0		NA	NA	NA	NA	NA	NA
AAEL002622-RA	0	1	0	0	2016	0	0.103116	0	0	XP_001655674.1	vitamin k-dependent gamma-carboxylase [Aedes aegypti]	0		NA	NA	NA	NA	NA	NA
AAEL015662-RA	0	1	0	0	2031	0	0.102354	0	0	XP_001647560.1	hypothetical protein AaeL_AAEL015662 [Aedes aegypti]	0		NA	NA	NA	NA	NA	NA
AAEL004258-RA	0	1	0	1	2031	0	0.102354	0	0.278505	XP_001648801.1	hypothetical protein AaeL_AAEL004258 [Aedes aegypti]	0		NA	NA	NA	NA	NA	NA
AAEL001457-RA	0	1	0	0	2046	0	0.101604	0	0	XP_001659294.1	guanylatte cyclase alpha 1 subunit [Aedes aegypti]	0		NA	NA	NA	NA	NA	NA
AAEL006014-RA	0	1	0	1	2052	0	0.101307	0	0.275655	XP_001657372.1	oxidase/peroxidase [Aedes aegypti]	0		NA	NA	NA	NA	NA	NA
AAEL013498-RA	0	1	2	3	2055	0	0.101159	0.248223	0.825757	XP_001663690.1	prophenoloxidase [Aedes aegypti]	0		NA	NA	2	0.4492	1.5	0.1668
AAEL013492-RA	0	1	1	1	2058	0	0.101011	0.12393	0.274851	XP_001663688.1	prophenoloxidase [Aedes aegypti]	0		NA	NA	1	0.8847	1	0.5583
AAEL005333-RA	0	1	0	0	2064	0	0.100718	0	0	XP_001650730.1	hypothetical protein AaeL_AAEL005333 [Aedes aegypti]	0		NA	NA	NA	NA	NA	NA
AAEL009939-RA	0	1	0	0	2067	0	0.100572	0	0	XP_001660491.1	hypothetical protein AaeL_AAEL009939 [Aedes aegypti]	0		NA	NA	NA	NA	NA	NA
AAEL005983-RA	0	1	0	0	2070	0	0.100426	0	0	XP_001664337.1	hypothetical protein AaeL_AAEL005983 [Aedes aegypti]	0		NA	NA	NA	NA	NA	NA
AAEL012092-RA	0	1	2	9	2073	0	0.10028	0.246067	2.45576	XP_001662247.1	leucine-rich repeat [Aedes aegypti]	0		NA	NA	2	0.4492	4.5	0.0005
AAEL013015-RA	0	1	0	0	2091	0	0.0994172	0	0	XP_001663205.1	hypothetical protein AaeL_AAEL013015 [Aedes aegypti]	0		NA	NA	NA	NA	NA	NA
AAEL000134-RA	0	1	1	0	2103	0	0.0988499	0.121278	0	XP_001657703.1	hypothetical protein AaeL_AAEL000134 [Aedes aegypti]	0		NA	NA	1	0.8847	NA	NA
AAEL010839-RA	0	1	2	1	2109	0	0.0985687	0.241867	0.268205	XP_001661073.1	hypothetical protein AaeL_AAEL010839 [Aedes aegypti]	0		NA	NA	2	0.4492	0.5	0.928
AAEL005432-RA	0	2	0	2	4218	0	0.0985687	0	0.268205	XP_001650885.1	hypothetical protein AaeL_AAEL005432 [Aedes aegypti]	0		NA	NA	NA	NA	NA	NA
AAEL012225-RA	0	1	1	3	2118	0	0.0981499	0.12042	0.801195	XP_001662335.1	hypothetical protein AaeL_AAEL012225 [Aedes aegypti]	0		NA	NA	1	0.8847	3	0.0668
AAEL010647-RA	0	1	0	0	2121	0	0.098011	0	0	XP_001660984.1	hypothetical protein AaeL_AAEL010647 [Aedes aegypti]	0		NA	NA	NA	NA	NA	NA
AAEL005432-RB	0	2	0	2	4284	0	0.0970501	0	0.264073	XP_001650886.1	hypothetical protein AaeL_AAEL005432 [Aedes aegypti]	0		NA	NA	NA	NA	NA	NA
AAEL003642-RA	0	1	0	4	2145	0	0.0969144	0	1.05481	XP_001657091.1	serine protease [Aedes aegypti]	0		NA	NA	NA	NA	NA	NA
AAEL003318-RA	0	1	0	5	2151	0	0.0966441	0	1.31484	XP_001663546.1	oligopeptide transporter [Aedes aegypti]	0		NA	NA	NA	NA	10	0.0042
AAEL005345-RA	0	1	0	0	2154	0	0.0965095	0	0	XP_001650767.1	transcription factor castor (protein ming) [Aedes aegypti]	0		NA	NA	NA	NA	NA	NA
AAEL014660-RA	0	1	0	0	2220	0	0.0936403	0	0	XP_001649295.1	integrin alpha-ps [Aedes aegypti]	0		NA	NA	NA	NA	NA	NA
AAEL000771-RA	0	1	1	0	2223	0	0.0935139	0.114732	0	XP_001650975.1	hypothetical protein AaeL_AAEL000771 [Aedes aegypti]	0		NA	NA	1	0.8847	NA	NA
AAEL003910-RA	0	1	34	23	2223	0	0.0935139	3.90088	5.85236	XP_001647994.1	adam [Aedes aegypti]	0		NA	NA	34	0	0.68	0.1149
AAEL008840-RA	0	1	0	0	2226	0	0.0933879	0	0	XP_001653471.1	hypothetical protein AaeL_AAEL008840 [Aedes aegypti]	0		NA	NA	NA	NA	NA	NA
AAEL010523-RA	0	1	1	0	2229	0	0.0932622	0.114423	0	XP_001654628.1	hypothetical protein AaeL_AAEL010523 [Aedes aegypti]	0		NA	NA	1	0.8847	NA	NA
AAEL007415-RA	0	1	0	16	2259	0	0.0920236	0	4.00633	XP_001658342.1	multicopper oxidase [Aedes aegypti]	0		NA	NA	NA	NA	32	0
AAEL009035-RA	0	1	2	1	2283	0	0.0910562	0.223433	0.247763	XP_001653637.1	hypothetical protein AaeL_AAEL009035 [Aedes aegypti]	0		NA	NA	2	0.4492	0.5	0.928
AAEL004964-RA	0	1	1	10	2283	0	0.0910562	0.111716	2.47763	XP_001650085.1	hypothetical protein AaeL_AAEL004964 [Aedes aegypti]	0		NA	NA	1	0.8847	10	0.0001
AAEL009705-RA	0	1	1	1	2289	0	0.0908176	0.111424	0.247114	XP_001654005.1	hypothetical protein AaeL_AAEL009705 [Aedes aegypti]	0		NA	NA	1	0.8847	1	0.5583
AAEL011867-RA	0	2	0	0	4614	0	0.090109	0	0	XP_001662006.1	hypothetical protein AaeL_AAEL011867 [Aedes aegypti]	0		NA	NA	NA	NA	NA	NA
AAEL007455-RA	0	1	0	0	2310	0	0.089992	0	0	XP_001658380.1	thrombospondin [Aedes aegypti]	0		NA	NA	NA	NA	NA	NA
AAEL009594-RA	0	1	1	1	2328	0	0.0892961	0.109557	0.242974	XP_001660271.1	hypothetical protein AaeL_AAEL009594 [Aedes aegypti]	0		NA	NA	1	0.8847	1	0.5583
AAEL005575-RA	0	1	1	0	2331	0	0.0891812	0.109416	0	XP_001651106.1	transient receptor potential channel 4, putative [Aedes aegypti]	0		NA	NA	1	0.8847	NA	NA
AAEL003413-RA	0	1	0	16	2331	0	0.0891812	0	3.88258	XP_001656777.1	f-spondin [Aedes aegypti]	0		NA	NA	NA	NA	32	0
AAEL014742-RA	0	1	11	1	2367	0	0.0878248	1.18527	0.238971	XP_001649474.1	ankyrin 2,3/unc44 [Aedes aegypti]	0		NA	NA	11	0.0008	0.09	0.0321
AAEL000251-RA	0	1	0	0	2370	0	0.0877137	0	0	XP_001660127.1	hypothetical protein AaeL_AAEL000251 [Aedes aegypti]	0		NA	NA	NA	NA	NA	NA
AAEL007618-RA	0	1	5	4	2379	0	0.0873818	0.536042	0.951061	XP_001658508.1	hypothetical protein AaeL_AAEL007618 [Aedes aegypti]	0		NA	NA	5	0.0545	0.8	0.3728
AAEL013804-RA	0	1	3	2	2397	0	0.0867257	0.31921	0.47196	XP_001663991.1	hypothetical protein AaeL_AAEL013804 [Aedes aegypti]	0		NA	NA	3	0.224	0.67	0.6528
AAEL000567-RA	0	1	0	1	2421	0	0.0858659	0	0.23364	XP_001648649.1	sugar transporter [Aedes aegypti]	0		NA	NA	NA	NA	NA	NA
AAEL013322-RA	0	1	1	0	2442	0	0.0851275	0.104443	0	XP_001663468.1	hypothetical protein AaeL_AAEL013322 [Aedes aegypti]	0		NA	NA	1	0.8847	NA	NA
AAEL007316-RA	0	1	5	68	2442	0	0.0851275	0.522213	15.7509	XP_001658285.1	hypothetical protein AaeL_AAEL007316 [Aedes aegypti]	0		NA	NA	5	0.0545	13.6	0
AAEL007691-RA	0	1	1	0	2448	0	0.0849189	0.104187	0	XP_001658583.1	organic anion transporter [Aedes aegypti]	0		NA	NA	1	0.8847	NA	NA
AAEL010084-RA	0	1	1	1	2505	0	0.0829866	0.101816	0.225806	XP_001660627.1	hypothetical protein AaeL_AAEL010084 [Aedes aegypti]	0		NA	NA	1	0.8847	1	0.5583
AAEL008421-RA	0	2	2	10	5211	0	0.0797856	0.0978886	1.08548	XP_001653269.1	cadherin [Aedes aegypti]	0		NA	NA	1	0.8376	5	0.0002
AAEL000334-RA	0	1	2	10	2610	0	0.079648	0.19544	2.16722	XP_001655525.1	villin [Aedes aegypti]	0		NA	NA	2	0.4492	5	0.0002
AAEL002126-RA	0	1	116	115	2646	0	0.0785644	11.1813	24.5839	XP_001654730.1	masquerade [Aedes aegypti]	0		NA	NA	116	0	0.99	0
AAEL011551-RA	0	1	0	4	2655	0	0.0782981	0	0.852194	XP_001655423.1	hypothetical protein AaeL_AAEL011551 [Aedes aegypti]	0		NA	NA	NA	NA	NA	NA
AAEL012099-RA	0	1	1	1	2667	0	0.0779458	0.0956313	0.21209	XP_001655850.1	protease m1 zinc metalloprotease [Aedes aegypti]	0		NA	NA	1	0.8847	1	0.5583
AAEL002066-RA	0	1	1	1	2685	0	0.0774232	0.0949902	0.210668	XP_001654579.1	hypothetical protein AaeL_AAEL002066 [Aedes aegypti]	0		NA	NA	1	0.8847	1	0.5583
AAEL012778-RB	0	1	0	0	2697	0	0.0770788	0	0	XP_001662887.1	protease m1 zinc metalloprotease [Aedes aegypti]	0		NA	NA	NA	NA	NA	NA
AAEL012562-RA	0	1	0	0	2703	0	0.0769077	0	0	XP_001662706.1	circadian locomoter output cycles kaput protein (dclock) (dpas1) [Aedes aegypti]	0		NA	NA	NA	NA	NA	NA
AAEL008752-RA	0	1	0	0	2739	0	0.0758968	0	0	XP_001659466.1	hypothetical protein AaeL_AAEL008752 [Aedes aegypti]	0		NA	NA	NA	NA	NA	NA
AAEL002922-RA	0	1	1	4	2742	0	0.0758138	0.0930155	0.825155	XP_001656173.1	glutamate receptor 7 (ampa) [Aedes aegypti]	0		NA	NA	1	0.8847	4	0.0233
AAEL011350-RA	0	1	2	0	2802	0	0.0741904	0.182048	0	XP_001661607.1	hypothetical protein AaeL_AAEL011350 [Aedes aegypti]	0		NA	NA	2	0.4492	NA	NA
AAEL012110-RA	0	1	1	3	2811	0	0.0739528	0.0907323	0.603675	XP_001655856.1	protease m1 zinc metalloprotease [Aedes aegypti]	0		NA	NA	1	0.8847	3	0.0668
AAEL007004-RA	0	1	0	16	2844	0	0.0730947	0	3.18224	XP_001652491.1	bride of sevenless protein [Aedes aegypti]	0		NA	NA	NA	NA	32	0
AAEL012300-RA	0	1	3	5	2919	0	0.0712167	0.262126	0.968899	XP_001662403.1	hypothetical protein AaeL_AAEL012300 [Aedes aegypti]	0		NA	NA	3	0.224	1.67	0.0586
AAEL009055-RA	0	1	5	79	2982	0	0.0697121	0.427647	14.9852	XP_001659685.1	gliotactin [Aedes aegypti]	0		NA	NA	5	0.0545	15.8	0
AAEL012778-RA	0	1	0	0	3003	0	0.0692246	0	0	XP_001662886.1	protease m1 zinc metalloprotease [Aedes aegypti]	0		NA	NA	NA	NA	NA	NA
AAEL012249-RA	0	1	11	4	3009	0	0.0690865	0.932381	0.751936	XP_001662356.1	hypothetical protein AaeL_AAEL012249 [Aedes aegypti]	0		NA	NA	11	0.0008	0.36	0.6839
AAEL013947-RA	0	1	0	0	3015	0	0.0689491	0	0	XP_001664141.1	hypothetical protein AaeL_AAEL013947 [Aedes aegypti]	0		NA	NA	NA	NA	NA	NA
AAEL002724-RA	0	1	4	4	3015	0	0.0689491	0.338373	0.750439	XP_001662173.1	munc13-4 [Aedes aegypti]	0		NA	NA	4	0.1107	1	0.2417
AAEL014426-RA	0	1	0	14	3018	0	0.0688805	0	2.62393	XP_001648761.1	glycine dehydrogenase [Aedes aegypti]	0		NA	NA	NA	NA	28	0
AAEL003168-RA	0	1	3	2	3090	0	0.0672755	0.24762	0.366112	XP_001656492.1	hypothetical protein AaeL_AAEL003168 [Aedes aegypti]	0		NA	NA	3	0.224	0.67	0.6528
AAEL006148-RA	0	1	0	0	3126	0	0.0665008	0	0	XP_001657510.1	adamts-20 [Aedes aegypti]	0		NA	NA	NA	NA	NA	NA
AAEL004777-RA	0	1	2	0	3147	0	0.066057	0.16209	0	XP_001649742.1	leucine-rich transmembrane protein, putative [Aedes aegypti]	0		NA	NA	2	0.4492	NA	NA
AAEL013860-RA	0	1	3	4	3174	0	0.0654951	0.241067	0.712846	XP_001664038.1	hypothetical protein AaeL_AAEL013860 [Aedes aegypti]	0		NA	NA	3	0.224	1.33	0.138
AAEL001467-RA	0	2	28	21	6384	0	0.0651258	1.11863	1.86067	XP_001659291.1	sdk-P1 [Aedes aegypti]	0		NA	NA	14	0	0.75	0.0655
AAEL011699-RA	0	1	0	6	3207	0	0.0648211	0	1.05827	XP_001655634.1	hypothetical protein AaeL_AAEL011699 [Aedes aegypti]	0		NA	NA	NA	NA	12	0.0015
AAEL006138-RA	0	2	0	0	6429	0	0.0646699	0	0	XP_001657509.1	hypothetical protein AaeL_AAEL006138 [Aedes aegypti]	0		NA	NA	NA	NA	NA	NA
AAEL010833-RA	0	1	0	0	3243	0	0.0641016	0	0	XP_001661072.1	hypothetical protein AaeL_AAEL010833 [Aedes aegypti]	0		NA	NA	NA	NA	NA	NA
AAEL003941-RA	0	1	0	1	3270	0	0.0635723	0	0.17298	XP_001648051.1	hypothetical protein AaeL_AAEL003941 [Aedes aegypti]	0		NA	NA	NA	NA	NA	NA
AAEL001469-RA	0	1	1	0	3276	0	0.0634559	0.0778537	0	XP_001659311.1	kek1 [Aedes aegypti]	0		NA	NA	1	0.8847	NA	NA
AAEL013381-RA	0	1	1	61	3300	0	0.0629944	0.0772875	10.4558	XP_001663561.1	integrin alpha-ps [Aedes aegypti]	0		NA	NA	1	0.8847	61	0
AAEL010772-RA	0	1	0	0	3324	0	0.0625395	0	0	XP_001654892.1	hypothetical protein AaeL_AAEL010772 [Aedes aegypti]	0		NA	NA	NA	NA	NA	NA
AAEL004678-RA	0	1	0	0	3432	0	0.0605715	0	0	XP_001649569.1	rhomboid [Aedes aegypti]	0		NA	NA	NA	NA	NA	NA
AAEL012556-RA	0	1	4	0	3480	0	0.059736	0.293159	0	XP_001662695.1	Ofd1 protein, putative [Aedes aegypti]	0		NA	NA	4	0.1107	NA	NA
AAEL005967-RA	0	1	2	8	3630	0	0.0572676	0.140523	1.2466	XP_001651747.1	hypothetical protein AaeL_AAEL005967 [Aedes aegypti]	0		NA	NA	2	0.4492	4	0.0013
AAEL007967-RB	0	1	1	16	3774	0	0.0550825	0.0675805	2.39806	XP_001658778.1	hypothetical protein AaeL_AAEL007967 [Aedes aegypti]	0		NA	NA	1	0.8847	16	0
AAEL010380-RA	0	1	1	0	3840	0	0.0541358	0.0664189	0	XP_001654493.1	aldehyde oxidase [Aedes aegypti]	0		NA	NA	1	0.8847	NA	NA
AAEL000405-RA	0	2	0	42	7683	0	0.0541146	0	3.09215	XP_001656056.1	odd Oz protein [Aedes aegypti]	0		NA	NA	NA	NA	84	0
AAEL007967-RA	0	1	1	16	3858	0	0.0538832	0.066109	2.34585	XP_001658777.1	hypothetical protein AaeL_AAEL007967 [Aedes aegypti]	0		NA	NA	1	0.8847	16	0
AAEL005754-RA	0	1	2	0	3867	0	0.0537578	0.13191	0	XP_001651409.1	cgmp-dependent protein kinase [Aedes aegypti]	0		NA	NA	2	0.4492	NA	NA
AAEL006806-RA	0	1	3	3	3879	0	0.0535915	0.197253	0.437466	XP_001652228.1	atrial natriuretic peptide receptor [Aedes aegypti]	0		NA	NA	3	0.224	1	0.3106
AAEL014591-RA	0	1	136	201	3909	0	0.0531802	8.87353	29.0853	XP_001649081.1	filamin, putative [Aedes aegypti]	0		NA	NA	136	0	1.48	0
AAEL000153-RA	0	1	0	0	3915	0	0.0530987	0	0	XP_001657668.1	hypothetical protein AaeL_AAEL000153 [Aedes aegypti]	0		NA	NA	NA	NA	NA	NA
AAEL007276-RA	0	1	0	0	4125	0	0.0503955	0	0	XP_001658270.1	hypothetical protein AaeL_AAEL007276 [Aedes aegypti]	0		NA	NA	NA	NA	NA	NA
AAEL008414-RA	0	1	0	1	4128	0	0.0503589	0	0.137026	XP_001653274.1	hypothetical protein AaeL_AAEL008414 [Aedes aegypti]	0		NA	NA	NA	NA	NA	NA
AAEL008940-RA	0	1	2	3	4131	0	0.0503223	0.12348	0.41078	XP_001653633.1	chaoptin [Aedes aegypti]	0		NA	NA	2	0.4492	1.5	0.1668
AAEL001477-RA	0	2	5	57	9417	0	0.0441502	0.135419	3.42377	XP_001653373.1	laminin alpha-1, 2 chain [Aedes aegypti]	0		NA	NA	2.5	0.1577	11.4	0
AAEL005809-RA	0	1	8	7	4938	0	0.0420983	0.413201	0.801844	XP_001651450.1	cohesin-subunit, putative [Aedes aegypti]	0		NA	NA	8	0.0065	0.87	0.1825
AAEL001196-RA	0	1	0	0	4962	0	0.0418947	0	0	XP_001658290.1	cadherin [Aedes aegypti]	0		NA	NA	NA	NA	NA	NA
AAEL006004-RA	0	1	0	3	4992	0	0.0416429	0	0.33993	XP_001651757.1	hypothetical protein AaeL_AAEL006004 [Aedes aegypti]	0		NA	NA	NA	NA	NA	NA
AAEL005720-RA	0	1	4	6	5127	0	0.0405464	0.198985	0.661958	XP_001651362.1	hypothetical protein AaeL_AAEL005720 [Aedes aegypti]	0		NA	NA	4	0.1107	1.5	0.0505
AAEL002896-RA	0	1	1	0	5691	0	0.0365281	0.0448161	0	XP_001662655.1	hypothetical protein AaeL_AAEL002896 [Aedes aegypti]	0		NA	NA	1	0.8847	NA	NA
AAEL009915-RA	0	1	4	4	5913	0	0.0351567	0.172534	0.382644	XP_001654101.1	centrosomal protein [Aedes aegypti]	0		NA	NA	4	0.1107	1	0.2417
AAEL007742-RA	0	1	0	0	6219	0	0.0334268	0	0	XP_001658612.1	tyrosine-protein kinase [Aedes aegypti]	0		NA	NA	NA	NA	NA	NA
AAEL008610-RA	0	1	0	0	6375	0	0.0326088	0	0	XP_001653332.1	myosin vii [Aedes aegypti]	0		NA	NA	NA	NA	NA	NA
AAEL005044-RA	0	1	4	29	6753	0	0.0307836	0.151073	2.42909	XP_001650216.1	hypothetical protein AaeL_AAEL005044 [Aedes aegypti]	0		NA	NA	4	0.1107	7.25	0
AAEL013559-RA	0	2	2	0	13683	0	0.0303854	0.0372796	0	XP_001663738.1	uncoordinated protein [Aedes aegypti]	0		NA	NA	1	0.8376	NA	NA
AAEL011565-RA	0	1	1	0	7320	0	0.0283991	0.0348427	0	XP_001661747.1	ankyrin 2,3/unc44 [Aedes aegypti]	0		NA	NA	1	0.8847	NA	NA
AAEL005529-RA	0	1	9	4	9654	0	0.0215332	0.237771	0.234366	XP_001651055.1	hypothetical protein AaeL_AAEL005529 [Aedes aegypti]	0		NA	NA	9	0.0032	0.44	0.9793
AAEL000885-RA	0	1	0	1	11793	0	0.0176275	0	0.0479643	XP_001651609.1	cytoplasmic dynein heavy chain [Aedes aegypti]	0		NA	NA	NA	NA	NA	NA
AAEL008855-RA	0	1	0	0	13419	0	0.0154916	0	0	XP_001653493.1	dynein heavy chain [Aedes aegypti]	0		NA	NA	NA	NA	NA	NA
AAEL005319-RA	0	1	1	0	13815	0	0.0150475	0.0184617	0	XP_001650719.1	myosin light chain kinase [Aedes aegypti]	0		NA	NA	1	0.8847	NA	NA
AAEL009881-RA	0	1	0	4	13992	0	0.0148572	0	0.161705	XP_001654085.1	dynein heavy chain [Aedes aegypti]	0		NA	NA	NA	NA	NA	NA
AAEL000011-RA	0	0	0	0	1629	0	0	0	0	XP_001647911.1	hypothetical protein AaeL_AAEL000011 [Aedes aegypti]	0		NA	NA	NA	NA	NA	NA
AAEL000027-RA	0	0	1	0	1761	0	0	0.144832	0	XP_001647909.1	hypothetical protein AaeL_AAEL000027 [Aedes aegypti]	0		NA	NA	NA	NA	NA	NA
AAEL000031-RA	0	0	0	0	1299	0	0	0	0	XP_001647913.1	hypothetical protein AaeL_AAEL000031 [Aedes aegypti]	0		NA	NA	NA	NA	NA	NA
AAEL000036-RA	0	0	0	0	912	0	0	0	0	XP_001647902.1	hypothetical protein AaeL_AAEL000036 [Aedes aegypti]	e-175		NA	NA	NA	NA	NA	NA
AAEL000047-RA	0	0	1	0	1695	0	0	0.150471	0	XP_001647915.1	hypothetical protein AaeL_AAEL000047 [Aedes aegypti]	0		NA	NA	NA	NA	NA	NA
AAEL000052-RA	0	0	0	0	1581	0	0	0	0	XP_001647912.1	hypothetical protein AaeL_AAEL000052 [Aedes aegypti]	0		NA	NA	NA	NA	NA	NA
AAEL000056-RA	0	0	14	4	432	0	0	8.26546	5.23744	XP_001647855.1	hypothetical protein AaeL_AAEL000056 [Aedes aegypti]	2e-77		NA	NA	28	0	0.29	0.359
AAEL000063-RA	0	0	0	2	1089	0	0	0	1.03883	XP_001647908.1	hypothetical protein AaeL_AAEL000063 [Aedes aegypti]	0		NA	NA	NA	NA	NA	NA
AAEL000069-RA	0	0	0	0	1068	0	0	0	0	XP_001647879.1	Gustatory receptor 64a, putative [Aedes aegypti]	0		NA	NA	NA	NA	NA	NA
AAEL000071-RA	0	0	0	0	426	0	0	0	0	XP_001647921.1	Odorant-binding protein 56a, putative [Aedes aegypti]	3e-78		NA	NA	NA	NA	NA	NA
AAEL000075-RA	0	0	0	0	1305	0	0	0	0	XP_001647877.1	Gustatory receptor 64f, putative [Aedes aegypti]	0		NA	NA	NA	NA	NA	NA
AAEL000082-RA	0	0	0	0	1350	0	0	0	0	XP_001647876.1	Gustatory receptor 64a, putative [Aedes aegypti]	0		NA	NA	NA	NA	NA	NA
AAEL000085-RA	0	0	0	0	480	0	0	0	0	XP_001647896.1	pupal cuticle protein, putative [Aedes aegypti]	4e-95		NA	NA	NA	NA	NA	NA
AAEL000112-RA	0	0	0	0	639	0	0	0	0	XP_001657651.1	hypothetical protein AaeL_AAEL000112 [Aedes aegypti]	e-122		NA	NA	NA	NA	NA	NA
AAEL000113-RA	0	0	0	0	927	0	0	0	0	XP_001657667.1	hypothetical protein AaeL_AAEL000113 [Aedes aegypti]	e-177		NA	NA	NA	NA	NA	NA
AAEL000114-RA	0	0	0	0	1167	0	0	0	0	XP_001657665.1	nucleoprotein, putative [Aedes aegypti]	0		NA	NA	NA	NA	NA	NA
AAEL000120-RA	0	0	0	0	1020	0	0	0	0	XP_001657660.1	hypothetical protein AaeL_AAEL000120 [Aedes aegypti]	0		NA	NA	NA	NA	NA	NA
AAEL000130-RA	0	0	2	0	1407	0	0	0.362542	0	XP_001657655.1	nucleoprotein, putative [Aedes aegypti]	0		NA	NA	NA	NA	NA	NA
AAEL000132-RA	0	0	1	0	1104	0	0	0.231022	0	XP_001657681.1	AMP dependent coa ligase [Aedes aegypti]	0		NA	NA	NA	NA	NA	NA
AAEL000144-RA	0	0	0	0	636	0	0	0	0	XP_001657662.1	hypothetical protein AaeL_AAEL000144 [Aedes aegypti]	e-123		NA	NA	NA	NA	NA	NA
AAEL000151-RA	0	0	0	0	612	0	0	0	0	XP_001657648.1	hypothetical protein AaeL_AAEL000151 [Aedes aegypti]	e-116		NA	NA	NA	NA	NA	NA
AAEL000169-RA	0	0	0	2	384	0	0	0	2.94606	XP_001658915.1	t-box transcription factor tbx2 [Aedes aegypti]	1e-69		NA	NA	NA	NA	NA	NA
AAEL000195-RA	0	0	0	0	2328	0	0	0	0	XP_001658899.1	hypothetical protein AaeL_AAEL000195 [Aedes aegypti]	0		NA	NA	NA	NA	NA	NA
AAEL000216-RA	0	0	0	0	804	0	0	0	0	XP_001658889.1	elongase, putative [Aedes aegypti]	e-156		NA	NA	NA	NA	NA	NA
AAEL000225-RA	0	0	0	0	1029	0	0	0	0	XP_001660121.1	oviductin [Aedes aegypti]	0		NA	NA	NA	NA	NA	NA
AAEL000229-RA	0	0	0	0	258	0	0	0	0	XP_001660125.1	hypothetical protein AaeL_AAEL000229 [Aedes aegypti]	6e-41		NA	NA	NA	NA	NA	NA
AAEL000280-RA	0	0	0	0	378	0	0	0	0	XP_001654789.1	hypothetical protein AaeL_AAEL000280 [Aedes aegypti]	1e-66		NA	NA	NA	NA	NA	NA
AAEL000306-RA	0	0	0	0	453	0	0	0	0	XP_001655533.1	hypothetical protein AaeL_AAEL000306 [Aedes aegypti]	6e-79		NA	NA	NA	NA	NA	NA
AAEL000320-RA	0	0	0	0	1389	0	0	0	0	XP_001655570.1	cytochrome P450 [Aedes aegypti]	0		NA	NA	NA	NA	NA	NA
AAEL000323-RA	0	0	0	0	270	0	0	0	0	XP_001655506.1	cysteine-rich venom protein, putative [Aedes aegypti]	7e-50		NA	NA	NA	NA	NA	NA
AAEL000344-RA	0	0	0	0	939	0	0	0	0	XP_001655549.1	hypothetical protein AaeL_AAEL000344 [Aedes aegypti]	0		NA	NA	NA	NA	NA	NA
AAEL000347-RA	0	0	0	0	1266	0	0	0	0	XP_001655572.1	hypothetical protein AaeL_AAEL000347 [Aedes aegypti]	0		NA	NA	NA	NA	NA	NA
AAEL000350-RA	0	0	0	0	885	0	0	0	0	XP_001655553.1	hypothetical protein AaeL_AAEL000350 [Aedes aegypti]	e-175		NA	NA	NA	NA	NA	NA
AAEL000351-RA	0	0	0	0	399	0	0	0	0	XP_001655517.1	hypothetical protein AaeL_AAEL000351 [Aedes aegypti]	4e-75		NA	NA	NA	NA	NA	NA
AAEL000357-RA	0	0	0	0	1506	0	0	0	0	XP_001655568.1	cytochrome P450 [Aedes aegypti]	0		NA	NA	NA	NA	NA	NA
AAEL000359-RA	0	0	0	0	630	0	0	0	0	XP_001655545.1	ferritin-precursor, putative [Aedes aegypti]	e-117		NA	NA	NA	NA	NA	NA
AAEL000366-RA	0	0	0	0	453	0	0	0	0	XP_001655576.1	hypothetical protein AaeL_AAEL000366 [Aedes aegypti]	5e-85		NA	NA	NA	NA	NA	NA
AAEL000373-RA	0	0	0	0	597	0	0	0	0	XP_001655531.1	hypothetical protein AaeL_AAEL000373 [Aedes aegypti]	e-107		NA	NA	NA	NA	NA	NA
AAEL000382-RA	0	0	0	0	2349	0	0	0	0	XP_001655534.1	myosin motor, putative [Aedes aegypti]	0		NA	NA	NA	NA	NA	NA
AAEL000384-RA	0	0	0	0	1020	0	0	0	0	XP_001656053.1	vesicular acetylcholine transporter [Aedes aegypti]	0		NA	NA	NA	NA	NA	NA
AAEL000391-RA	0	0	0	0	1185	0	0	0	0	XP_001656077.1	Odorant receptor 85d, putative [Aedes aegypti]	0		NA	NA	NA	NA	NA	NA
AAEL000413-RA	0	0	0	0	1359	0	0	0	0	XP_001656453.1	hypothetical protein AaeL_AAEL000413 [Aedes aegypti]	0		NA	NA	NA	NA	NA	NA
AAEL000420-RA	0	0	0	1	1128	0	0	0	0.501457	XP_001656461.1	cathepsin o [Aedes aegypti]	0		NA	NA	NA	NA	NA	NA
AAEL000441-RA	0	0	0	0	786	0	0	0	0	XP_001656459.1	hypothetical protein AaeL_AAEL000441 [Aedes aegypti]	e-145		NA	NA	NA	NA	NA	NA
AAEL000447-RA	0	0	0	0	1005	0	0	0	0	XP_001656468.1	V-1 protein, putative [Aedes aegypti]	0		NA	NA	NA	NA	NA	NA
AAEL000453-RA	0	0	0	0	513	0	0	0	0	XP_001656405.1	hypothetical protein AaeL_AAEL000453 [Aedes aegypti]	2e-91		NA	NA	NA	NA	NA	NA
AAEL000455-RA	0	0	0	0	549	0	0	0	0	XP_001656458.1	hypothetical protein AaeL_AAEL000455 [Aedes aegypti]	5e-99		NA	NA	NA	NA	NA	NA
AAEL000462-RA	0	0	1	0	1461	0	0	0.174571	0	XP_001656454.1	hypothetical protein AaeL_AAEL000462 [Aedes aegypti]	0		NA	NA	NA	NA	NA	NA
AAEL000480-RA	0	0	0	0	273	0	0	0	0	XP_001656953.1	hypothetical protein AaeL_AAEL000480 [Aedes aegypti]	2e-46		NA	NA	NA	NA	NA	NA
AAEL000533-RA	0	0	0	0	465	0	0	0	0	XP_001647974.1	antifreeze protein, putative [Aedes aegypti]	1e-89		NA	NA	NA	NA	NA	NA
AAEL000535-RA	0	0	0	0	360	0	0	0	0	XP_001647972.1	hypothetical protein AaeL_AAEL000535 [Aedes aegypti]	6e-68		NA	NA	NA	NA	NA	NA
AAEL000542-RA	0	0	0	0	1464	0	0	0	0	XP_001647961.1	hypothetical protein AaeL_AAEL000542 [Aedes aegypti]	0		NA	NA	NA	NA	NA	NA
AAEL000547-RA	0	0	0	0	1710	0	0	0	0	XP_001647986.1	pickpocket [Aedes aegypti]	0		NA	NA	NA	NA	NA	NA
AAEL000552-RA	0	0	0	0	1293	0	0	0	0	XP_001647987.1	pickpocket [Aedes aegypti]	0		NA	NA	NA	NA	NA	NA
AAEL000556-RA	0	0	0	0	456	0	0	0	0	XP_001647973.1	galactose-specific C-type lectin, putative [Aedes aegypti]	5e-88		NA	NA	NA	NA	NA	NA
AAEL000585-RA	0	0	0	3	1752	0	0	0	0.968568	XP_001648663.1	hypothetical protein AaeL_AAEL000585 [Aedes aegypti]	0		NA	NA	NA	NA	NA	NA
AAEL000592-RA	0	0	0	0	420	0	0	0	0	XP_001648661.1	hypothetical protein AaeL_AAEL000592 [Aedes aegypti]	2e-76		NA	NA	NA	NA	NA	NA
AAEL000595-RA	0	0	0	0	1014	0	0	0	0	XP_001648662.1	beat protein [Aedes aegypti]	0		NA	NA	NA	NA	NA	NA
AAEL000609-RA	0	0	0	0	528	0	0	0	0	XP_001649177.1	hypothetical protein AaeL_AAEL000609 [Aedes aegypti]	6e-97		NA	NA	NA	NA	NA	NA
AAEL000613-RA	0	0	0	0	1107	0	0	0	0	XP_001649200.1	Odorant receptor 83c, putative [Aedes aegypti]	0		NA	NA	NA	NA	NA	NA
AAEL000614-RA	0	0	0	1	906	0	0	0	0.624331	XP_001649199.1	Odorant receptor 83c, putative [Aedes aegypti]	e-168		NA	NA	NA	NA	NA	NA
AAEL000616-RA	0	0	0	0	1158	0	0	0	0	XP_001649201.1	odorant receptor [Aedes aegypti]	0		NA	NA	NA	NA	NA	NA
AAEL000618-RA	0	0	0	0	996	0	0	0	0	XP_001649190.1	wingless protein, putative [Aedes aegypti]	0		NA	NA	NA	NA	NA	NA
AAEL000626-RA	0	0	0	0	531	0	0	0	0	XP_001649184.1	hypothetical protein AaeL_AAEL000626 [Aedes aegypti]	1e-96		NA	NA	NA	NA	NA	NA
AAEL000628-RA	0	0	0	0	1212	0	0	0	0	XP_001649198.1	Odorant receptor 83c, putative [Aedes aegypti]	0		NA	NA	NA	NA	NA	NA
AAEL000631-RA	0	0	1	0	801	0	0	0.318413	0	XP_001649169.1	hypothetical protein AaeL_AAEL000631 [Aedes aegypti]	e-156		NA	NA	NA	NA	NA	NA
AAEL000665-RA	0	0	0	0	366	0	0	0	0	XP_001649812.1	adult cuticle protein, putative [Aedes aegypti]	4e-72		NA	NA	NA	NA	NA	NA
AAEL000678-RA	0	0	0	0	1830	0	0	0	0	XP_001649783.1	alpha-amylase [Aedes aegypti]	0		NA	NA	NA	NA	NA	NA
AAEL000680-RA	0	0	0	0	384	0	0	0	0	XP_001650250.1	hypothetical protein AaeL_AAEL000680 [Aedes aegypti]	1e-65		NA	NA	NA	NA	NA	NA
AAEL000681-RA	0	0	65	20	633	0	0	26.1898	17.8718	XP_001650280.1	hypothetical protein AaeL_AAEL000681 [Aedes aegypti]	e-123		NA	NA	130	0	0.31	0.0917
AAEL000684-RA	0	0	13	3	414	0	0	8.00877	4.09887	XP_001650287.1	hypothetical protein AaeL_AAEL000684 [Aedes aegypti]	6e-73		NA	NA	26	0.0001	0.23	0.2186
AAEL000688-RA	0	0	0	0	1362	0	0	0	0	XP_001650249.1	hyperpolarization activated cyclic nucleotide-gated potassium channel [Aedes aegypti]	0		NA	NA	NA	NA	NA	NA
AAEL000690-RA	0	0	0	0	864	0	0	0	0	XP_001650277.1	steroid dehydrogenase [Aedes aegypti]	e-159		NA	NA	NA	NA	NA	NA
AAEL000694-RA	0	0	0	0	951	0	0	0	0	XP_001650276.1	hypothetical protein AaeL_AAEL000694 [Aedes aegypti]	0		NA	NA	NA	NA	NA	NA
AAEL000705-RA	0	0	0	0	948	0	0	0	0	XP_001650278.1	steroid dehydrogenase [Aedes aegypti]	e-178		NA	NA	NA	NA	NA	NA
AAEL000710-RA	0	0	0	0	975	0	0	0	0	XP_001650284.1	hypothetical protein AaeL_AAEL000710 [Aedes aegypti]	0		NA	NA	NA	NA	NA	NA
AAEL000725-RA	0	0	0	2	810	0	0	0	1.39665	XP_001650656.1	hypothetical protein AaeL_AAEL000725 [Aedes aegypti]	e-155		NA	NA	NA	NA	NA	NA
AAEL000726-RA	0	0	0	0	876	0	0	0	0	XP_001650669.1	fibrinogen and fibronectin [Aedes aegypti]	e-173		NA	NA	NA	NA	NA	NA
AAEL000732-RA	0	0	0	0	1707	0	0	0	0	XP_001650667.1	hypothetical protein AaeL_AAEL000732 [Aedes aegypti]	0		NA	NA	NA	NA	NA	NA
AAEL000748-RA	0	0	0	0	1743	0	0	0	0	XP_001650666.1	hypothetical protein AaeL_AAEL000748 [Aedes aegypti]	0		NA	NA	NA	NA	NA	NA
AAEL000749-RA	0	0	0	0	873	0	0	0	0	XP_001650670.1	hypothetical protein AaeL_AAEL000749 [Aedes aegypti]	e-171		NA	NA	NA	NA	NA	NA
AAEL000751-RA	0	0	0	0	1752	0	0	0	0	XP_001650658.1	Na/Ca exchanger [Aedes aegypti]	0		NA	NA	NA	NA	NA	NA
AAEL000775-RA	0	0	0	0	204	0	0	0	0	XP_001651003.1	antibacterial peptide, putative [Aedes aegypti]	2e-29		NA	NA	NA	NA	NA	NA
AAEL000777-RA	0	0	0	0	204	0	0	0	0	XP_001651004.1	antibacterial peptide, putative [Aedes aegypti]	1e-29		NA	NA	NA	NA	NA	NA
AAEL000801-RA	0	0	0	0	828	0	0	0	0	XP_001651274.1	metalloproteinase, putative [Aedes aegypti]	e-163		NA	NA	NA	NA	NA	NA
AAEL000808-RA	0	0	0	0	978	0	0	0	0	XP_001651275.1	nucleoprotein, putative [Aedes aegypti]	0		NA	NA	NA	NA	NA	NA
AAEL000813-RA	0	0	0	0	1266	0	0	0	0	XP_001651281.1	dimethylaniline monooxygenase [Aedes aegypti]	0		NA	NA	NA	NA	NA	NA
AAEL000821-RA	0	0	0	0	768	0	0	0	0	XP_001651301.1	hypothetical protein AaeL_AAEL000821 [Aedes aegypti]	e-148		NA	NA	NA	NA	NA	NA
AAEL000843-RA	0	0	0	0	822	0	0	0	0	XP_001651253.1	carbonic anhydrase II, putative [Aedes aegypti]	e-162		NA	NA	NA	NA	NA	NA
AAEL000869-RA	0	0	1	0	1623	0	0	0.157146	0	XP_001651639.1	zinc finger protein [Aedes aegypti]	0		NA	NA	NA	NA	NA	NA
AAEL000870-RA	0	0	0	1	489	0	0	0	1.15674	XP_001651656.1	hypothetical protein AaeL_AAEL000870 [Aedes aegypti]	1e-91		NA	NA	NA	NA	NA	NA
AAEL000871-RA	0	0	0	0	1422	0	0	0	0	XP_001651615.1	hypothetical protein AaeL_AAEL000871 [Aedes aegypti]	0		NA	NA	NA	NA	NA	NA
AAEL000873-RA	0	0	0	0	1518	0	0	0	0	XP_001651628.1	pickpocket [Aedes aegypti]	0		NA	NA	NA	NA	NA	NA
AAEL000881-RA	0	0	0	0	495	0	0	0	0	XP_001651659.1	hypothetical protein AaeL_AAEL000881 [Aedes aegypti]	3e-95		NA	NA	NA	NA	NA	NA
AAEL000882-RA	0	0	0	0	1386	0	0	0	0	XP_001651616.1	hypothetical protein AaeL_AAEL000882 [Aedes aegypti]	0		NA	NA	NA	NA	NA	NA
AAEL000887-RA	0	0	0	1	897	0	0	0	0.630595	XP_001651677.1	hypothetical protein AaeL_AAEL000887 [Aedes aegypti]	e-166		NA	NA	NA	NA	NA	NA
AAEL000890-RA	0	0	0	0	798	0	0	0	0	XP_001651665.1	hypothetical protein AaeL_AAEL000890 [Aedes aegypti]	e-147		NA	NA	NA	NA	NA	NA
AAEL000896-RA	0	0	0	0	633	0	0	0	0	XP_001651664.1	hypothetical protein AaeL_AAEL000896 [Aedes aegypti]	e-114		NA	NA	NA	NA	NA	NA
AAEL000913-RA	0	0	0	1	549	0	0	0	1.03032	XP_001651657.1	hypothetical protein AaeL_AAEL000913 [Aedes aegypti]	e-102		NA	NA	NA	NA	NA	NA
AAEL000914-RA	0	0	0	0	885	0	0	0	0	XP_001651660.1	hypothetical protein AaeL_AAEL000914 [Aedes aegypti]	e-165		NA	NA	NA	NA	NA	NA
AAEL000916-RA	0	0	0	1	489	0	0	0	1.15674	XP_001651658.1	hypothetical protein AaeL_AAEL000916 [Aedes aegypti]	4e-93		NA	NA	NA	NA	NA	NA
AAEL000917-RA	0	0	0	1	1428	0	0	0	0.396109	XP_001651629.1	hypothetical protein AaeL_AAEL000917 [Aedes aegypti]	0		NA	NA	NA	NA	NA	NA
AAEL000919-RA	0	0	0	0	1779	0	0	0	0	XP_001651603.1	hypothetical protein AaeL_AAEL000919 [Aedes aegypti]	0		NA	NA	NA	NA	NA	NA
AAEL000921-RA	0	0	0	0	489	0	0	0	0	XP_001651655.1	hypothetical protein AaeL_AAEL000921 [Aedes aegypti]	6e-92		NA	NA	NA	NA	NA	NA
AAEL000926-RA	0	0	0	0	1494	0	0	0	0	XP_001651630.1	pickpocket [Aedes aegypti]	0		NA	NA	NA	NA	NA	NA
AAEL000928-RA	0	0	0	0	1035	0	0	0	0	XP_001651614.1	hypothetical protein AaeL_AAEL000928 [Aedes aegypti]	0		NA	NA	NA	NA	NA	NA
AAEL000929-RA	0	0	0	8	336	0	0	0	13.4677	XP_001651621.1	cytochrome c oxidase, subunit VIA, putative [Aedes aegypti]	9e-61		NA	NA	NA	NA	16	0.0002
AAEL000932-RA	0	0	0	0	486	0	0	0	0	XP_001657488.1	hypothetical protein AaeL_AAEL000932 [Aedes aegypti]	6e-92		NA	NA	NA	NA	NA	NA
AAEL001021-RA	0	0	0	0	1197	0	0	0	0	XP_001657857.1	hypothetical protein AaeL_AAEL001021 [Aedes aegypti]	0		NA	NA	NA	NA	NA	NA
AAEL001028-RA	0	0	0	0	750	0	0	0	0	XP_001657858.1	hypothetical protein AaeL_AAEL001028 [Aedes aegypti]	e-150		NA	NA	NA	NA	NA	NA
AAEL001051-RA	0	0	0	0	1467	0	0	0	0	XP_001657863.1	hypothetical protein AaeL_AAEL001051 [Aedes aegypti]	0		NA	NA	NA	NA	NA	NA
AAEL001054-RA	0	0	0	0	657	0	0	0	0	XP_001658000.1	glutathione-s-transferase theta, gst [Aedes aegypti]	e-123		NA	NA	NA	NA	NA	NA
AAEL001057-RA	0	0	0	0	1017	0	0	0	0	XP_001658027.1	lipase [Aedes aegypti]	0		NA	NA	NA	NA	NA	NA
AAEL001072-RA	0	0	0	0	942	0	0	0	0	XP_001658028.1	lipase [Aedes aegypti]	0		NA	NA	NA	NA	NA	NA
AAEL001076-RA	0	0	0	0	1044	0	0	0	0	XP_001658024.1	lipase [Aedes aegypti]	0		NA	NA	NA	NA	NA	NA
AAEL001081-RA	0	0	0	0	1053	0	0	0	0	XP_001658026.1	triacylglycerol lipase, putative [Aedes aegypti]	0		NA	NA	NA	NA	NA	NA
AAEL001096-RA	0	0	0	0	1029	0	0	0	0	XP_001658029.1	lipase [Aedes aegypti]	0		NA	NA	NA	NA	NA	NA
AAEL001123-RA	0	0	3	0	2448	0	0	0.31256	0	XP_001652424.1	hypothetical protein AaeL_AAEL001123 [Aedes aegypti]	0		NA	NA	NA	NA	NA	NA
AAEL001213-RA	0	0	0	0	240	0	0	0	0	XP_001658289.1	hypothetical protein AaeL_AAEL001213 [Aedes aegypti]	3e-37		NA	NA	NA	NA	NA	NA
AAEL001221-RA	0	0	0	0	1056	0	0	0	0	XP_001658293.1	Odorant receptor 83c, putative [Aedes aegypti]	0		NA	NA	NA	NA	NA	NA
AAEL001224-RA	0	0	0	0	636	0	0	0	0	XP_001658400.1	hypothetical protein AaeL_AAEL001224 [Aedes aegypti]	e-119		NA	NA	NA	NA	NA	NA
AAEL001229-RA	0	0	0	0	1017	0	0	0	0	XP_001658397.1	metalloproteinase, putative [Aedes aegypti]	0		NA	NA	NA	NA	NA	NA
AAEL001234-RA	0	0	0	0	885	0	0	0	0	XP_001658538.1	trypsin [Aedes aegypti]	e-172		NA	NA	NA	NA	NA	NA
AAEL001237-RA	0	0	0	0	1365	0	0	0	0	XP_001658527.1	hypothetical protein AaeL_AAEL001237 [Aedes aegypti]	0		NA	NA	NA	NA	NA	NA
AAEL001258-RA	0	0	0	0	699	0	0	0	0	XP_001652896.1	hypothetical protein AaeL_AAEL001258 [Aedes aegypti]	e-128		NA	NA	NA	NA	NA	NA
AAEL001263-RA	0	0	0	0	669	0	0	0	0	XP_001652895.1	hypothetical protein AaeL_AAEL001263 [Aedes aegypti]	e-124		NA	NA	NA	NA	NA	NA
AAEL001265-RA	0	0	0	1	723	0	0	0	0.782356	XP_001652893.1	hypothetical protein AaeL_AAEL001265 [Aedes aegypti]	e-135		NA	NA	NA	NA	NA	NA
AAEL001272-RA	0	0	0	0	387	0	0	0	0	XP_001652872.1	hypothetical protein AaeL_AAEL001272 [Aedes aegypti]	8e-71		NA	NA	NA	NA	NA	NA
AAEL001286-RA	0	0	0	0	693	0	0	0	0	XP_001652894.1	hypothetical protein AaeL_AAEL001286 [Aedes aegypti]	e-128		NA	NA	NA	NA	NA	NA
AAEL001301-RA	0	0	1	0	861	0	0	0.296224	0	XP_001653036.1	hypothetical protein AaeL_AAEL001301 [Aedes aegypti]	e-163		NA	NA	NA	NA	NA	NA
AAEL001303-RA	0	0	0	1	1206	0	0	0	0.469024	XP_001653018.1	Odorant receptor 13a, putative [Aedes aegypti]	0		NA	NA	NA	NA	NA	NA
AAEL001310-RA	0	0	0	2	1098	0	0	0	1.03032	XP_001653017.1	Odorant receptor 92a, putative [Aedes aegypti]	0		NA	NA	NA	NA	NA	NA
AAEL001311-RA	0	0	0	0	552	0	0	0	0	XP_001653025.1	hypothetical protein AaeL_AAEL001311 [Aedes aegypti]	e-100		NA	NA	NA	NA	NA	NA
AAEL001330-RA	0	0	0	0	930	0	0	0	0	XP_001653062.1	zinc metalloproteinase [Aedes aegypti]	0		NA	NA	NA	NA	NA	NA
AAEL001335-RA	0	0	0	0	738	0	0	0	0	XP_001653080.1	hypothetical protein AaeL_AAEL001335 [Aedes aegypti]	e-147		NA	NA	NA	NA	NA	NA
AAEL001342-RA	0	0	0	0	1119	0	0	0	0	XP_001653045.1	hypothetical protein AaeL_AAEL001342 [Aedes aegypti]	0		NA	NA	NA	NA	NA	NA
AAEL001364-RA	0	0	0	0	1143	0	0	0	0	XP_001653184.1	glucosyl/glucuronosyl transferases [Aedes aegypti]	0		NA	NA	NA	NA	NA	NA
AAEL001418-RA	0	0	0	0	618	0	0	0	0	XP_001659183.1	hypothetical protein AaeL_AAEL001418 [Aedes aegypti]	e-115		NA	NA	NA	NA	NA	NA
AAEL001452-RA	0	0	0	0	699	0	0	0	0	XP_001659317.1	hypothetical protein AaeL_AAEL001452 [Aedes aegypti]	e-132		NA	NA	NA	NA	NA	NA
AAEL001461-RA	0	0	0	0	798	0	0	0	0	XP_001659308.1	oxidoreductase [Aedes aegypti]	e-146		NA	NA	NA	NA	NA	NA
AAEL001487-RA	0	0	2	0	918	0	0	0.555661	0	XP_001653382.1	hypothetical protein AaeL_AAEL001487 [Aedes aegypti]	e-177		NA	NA	NA	NA	NA	NA
AAEL001489-RA	0	0	0	0	600	0	0	0	0	XP_001653386.1	hypothetical protein AaeL_AAEL001489 [Aedes aegypti]	e-116		NA	NA	NA	NA	NA	NA
AAEL001510-RA	0	0	0	0	1209	0	0	0	0	XP_001659557.1	Odorant receptor 94b, putative [Aedes aegypti]	0		NA	NA	NA	NA	NA	NA
AAEL001514-RA	0	0	0	0	843	0	0	0	0	XP_001659558.1	hypothetical protein AaeL_AAEL001514 [Aedes aegypti]	e-172		NA	NA	NA	NA	NA	NA
AAEL001537-RA	0	0	0	0	732	0	0	0	0	XP_001659564.1	bax inhibitor [Aedes aegypti]	e-132		NA	NA	NA	NA	NA	NA
AAEL001550-RA	0	0	0	0	162	0	0	0	0	XP_001653568.1	hypothetical protein AaeL_AAEL001550 [Aedes aegypti]	1e-22		NA	NA	NA	NA	NA	NA
AAEL001575-RA	0	0	0	2	1305	0	0	0	0.866887	XP_001653584.1	monocarboxylate transporter [Aedes aegypti]	0		NA	NA	NA	NA	NA	NA
AAEL001608-RA	0	0	0	0	981	0	0	0	0	XP_001659735.1	vitamin K-dependent protein C precursor, putative [Aedes aegypti]	0		NA	NA	NA	NA	NA	NA
AAEL001611-RA	0	0	0	0	645	0	0	0	0	XP_001659729.1	hypothetical protein AaeL_AAEL001611 [Aedes aegypti]	e-115		NA	NA	NA	NA	NA	NA
AAEL001617-RA	0	0	0	0	1386	0	0	0	0	XP_001659737.1	hypothetical protein AaeL_AAEL001617 [Aedes aegypti]	0		NA	NA	NA	NA	NA	NA
AAEL001621-RA	0	0	0	0	645	0	0	0	0	XP_001659730.1	hypothetical protein AaeL_AAEL001621 [Aedes aegypti]	e-115		NA	NA	NA	NA	NA	NA
AAEL001634-RA	0	0	0	0	459	0	0	0	0	XP_001653757.1	hypothetical protein AaeL_AAEL001634 [Aedes aegypti]	1e-81		NA	NA	NA	NA	NA	NA
AAEL001650-RA	0	0	0	0	462	0	0	0	0	XP_001653758.1	hypothetical protein AaeL_AAEL001650 [Aedes aegypti]	7e-82		NA	NA	NA	NA	NA	NA
AAEL001674-RA	0	0	0	0	756	0	0	0	0	XP_001659962.1	serine-type enodpeptidase, putative [Aedes aegypti]	e-146		NA	NA	NA	NA	NA	NA
AAEL001685-RA	0	0	0	0	441	0	0	0	0	XP_001659947.1	hypothetical protein AaeL_AAEL001685 [Aedes aegypti]	1e-75		NA	NA	NA	NA	NA	NA
AAEL001689-RA	0	0	0	3	2271	0	0	0	0.747217	XP_001659964.1	retinal homeobox protein [Aedes aegypti]	0		NA	NA	NA	NA	NA	NA
AAEL001694-RA	0	0	0	0	411	0	0	0	0	XP_001659956.1	hypothetical protein AaeL_AAEL001694 [Aedes aegypti]	1e-74		NA	NA	NA	NA	NA	NA
AAEL001704-RA	0	0	0	0	381	0	0	0	0	XP_001659946.1	hypothetical protein AaeL_AAEL001704 [Aedes aegypti]	4e-67		NA	NA	NA	NA	NA	NA
AAEL001728-RA	0	0	0	0	780	0	0	0	0	XP_001653819.1	hypothetical protein AaeL_AAEL001728 [Aedes aegypti]	e-145		NA	NA	NA	NA	NA	NA
AAEL001736-RA	0	0	0	4	1230	0	0	0	1.83949	XP_001660252.1	hypothetical protein AaeL_AAEL001736 [Aedes aegypti]	0		NA	NA	NA	NA	NA	NA
AAEL001745-RA	0	0	0	1	1365	0	0	0	0.414391	XP_001660255.1	candidate tumor suppressor protein [Aedes aegypti]	0		NA	NA	NA	NA	NA	NA
AAEL001788-RA	0	0	0	0	1419	0	0	0	0	XP_001653988.1	hypothetical protein AaeL_AAEL001788 [Aedes aegypti]	0		NA	NA	NA	NA	NA	NA
AAEL001801-RA	0	0	0	0	351	0	0	0	0	XP_001660380.1	hypothetical protein AaeL_AAEL001801 [Aedes aegypti]	2e-59		NA	NA	NA	NA	NA	NA
AAEL001821-RA	0	0	0	0	1230	0	0	0	0	XP_001660395.1	hypothetical protein AaeL_AAEL001821 [Aedes aegypti]	0		NA	NA	NA	NA	NA	NA
AAEL001822-RA	0	0	0	0	1587	0	0	0	0	XP_001660383.1	glucosyl/glucuronosyl transferases [Aedes aegypti]	0		NA	NA	NA	NA	NA	NA
AAEL001826-RA	0	0	0	0	402	0	0	0	0	XP_001660402.1	Odorant-binding protein 56a, putative [Aedes aegypti]	6e-73		NA	NA	NA	NA	NA	NA
AAEL001836-RA	0	0	0	14	408	0	0	0	19.4093	XP_001660401.1	Odorant-binding protein 56a, putative [Aedes aegypti]	3e-71		NA	NA	NA	NA	28	0
AAEL001841-RA	0	0	0	0	624	0	0	0	0	XP_001654137.1	hypothetical protein AaeL_AAEL001841 [Aedes aegypti]	e-112		NA	NA	NA	NA	NA	NA
AAEL001878-RA	0	0	0	19	1032	0	0	0	10.414	XP_001654156.1	lipase [Aedes aegypti]	0		NA	NA	NA	NA	38	0
AAEL001882-RA	0	0	0	1	867	0	0	0	0.652415	XP_001654217.1	hypothetical protein AaeL_AAEL001882 [Aedes aegypti]	e-168		NA	NA	NA	NA	NA	NA
AAEL001895-RA	0	0	0	0	1215	0	0	0	0	XP_001654207.1	lactosylceramide 4-alpha-galactosyltransferase (alpha- 1,4-galactosyltransferase) [Aedes aegypti]	0		NA	NA	NA	NA	NA	NA
AAEL001899-RA	0	0	0	0	1047	0	0	0	0	XP_001654187.1	Juvenile hormone-inducible protein, putative [Aedes aegypti]	0		NA	NA	NA	NA	NA	NA
AAEL001911-RA	0	0	0	0	414	0	0	0	0	XP_001654189.1	hypothetical protein AaeL_AAEL001911 [Aedes aegypti]	4e-81		NA	NA	NA	NA	NA	NA
AAEL001923-RA	0	0	0	0	318	0	0	0	0	XP_001654337.1	hypothetical protein AaeL_AAEL001923 [Aedes aegypti]	9e-56		NA	NA	NA	NA	NA	NA
AAEL001970-RA	0	0	0	0	813	0	0	0	0	XP_001660740.1	hypothetical protein AaeL_AAEL001970 [Aedes aegypti]	e-148		NA	NA	NA	NA	NA	NA
AAEL001975-RA	0	0	0	0	387	0	0	0	0	XP_001660760.1	protein serine/threonine kinase, putative [Aedes aegypti]	3e-67		NA	NA	NA	NA	NA	NA
AAEL001981-RA	0	0	0	0	480	0	0	0	0	XP_001660762.1	protein serine/threonine kinase, putative [Aedes aegypti]	3e-86		NA	NA	NA	NA	NA	NA
AAEL001989-RA	0	0	0	0	378	0	0	0	0	XP_001660758.1	protein serine/threonine kinase, putative [Aedes aegypti]	4e-68		NA	NA	NA	NA	NA	NA
AAEL001994-RA	0	0	0	0	378	0	0	0	0	XP_001660757.1	protein serine/threonine kinase, putative [Aedes aegypti]	2e-67		NA	NA	NA	NA	NA	NA
AAEL002000-RA	0	0	0	0	1245	0	0	0	0	XP_001660739.1	zinc carboxypeptidase [Aedes aegypti]	0		NA	NA	NA	NA	NA	NA
AAEL002003-RA	0	0	0	0	378	0	0	0	0	XP_001660782.1	protein serine/threonine kinase, putative [Aedes aegypti]	5e-68		NA	NA	NA	NA	NA	NA
AAEL002011-RA	0	0	0	0	219	0	0	0	0	XP_001660744.1	hypothetical protein AaeL_AAEL002011 [Aedes aegypti]	2e-33		NA	NA	NA	NA	NA	NA
AAEL002015-RA	0	0	0	0	381	0	0	0	0	XP_001660773.1	protein serine/threonine kinase, putative [Aedes aegypti]	1e-67		NA	NA	NA	NA	NA	NA
AAEL002026-RA	0	0	0	0	369	0	0	0	0	XP_001660756.1	protein serine/threonine kinase, putative [Aedes aegypti]	4e-65		NA	NA	NA	NA	NA	NA
AAEL002027-RA	0	0	0	0	378	0	0	0	0	XP_001660783.1	protein serine/threonine kinase, putative [Aedes aegypti]	4e-67		NA	NA	NA	NA	NA	NA
AAEL002028-RA	0	0	0	0	378	0	0	0	0	XP_001660784.1	protein serine/threonine kinase, putative [Aedes aegypti]	3e-67		NA	NA	NA	NA	NA	NA
AAEL002030-RA	0	0	0	4	333	0	0	0	6.79452	XP_001660725.1	hypothetical protein AaeL_AAEL002030 [Aedes aegypti]	4e-57		NA	NA	NA	NA	NA	NA
AAEL002034-RA	0	0	0	0	384	0	0	0	0	XP_001660759.1	protein serine/threonine kinase, putative [Aedes aegypti]	1e-66		NA	NA	NA	NA	NA	NA
AAEL002040-RA	0	0	0	0	384	0	0	0	0	XP_001660761.1	protein serine/threonine kinase, putative [Aedes aegypti]	8e-68		NA	NA	NA	NA	NA	NA
AAEL002052-RA	0	0	0	0	681	0	0	0	0	XP_001654602.1	hypothetical protein AaeL_AAEL002052 [Aedes aegypti]	e-129		NA	NA	NA	NA	NA	NA
AAEL002072-RA	0	0	0	0	960	0	0	0	0	XP_001654582.1	hypothetical protein AaeL_AAEL002072 [Aedes aegypti]	0		NA	NA	NA	NA	NA	NA
AAEL002085-RA	0	0	0	0	1518	0	0	0	0	XP_001654558.1	cytochrome P450 [Aedes aegypti]	0		NA	NA	NA	NA	NA	NA
AAEL002132-RA	0	0	0	0	1932	0	0	0	0	XP_001654723.1	hypothetical protein AaeL_AAEL002132 [Aedes aegypti]	0		NA	NA	NA	NA	NA	NA
AAEL002149-RA	0	0	0	0	1053	0	0	0	0	XP_001654831.1	triacylglycerol lipase, putative [Aedes aegypti]	0		NA	NA	NA	NA	NA	NA
AAEL002150-RA	0	0	0	0	948	0	0	0	0	XP_001654833.1	hypothetical protein AaeL_AAEL002150 [Aedes aegypti]	0		NA	NA	NA	NA	NA	NA
AAEL002167-RA	0	0	0	0	1431	0	0	0	0	XP_001654839.1	Gustatory receptor 21a, putative [Aedes aegypti]	0		NA	NA	NA	NA	NA	NA
AAEL002177-RA	0	0	0	0	783	0	0	0	0	XP_001654842.1	serine-type enodpeptidase, putative [Aedes aegypti]	e-147		NA	NA	NA	NA	NA	NA
AAEL002180-RA	0	0	0	0	450	0	0	0	0	XP_001654943.1	hypothetical protein AaeL_AAEL002180 [Aedes aegypti]	2e-87		NA	NA	NA	NA	NA	NA
AAEL002188-RA	0	0	0	0	207	0	0	0	0	XP_001654927.1	hypothetical protein AaeL_AAEL002188 [Aedes aegypti]	3e-31		NA	NA	NA	NA	NA	NA
AAEL002189-RA	0	0	0	0	360	0	0	0	0	XP_001654952.1	hypothetical protein AaeL_AAEL002189 [Aedes aegypti]	5e-69		NA	NA	NA	NA	NA	NA
AAEL002197-RA	0	0	0	3	315	0	0	0	5.38708	XP_001654942.1	cuticle protein, putative [Aedes aegypti]	8e-55		NA	NA	NA	NA	NA	NA
AAEL002199-RA	0	0	0	0	828	0	0	0	0	XP_001654932.1	hypothetical protein AaeL_AAEL002199 [Aedes aegypti]	e-158		NA	NA	NA	NA	NA	NA
AAEL002201-RA	0	0	0	0	348	0	0	0	0	XP_001654951.1	hypothetical protein AaeL_AAEL002201 [Aedes aegypti]	8e-65		NA	NA	NA	NA	NA	NA
AAEL002202-RA	0	0	0	0	360	0	0	0	0	XP_001654958.1	hypothetical protein AaeL_AAEL002202 [Aedes aegypti]	6e-68		NA	NA	NA	NA	NA	NA
AAEL002208-RA	0	0	0	0	360	0	0	0	0	XP_001654957.1	hypothetical protein AaeL_AAEL002208 [Aedes aegypti]	8e-68		NA	NA	NA	NA	NA	NA
AAEL002210-RA	0	0	0	0	1332	0	0	0	0	XP_001654962.1	sodium/shloride dependent amino acid transporter [Aedes aegypti]	0		NA	NA	NA	NA	NA	NA
AAEL002212-RA	0	0	0	0	414	0	0	0	0	XP_001654941.1	cuticle protein, putative [Aedes aegypti]	2e-77		NA	NA	NA	NA	NA	NA
AAEL002217-RA	0	0	0	0	1917	0	0	0	0	XP_001654933.1	hypothetical protein AaeL_AAEL002217 [Aedes aegypti]	0		NA	NA	NA	NA	NA	NA
AAEL002239-RA	0	0	0	0	360	0	0	0	0	XP_001654946.1	hypothetical protein AaeL_AAEL002239 [Aedes aegypti]	7e-69		NA	NA	NA	NA	NA	NA
AAEL002243-RA	0	0	0	0	492	0	0	0	0	XP_001654945.1	hypothetical protein AaeL_AAEL002243 [Aedes aegypti]	1e-99		NA	NA	NA	NA	NA	NA
AAEL002245-RA	0	0	0	0	360	0	0	0	0	XP_001654956.1	hypothetical protein AaeL_AAEL002245 [Aedes aegypti]	9e-69		NA	NA	NA	NA	NA	NA
AAEL002255-RA	0	0	0	0	663	0	0	0	0	XP_001661173.1	hypothetical protein AaeL_AAEL002255 [Aedes aegypti]	e-121		NA	NA	NA	NA	NA	NA
AAEL002270-RA	0	0	0	0	1113	0	0	0	0	XP_001661161.1	testis-specific serine/threonine kinase 22c [Aedes aegypti]	0		NA	NA	NA	NA	NA	NA
AAEL002273-RA	0	0	0	0	969	0	0	0	0	XP_001661175.1	Trypsin, putative [Aedes aegypti]	0		NA	NA	NA	NA	NA	NA
AAEL002274-RA	0	0	0	0	1059	0	0	0	0	XP_001661165.1	hypothetical protein AaeL_AAEL002274 [Aedes aegypti]	0		NA	NA	NA	NA	NA	NA
AAEL002275-RA	0	0	0	0	654	0	0	0	0	XP_001661152.1	kv channel-interacting protein 1 (KChIP1) , putative [Aedes aegypti]	e-120		NA	NA	NA	NA	NA	NA
AAEL002313-RA	0	0	0	0	1452	0	0	0	0	XP_001661246.1	glucose transport protein, putative [Aedes aegypti]	0		NA	NA	NA	NA	NA	NA
AAEL002353-RA	0	0	0	0	1041	0	0	0	0	XP_001661390.1	hypothetical protein AaeL_AAEL002353 [Aedes aegypti]	0		NA	NA	NA	NA	NA	NA
AAEL002355-RA	0	0	0	0	903	0	0	0	0	XP_001661378.1	hypothetical protein AaeL_AAEL002355 [Aedes aegypti]	e-173		NA	NA	NA	NA	NA	NA
AAEL002356-RA	0	0	0	0	1980	0	0	0	0	XP_001661373.1	hypothetical protein AaeL_AAEL002356 [Aedes aegypti]	0		NA	NA	NA	NA	NA	NA
AAEL002383-RA	0	0	0	0	465	0	0	0	0	XP_001655166.1	succinate dehydrogenase, putative [Aedes aegypti]	6e-85		NA	NA	NA	NA	NA	NA
AAEL002393-RA	0	0	0	0	591	0	0	0	0	XP_001655152.1	hypothetical protein AaeL_AAEL002393 [Aedes aegypti]	e-109		NA	NA	NA	NA	NA	NA
AAEL002400-RA	0	0	0	0	993	0	0	0	0	XP_001655164.1	hypothetical protein AaeL_AAEL002400 [Aedes aegypti]	0		NA	NA	NA	NA	NA	NA
AAEL002405-RA	0	0	0	0	849	0	0	0	0	XP_001655151.1	hypothetical protein AaeL_AAEL002405 [Aedes aegypti]	e-163		NA	NA	NA	NA	NA	NA
AAEL002410-RA	0	0	0	1	336	0	0	0	1.68346	XP_001655200.1	hypothetical protein AaeL_AAEL002410 [Aedes aegypti]	3e-58		NA	NA	NA	NA	NA	NA
AAEL002425-RA	0	0	0	0	552	0	0	0	0	XP_001655227.1	ADP ribosylation factor, putative [Aedes aegypti]	2e-99		NA	NA	NA	NA	NA	NA
AAEL002432-RA	0	0	0	0	2634	0	0	0	0	XP_001655212.1	hypothetical protein AaeL_AAEL002432 [Aedes aegypti]	0		NA	NA	NA	NA	NA	NA
AAEL002439-RA	0	0	0	0	396	0	0	0	0	XP_001655288.1	hypothetical protein AaeL_AAEL002439 [Aedes aegypti]	9e-72		NA	NA	NA	NA	NA	NA
AAEL002440-RA	0	0	0	0	420	0	0	0	0	XP_001655287.1	larval cuticle protein, putative [Aedes aegypti]	2e-75		NA	NA	NA	NA	NA	NA
AAEL002441-RA	0	0	0	0	492	0	0	0	0	XP_001655283.1	larval cuticle protein, putative [Aedes aegypti]	7e-91		NA	NA	NA	NA	NA	NA
AAEL002447-RA	0	0	0	0	702	0	0	0	0	XP_001655285.1	hypothetical protein AaeL_AAEL002447 [Aedes aegypti]	e-125		NA	NA	NA	NA	NA	NA
AAEL002449-RA	0	0	0	0	411	0	0	0	0	XP_001655289.1	hypothetical protein AaeL_AAEL002449 [Aedes aegypti]	4e-74		NA	NA	NA	NA	NA	NA
AAEL002452-RA	0	0	0	0	390	0	0	0	0	XP_001655286.1	larval cuticle protein, putative [Aedes aegypti]	2e-67		NA	NA	NA	NA	NA	NA
AAEL002458-RA	0	0	0	0	360	0	0	0	0	XP_001655284.1	Pupal cuticle protein, putative [Aedes aegypti]	3e-61		NA	NA	NA	NA	NA	NA
AAEL002460-RA	0	0	0	0	558	0	0	0	0	XP_001655280.1	hypothetical protein AaeL_AAEL002460 [Aedes aegypti]	e-105		NA	NA	NA	NA	NA	NA
AAEL002466-RA	0	0	0	0	642	0	0	0	0	XP_001655368.1	hypothetical protein AaeL_AAEL002466 [Aedes aegypti]	e-127		NA	NA	NA	NA	NA	NA
AAEL002476-RA	0	0	0	0	831	0	0	0	0	XP_001655382.1	venom allergen [Aedes aegypti]	e-163		NA	NA	NA	NA	NA	NA
AAEL002490-RA	0	0	0	0	777	0	0	0	0	XP_001655369.1	hypothetical protein AaeL_AAEL002490 [Aedes aegypti]	e-158		NA	NA	NA	NA	NA	NA
AAEL002500-RA	0	0	0	0	294	0	0	0	0	XP_001655463.1	hypothetical protein AaeL_AAEL002500 [Aedes aegypti]	2e-49		NA	NA	NA	NA	NA	NA
AAEL002584-RA	0	0	0	3	165	0	0	0	10.2844	XP_001655677.1	hypothetical protein AaeL_AAEL002584 [Aedes aegypti]	1e-22		NA	NA	NA	NA	NA	NA
AAEL002588-RA	0	0	0	0	966	0	0	0	0	XP_001655685.1	hypothetical protein AaeL_AAEL002588 [Aedes aegypti]	0		NA	NA	NA	NA	NA	NA
AAEL002591-RA	0	0	0	0	399	0	0	0	0	XP_001655722.1	Odorant-binding protein 56e, putative [Aedes aegypti]	2e-69		NA	NA	NA	NA	NA	NA
AAEL002605-RA	0	0	0	0	399	0	0	0	0	XP_001655723.1	Odorant-binding protein 56e, putative [Aedes aegypti]	4e-69		NA	NA	NA	NA	NA	NA
AAEL002609-RA	0	0	0	0	303	0	0	0	0	XP_001655732.1	hypothetical protein AaeL_AAEL002609 [Aedes aegypti]	3e-51		NA	NA	NA	NA	NA	NA
AAEL002611-RA	0	0	0	0	429	0	0	0	0	XP_001655692.1	hypothetical protein AaeL_AAEL002611 [Aedes aegypti]	1e-82		NA	NA	NA	NA	NA	NA
AAEL002613-RA	0	0	0	0	1074	0	0	0	0	XP_001655682.1	hypothetical protein AaeL_AAEL002613 [Aedes aegypti]	0		NA	NA	NA	NA	NA	NA
AAEL002619-RA	0	0	0	0	978	0	0	0	0	XP_001655683.1	hypothetical protein AaeL_AAEL002619 [Aedes aegypti]	0		NA	NA	NA	NA	NA	NA
AAEL002625-RA	0	0	0	0	888	0	0	0	0	XP_001655681.1	hypothetical protein AaeL_AAEL002625 [Aedes aegypti]	e-180		NA	NA	NA	NA	NA	NA
AAEL002627-RA	0	0	0	0	735	0	0	0	0	XP_001655686.1	hypothetical protein AaeL_AAEL002627 [Aedes aegypti]	e-151		NA	NA	NA	NA	NA	NA
AAEL002631-RA	0	0	0	0	579	0	0	0	0	XP_001655680.1	hypothetical protein AaeL_AAEL002631 [Aedes aegypti]	e-114		NA	NA	NA	NA	NA	NA
AAEL002656-RA	0	0	0	0	621	0	0	0	0	XP_001662064.1	hypothetical protein AaeL_AAEL002656 [Aedes aegypti]	e-122		NA	NA	NA	NA	NA	NA
AAEL002657-RA	0	0	0	0	567	0	0	0	0	XP_001662067.1	hypothetical protein AaeL_AAEL002657 [Aedes aegypti]	e-100		NA	NA	NA	NA	NA	NA
AAEL002667-RA	0	0	0	0	429	0	0	0	0	XP_001662043.1	hypothetical protein AaeL_AAEL002667 [Aedes aegypti]	5e-80		NA	NA	NA	NA	NA	NA
AAEL002671-RA	0	0	0	0	1476	0	0	0	0	XP_001662061.1	hypothetical protein AaeL_AAEL002671 [Aedes aegypti]	0		NA	NA	NA	NA	NA	NA
AAEL002674-RA	0	0	0	0	1710	0	0	0	0	XP_001662042.1	hypothetical protein AaeL_AAEL002674 [Aedes aegypti]	0		NA	NA	NA	NA	NA	NA
AAEL002679-RA	0	0	0	0	507	0	0	0	0	XP_001662063.1	hypothetical protein AaeL_AAEL002679 [Aedes aegypti]	2e-95		NA	NA	NA	NA	NA	NA
AAEL002682-RA	0	0	0	0	783	0	0	0	0	XP_001662120.1	venom allergen [Aedes aegypti]	e-153		NA	NA	NA	NA	NA	NA
AAEL002689-RA	0	0	0	0	675	0	0	0	0	XP_001662121.1	hypothetical protein AaeL_AAEL002689 [Aedes aegypti]	e-135		NA	NA	NA	NA	NA	NA
AAEL002690-RA	0	0	0	1	924	0	0	0	0.612168	XP_001662122.1	beat protein [Aedes aegypti]	e-176		NA	NA	NA	NA	NA	NA
AAEL002697-RA	0	0	0	0	183	0	0	0	0	XP_001662118.1	hypothetical protein AaeL_AAEL002697 [Aedes aegypti]	2e-27		NA	NA	NA	NA	NA	NA
AAEL002699-RA	0	0	0	0	1146	0	0	0	0	XP_001662182.1	serine protease inhibitor, serpin [Aedes aegypti]	0		NA	NA	NA	NA	NA	NA
AAEL002713-RA	0	0	0	19	1101	0	0	0	9.76133	XP_001662204.1	fibrinogen and fibronectin [Aedes aegypti]	0		NA	NA	NA	NA	38	0
AAEL002715-RA	0	0	0	0	1134	0	0	0	0	XP_001662190.1	serine protease inhibitor (serpin-6), putative [Aedes aegypti]	0		NA	NA	NA	NA	NA	NA
AAEL002725-RA	0	0	0	0	372	0	0	0	0	XP_001662184.1	hypothetical protein AaeL_AAEL002725 [Aedes aegypti]	4e-65		NA	NA	NA	NA	NA	NA
AAEL002732-RA	0	0	0	1	1518	0	0	0	0.372624	XP_001655882.1	nephrin [Aedes aegypti]	0		NA	NA	NA	NA	NA	NA
AAEL002794-RA	0	0	0	0	795	0	0	0	0	XP_001662451.1	hypothetical protein AaeL_AAEL002794 [Aedes aegypti]	e-153		NA	NA	NA	NA	NA	NA
AAEL002859-RA	0	0	0	0	597	0	0	0	0	XP_001656081.1	hypothetical protein AaeL_AAEL002875 [Aedes aegypti]	e-107		NA	NA	NA	NA	NA	NA
AAEL002878-RA	0	0	0	0	285	0	0	0	0	XP_001656092.1	NADH:ubiquinone dehydrogenase, putative [Aedes aegypti]	6e-53		NA	NA	NA	NA	NA	NA
AAEL002904-RA	0	0	0	0	1326	0	0	0	0	XP_001662669.1	Juvenile hormone-inducible protein, putative [Aedes aegypti]	0		NA	NA	NA	NA	NA	NA
AAEL002907-RA	0	0	0	20	918	0	0	0	12.3234	XP_001662689.1	hypothetical protein AaeL_AAEL002907 [Aedes aegypti]	e-173		NA	NA	NA	NA	40	0
AAEL002911-RA	0	0	0	0	765	0	0	0	0	XP_001662688.1	lysosomal acid lipase, putative [Aedes aegypti]	e-139		NA	NA	NA	NA	NA	NA
AAEL002914-RA	0	0	1	0	270	0	0	0.944625	0	XP_001662667.1	hypothetical protein AaeL_AAEL002914 [Aedes aegypti]	5e-44		NA	NA	NA	NA	NA	NA
AAEL002915-RA	0	0	0	3	1029	0	0	0	1.64911	XP_001662687.1	hypothetical protein AaeL_AAEL002915 [Aedes aegypti]	0		NA	NA	NA	NA	NA	NA
AAEL002927-RA	0	0	0	0	744	0	0	0	0	XP_001656163.1	hypothetical protein AaeL_AAEL002927 [Aedes aegypti]	e-139		NA	NA	NA	NA	NA	NA
AAEL002931-RA	0	0	0	0	687	0	0	0	0	XP_001656160.1	hypothetical protein AaeL_AAEL002931 [Aedes aegypti]	e-124		NA	NA	NA	NA	NA	NA
AAEL002947-RA	0	0	0	1	1671	0	0	0	0.338506	XP_001656166.1	AMP dependent ligase [Aedes aegypti]	0		NA	NA	NA	NA	NA	NA
AAEL002955-RA	0	0	0	2	876	0	0	0	1.29142	XP_001656225.1	hypothetical protein AaeL_AAEL002955 [Aedes aegypti]	e-158		NA	NA	NA	NA	NA	NA
AAEL002955-RB	0	0	0	2	879	0	0	0	1.28702	XP_001656226.1	hypothetical protein AaeL_AAEL002955 [Aedes aegypti]	e-157		NA	NA	NA	NA	NA	NA
AAEL002960-RA	0	0	1	0	753	0	0	0.33871	0	XP_001656224.1	hypothetical protein AaeL_AAEL002960 [Aedes aegypti]	e-139		NA	NA	NA	NA	NA	NA
AAEL002965-RA	0	0	0	0	801	0	0	0	0	XP_001656223.1	hypothetical protein AaeL_AAEL002965 [Aedes aegypti]	e-148		NA	NA	NA	NA	NA	NA
AAEL002977-RA	0	0	0	0	108	0	0	0	0	XP_002099115.1	GE23556 [Drosophila yakuba]	3e-14		NA	NA	NA	NA	NA	NA
AAEL003023-RA	0	0	0	0	822	0	0	0	0	XP_001662998.1	hypothetical protein AaeL_AAEL003042 [Aedes aegypti]	e-153		NA	NA	NA	NA	NA	NA
AAEL003033-RA	0	0	0	0	984	0	0	0	0	XP_001662983.1	nucleoprotein, putative [Aedes aegypti]	0		NA	NA	NA	NA	NA	NA
AAEL003042-RA	0	0	0	0	822	0	0	0	0	XP_001662998.1	hypothetical protein AaeL_AAEL003042 [Aedes aegypti]	e-153		NA	NA	NA	NA	NA	NA
AAEL003045-RA	0	0	0	0	786	0	0	0	0	XP_001662985.1	Odorant receptor 83c, putative [Aedes aegypti]	e-146		NA	NA	NA	NA	NA	NA
AAEL003057-RA	0	0	0	0	585	0	0	0	0	XP_001663084.1	allergen, putative [Aedes aegypti]	e-112		NA	NA	NA	NA	NA	NA
AAEL003057-RB	0	0	0	0	786	0	0	0	0	XP_001663083.1	allergen, putative [Aedes aegypti]	e-156		NA	NA	NA	NA	NA	NA
AAEL003111-RA	0	0	0	0	1833	0	0	0	0	XP_001663226.1	tartan [Aedes aegypti]	0		NA	NA	NA	NA	NA	NA
AAEL003114-RA	0	0	0	0	624	0	0	0	0	XP_001663240.1	hypothetical protein AaeL_AAEL003114 [Aedes aegypti]	e-119		NA	NA	NA	NA	NA	NA
AAEL003134-RA	0	0	0	0	357	0	0	0	0	XP_001656325.1	hypothetical protein AaeL_AAEL003134 [Aedes aegypti]	4e-64		NA	NA	NA	NA	NA	NA
AAEL003156-RA	0	0	0	0	879	0	0	0	0	XP_001656490.1	fibrinogen and fibronectin [Aedes aegypti]	e-173		NA	NA	NA	NA	NA	NA
AAEL003177-RA	0	0	0	3	354	0	0	0	4.79359	XP_001656475.1	hypothetical protein AaeL_AAEL003177 [Aedes aegypti]	2e-65		NA	NA	NA	NA	NA	NA
AAEL003187-RA	0	0	0	0	1692	0	0	0	0	XP_001656535.1	carboxylesterase [Aedes aegypti]	0		NA	NA	NA	NA	NA	NA
AAEL003195-RA	0	0	0	0	1686	0	0	0	0	XP_001656532.1	carboxylesterase [Aedes aegypti]	0		NA	NA	NA	NA	NA	NA
AAEL003196-RA	0	0	0	0	1686	0	0	0	0	XP_001656533.1	carboxylesterase [Aedes aegypti]	0		NA	NA	NA	NA	NA	NA
AAEL003197-RA	0	0	0	0	234	0	0	0	0	XP_001656541.1	hypothetical protein AaeL_AAEL003197 [Aedes aegypti]	1e-39		NA	NA	NA	NA	NA	NA
AAEL003198-RA	0	0	1	0	1671	0	0	0.152632	0	XP_001656537.1	carboxylesterase [Aedes aegypti]	0		NA	NA	NA	NA	NA	NA
AAEL003201-RA	0	0	0	0	1689	0	0	0	0	XP_001656536.1	carboxylesterase [Aedes aegypti]	0		NA	NA	NA	NA	NA	NA
AAEL003218-RA	0	0	0	0	828	0	0	0	0	XP_001656595.1	hypothetical protein AaeL_AAEL003218 [Aedes aegypti]	e-156		NA	NA	NA	NA	NA	NA
AAEL003222-RA	0	0	0	0	708	0	0	0	0	XP_001656596.1	hypothetical protein AaeL_AAEL003222 [Aedes aegypti]	e-133		NA	NA	NA	NA	NA	NA
AAEL003222-RB	0	0	0	0	543	0	0	0	0	XP_001656597.1	hypothetical protein AaeL_AAEL003222 [Aedes aegypti]	1e-98		NA	NA	NA	NA	NA	NA
AAEL003225-RA	0	0	0	0	678	0	0	0	0	XP_001656598.1	hypothetical protein AaeL_AAEL003225 [Aedes aegypti]	e-129		NA	NA	NA	NA	NA	NA
AAEL003231-RA	0	0	0	0	375	0	0	0	0	XP_001656601.1	hypothetical protein AaeL_AAEL003231 [Aedes aegypti]	9e-64		NA	NA	NA	NA	NA	NA
AAEL003241-RA	0	0	0	0	708	0	0	0	0	XP_001656594.1	hypothetical protein AaeL_AAEL003241 [Aedes aegypti]	e-134		NA	NA	NA	NA	NA	NA
AAEL003260-RA	0	0	0	0	978	0	0	0	0	XP_001656645.1	hypothetical protein AaeL_AAEL003260 [Aedes aegypti]	0		NA	NA	NA	NA	NA	NA
AAEL003265-RA	0	0	0	0	2037	0	0	0	0	XP_001656625.1	hypothetical protein AaeL_AAEL003265 [Aedes aegypti]	0		NA	NA	NA	NA	NA	NA
AAEL003266-RA	0	0	0	0	672	0	0	0	0	XP_001656591.1	hypothetical protein AaeL_AAEL003266 [Aedes aegypti]	e-126		NA	NA	NA	NA	NA	NA
AAEL003272-RA	0	0	0	0	399	0	0	0	0	XP_001656586.1	pupal cuticle protein 78E, putative [Aedes aegypti]	2e-71		NA	NA	NA	NA	NA	NA
AAEL003274-RA	0	0	0	0	375	0	0	0	0	XP_001656599.1	hypothetical protein AaeL_AAEL003274 [Aedes aegypti]	7e-64		NA	NA	NA	NA	NA	NA
AAEL003284-RA	0	0	0	0	726	0	0	0	0	XP_001663540.1	hypothetical protein AaeL_AAEL003284 [Aedes aegypti]	e-144		NA	NA	NA	NA	NA	NA
AAEL003311-RA	0	0	0	0	1044	0	0	0	0	XP_001663519.1	hypothetical protein AaeL_AAEL003311 [Aedes aegypti]	0		NA	NA	NA	NA	NA	NA
AAEL003315-RA	0	0	0	0	810	0	0	0	0	XP_001663542.1	hypothetical protein AaeL_AAEL003315 [Aedes aegypti]	e-157		NA	NA	NA	NA	NA	NA
AAEL003328-RA	0	0	0	0	1983	0	0	0	0	XP_001656708.1	hypothetical protein AaeL_AAEL003328 [Aedes aegypti]	0		NA	NA	NA	NA	NA	NA
AAEL003329-RA	0	0	0	1	1686	0	0	0	0.335494	XP_001656712.1	hypothetical protein AaeL_AAEL003329 [Aedes aegypti]	0		NA	NA	NA	NA	NA	NA
AAEL003335-RA	0	0	0	0	1836	0	0	0	0	XP_001656710.1	hypothetical protein AaeL_AAEL003335 [Aedes aegypti]	0		NA	NA	NA	NA	NA	NA
AAEL003340-RA	0	0	0	0	1866	0	0	0	0	XP_001656711.1	hypothetical protein AaeL_AAEL003340 [Aedes aegypti]	0		NA	NA	NA	NA	NA	NA
AAEL003341-RA	0	0	0	0	1677	0	0	0	0	XP_001656713.1	hypothetical protein AaeL_AAEL003341 [Aedes aegypti]	0		NA	NA	NA	NA	NA	NA
AAEL003350-RA	0	0	0	0	1257	0	0	0	0	XP_001656714.1	hypothetical protein AaeL_AAEL003350 [Aedes aegypti]	0		NA	NA	NA	NA	NA	NA
AAEL003353-RA	0	0	1	0	1890	0	0	0.134946	0	XP_001656709.1	hypothetical protein AaeL_AAEL003353 [Aedes aegypti]	0		NA	NA	NA	NA	NA	NA
AAEL003395-RA	0	0	0	0	744	0	0	0	0	XP_001656730.1	Odorant receptor 94a, putative [Aedes aegypti]	e-146		NA	NA	NA	NA	NA	NA
AAEL003410-RA	0	0	0	0	984	0	0	0	0	XP_001656791.1	hypothetical protein AaeL_AAEL003410 [Aedes aegypti]	0		NA	NA	NA	NA	NA	NA
AAEL003440-RA	0	0	0	0	2049	0	0	0	0	XP_001656779.1	hypothetical protein AaeL_AAEL003440 [Aedes aegypti]	0		NA	NA	NA	NA	NA	NA
AAEL003450-RA	0	0	0	0	453	0	0	0	0	XP_001656858.1	hypothetical protein AaeL_AAEL003450 [Aedes aegypti]	3e-87		NA	NA	NA	NA	NA	NA
AAEL003458-RA	0	0	1	0	342	0	0	0.745756	0	XP_001656824.1	hypothetical protein AaeL_AAEL003458 [Aedes aegypti]	2e-58		NA	NA	NA	NA	NA	NA
AAEL003496-RA	0	0	0	5	2211	0	0	0	1.27916	XP_001663791.1	hypothetical protein AaeL_AAEL003496 [Aedes aegypti]	0		NA	NA	NA	NA	10	0.0042
AAEL003500-RA	0	0	0	0	204	0	0	0	0	XP_001663790.1	hypothetical protein AaeL_AAEL003500 [Aedes aegypti]	1e-33		NA	NA	NA	NA	NA	NA
AAEL003556-RA	0	0	0	0	162	0	0	0	0	XP_001663884.1	hypothetical protein AaeL_AAEL003556 [Aedes aegypti]	1e-25		NA	NA	NA	NA	NA	NA
AAEL003576-RA	0	0	0	0	585	0	0	0	0	XP_001663951.1	hypothetical protein AaeL_AAEL003576 [Aedes aegypti]	e-109		NA	NA	NA	NA	NA	NA
AAEL003589-RA	0	0	0	0	900	0	0	0	0	XP_001657033.1	transcription factor, putative [Aedes aegypti]	0		NA	NA	NA	NA	NA	NA
AAEL003603-RA	0	0	0	0	882	0	0	0	0	XP_001657032.1	transcription factor, putative [Aedes aegypti]	0		NA	NA	NA	NA	NA	NA
AAEL003607-RA	0	0	0	0	1221	0	0	0	0	XP_001657051.1	fibrinogen and fibronectin [Aedes aegypti]	0		NA	NA	NA	NA	NA	NA
AAEL003620-RA	0	0	0	0	177	0	0	0	0	XP_001657080.1	hypothetical protein AaeL_AAEL003620 [Aedes aegypti]	6e-26		NA	NA	NA	NA	NA	NA
AAEL003655-RA	0	0	0	0	4890	0	0	0	0	XP_001657140.1	hypothetical protein AaeL_AAEL003655 [Aedes aegypti]	0		NA	NA	NA	NA	NA	NA
AAEL003694-RA	0	0	0	0	2541	0	0	0	0	XP_001657141.1	hypothetical protein AaeL_AAEL003694 [Aedes aegypti]	0		NA	NA	NA	NA	NA	NA
AAEL003702-RA	0	0	0	2	855	0	0	0	1.32314	XP_001657119.1	hypothetical protein AaeL_AAEL003702 [Aedes aegypti]	e-161		NA	NA	NA	NA	NA	NA
AAEL003711-RA	0	0	0	3	375	0	0	0	4.52515	XP_001664084.1	hypothetical protein AaeL_AAEL003711 [Aedes aegypti]	2e-67		NA	NA	NA	NA	NA	NA
AAEL003715-RA	0	0	0	0	615	0	0	0	0	XP_001664083.1	hypothetical protein AaeL_AAEL003715 [Aedes aegypti]	e-124		NA	NA	NA	NA	NA	NA
AAEL003721-RA	0	0	0	1	534	0	0	0	1.05926	XP_001664085.1	heterogeneous nuclear ribonucleoprotein, putative [Aedes aegypti]	e-104		NA	NA	NA	NA	NA	NA
AAEL003751-RA	0	0	0	0	345	0	0	0	0	XP_001657209.1	hypothetical protein AaeL_AAEL003751 [Aedes aegypti]	3e-60		NA	NA	NA	NA	NA	NA
AAEL003753-RA	0	0	0	0	729	0	0	0	0	XP_001657201.1	fibrinogen and fibronectin [Aedes aegypti]	e-142		NA	NA	NA	NA	NA	NA
AAEL003778-RA	0	0	0	0	792	0	0	0	0	XP_001664188.1	hypothetical protein AaeL_AAEL003778 [Aedes aegypti]	e-152		NA	NA	NA	NA	NA	NA
AAEL003843-RA	0	0	0	0	276	0	0	0	0	XP_001657292.1	hypothetical protein AaeL_AAEL003843 [Aedes aegypti]	9e-48		NA	NA	NA	NA	NA	NA
AAEL003849-RA	0	0	0	0	321	0	0	0	0	XP_001657287.1	hypothetical protein AaeL_AAEL003849 [Aedes aegypti]	2e-57		NA	NA	NA	NA	NA	NA
AAEL003884-RA	0	0	0	1	468	0	0	0	1.20864	XP_001664260.1	hypothetical protein AaeL_AAEL003884 [Aedes aegypti]	2e-80		NA	NA	NA	NA	NA	NA
AAEL003890-RA	0	0	0	0	1500	0	0	0	0	XP_001664290.1	cytochrome P450 [Aedes aegypti]	0		NA	NA	NA	NA	NA	NA
AAEL003892-RA	0	0	0	0	1281	0	0	0	0	XP_001664291.1	hypothetical protein AaeL_AAEL003892 [Aedes aegypti]	0		NA	NA	NA	NA	NA	NA
AAEL003900-RA	0	0	0	0	210	0	0	0	0	XP_001664259.1	hypothetical protein AaeL_AAEL003900 [Aedes aegypti]	6e-31		NA	NA	NA	NA	NA	NA
AAEL003905-RA	0	0	0	0	1680	0	0	0	0	XP_001648006.1	alkaline phosphatase [Aedes aegypti]	0		NA	NA	NA	NA	NA	NA
AAEL003982-RA	0	0	0	0	195	0	0	0	0	XP_001648178.1	hypothetical protein AaeL_AAEL003982 [Aedes aegypti]	3e-31		NA	NA	NA	NA	NA	NA
AAEL003999-RA	0	0	0	0	1416	0	0	0	0	XP_001648236.1	hyperpolarization activated cyclic nucleotide-gated potassium channel [Aedes aegypti]	0		NA	NA	NA	NA	NA	NA
AAEL004001-RA	0	0	0	0	600	0	0	0	0	XP_001648237.1	hypothetical protein AaeL_AAEL004001 [Aedes aegypti]	e-107		NA	NA	NA	NA	NA	NA
AAEL004005-RA	0	0	1	1	219	0	0	1.16461	2.58285	XP_001648312.1	hypothetical protein AaeL_AAEL004005 [Aedes aegypti]	2e-36		NA	NA	NA	NA	1	0.5583
AAEL004011-RA	0	0	8	0	195	0	0	10.4635	0	XP_001648283.1	hypothetical protein AaeL_AAEL004011 [Aedes aegypti]	3e-29		NA	NA	16	0.0028	0.06	0.04
AAEL004012-RA	0	0	0	0	1515	0	0	0	0	XP_001648271.1	cytochrome P450 [Aedes aegypti]	0		NA	NA	NA	NA	NA	NA
AAEL004024-RA	0	0	0	0	609	0	0	0	0	XP_001648273.1	hypothetical protein AaeL_AAEL004024 [Aedes aegypti]	e-115		NA	NA	NA	NA	NA	NA
AAEL004033-RA	0	0	0	0	1551	0	0	0	0	XP_001648311.1	hypothetical protein AaeL_AAEL004033 [Aedes aegypti]	0		NA	NA	NA	NA	NA	NA
AAEL004092-RA	0	0	0	0	1248	0	0	0	0	XP_001648468.1	deoxyribonuclease I, putative [Aedes aegypti]	0		NA	NA	NA	NA	NA	NA
AAEL004103-RA	0	0	0	0	1248	0	0	0	0	XP_001648469.1	deoxyribonuclease I, putative [Aedes aegypti]	0		NA	NA	NA	NA	NA	NA
AAEL004153-RA	0	0	0	0	756	0	0	0	0	XP_001648579.1	hypothetical protein AaeL_AAEL004153 [Aedes aegypti]	e-139		NA	NA	NA	NA	NA	NA
AAEL004159-RA	0	0	0	3	426	0	0	0	3.9834	XP_001648598.1	t-box transcription factor tbx6 [Aedes aegypti]	3e-79		NA	NA	NA	NA	NA	NA
AAEL004162-RA	0	0	0	0	711	0	0	0	0	XP_001648582.1	lipase, putative [Aedes aegypti]	e-135		NA	NA	NA	NA	NA	NA
AAEL004189-RA	0	0	0	0	420	0	0	0	0	XP_001648611.1	hypothetical protein AaeL_AAEL004189 [Aedes aegypti]	3e-74		NA	NA	NA	NA	NA	NA
AAEL004203-RA	0	0	0	0	498	0	0	0	0	XP_001648700.1	hypothetical protein AaeL_AAEL004203 [Aedes aegypti]	1e-90		NA	NA	NA	NA	NA	NA
AAEL004218-RA	0	0	0	0	822	0	0	0	0	XP_001648687.1	hypothetical protein AaeL_AAEL004218 [Aedes aegypti]	e-155		NA	NA	NA	NA	NA	NA
AAEL004226-RA	0	0	0	0	1797	0	0	0	0	XP_001648706.1	membrane alanine aminopeptidase, putative [Aedes aegypti]	0		NA	NA	NA	NA	NA	NA
AAEL004270-RA	0	0	0	0	1221	0	0	0	0	XP_001648809.1	kinectin, putative [Aedes aegypti]	0		NA	NA	NA	NA	NA	NA
AAEL004275-RA	0	0	0	0	741	0	0	0	0	XP_001648828.1	Osiris, putative [Aedes aegypti]	e-136		NA	NA	NA	NA	NA	NA
AAEL004298-RA	0	0	0	0	792	0	0	0	0	XP_001648825.1	Osiris, putative [Aedes aegypti]	e-143		NA	NA	NA	NA	NA	NA
AAEL004323-RA	0	0	0	0	1281	0	0	0	0	XP_001648886.1	juvenile hormone esterase [Aedes aegypti]	0		NA	NA	NA	NA	NA	NA
AAEL004339-RA	0	0	0	2	417	0	0	0	2.71292	XP_001648934.1	Odorant-binding protein 56a, putative [Aedes aegypti]	2e-71		NA	NA	NA	NA	NA	NA
AAEL004353-RA	0	0	0	1	927	0	0	0	0.610187	XP_001648977.1	hypothetical protein AaeL_AAEL004353 [Aedes aegypti]	e-173		NA	NA	NA	NA	NA	NA
AAEL004367-RA	0	0	0	2	612	0	0	0	1.84851	XP_001648985.1	hypothetical protein AaeL_AAEL004367 [Aedes aegypti]	e-118		NA	NA	NA	NA	NA	NA
AAEL004374-RA	0	0	1	0	1197	0	0	0.213073	0	XP_001648986.1	alpha-glucosidase II, alpha-subunit, putative [Aedes aegypti]	0		NA	NA	NA	NA	NA	NA
AAEL004424-RA	0	0	0	0	780	0	0	0	0	XP_001649115.1	hypothetical protein AaeL_AAEL004424 [Aedes aegypti]	e-149		NA	NA	NA	NA	NA	NA
AAEL004442-RA	0	0	5	0	552	0	0	2.31022	0	XP_001649133.1	hypothetical protein AaeL_AAEL004442 [Aedes aegypti]	e-104		NA	NA	10	0.0254	0.1	0.164
AAEL004466-RA	0	0	0	0	843	0	0	0	0	XP_001649204.1	hypothetical protein AaeL_AAEL004466 [Aedes aegypti]	e-162		NA	NA	NA	NA	NA	NA
AAEL004481-RA	0	0	0	0	198	0	0	0	0	XP_001649207.1	hypothetical protein AaeL_AAEL004481 [Aedes aegypti]	3e-33		NA	NA	NA	NA	NA	NA
AAEL004487-RA	0	0	0	0	936	0	0	0	0	XP_001649276.1	valacyclovir hydrolase [Aedes aegypti]	0		NA	NA	NA	NA	NA	NA
AAEL004499-RA	0	0	0	0	525	0	0	0	0	XP_001649271.1	hypothetical protein AaeL_AAEL004499 [Aedes aegypti]	1e-98		NA	NA	NA	NA	NA	NA
AAEL004505-RA	0	0	0	0	771	0	0	0	0	XP_001649266.1	serine collagenase 1 precursor, putative [Aedes aegypti]	e-146		NA	NA	NA	NA	NA	NA
AAEL004535-RA	0	0	0	1	414	0	0	0	1.36629	XP_001649328.1	hypothetical protein AaeL_AAEL004535 [Aedes aegypti]	1e-74		NA	NA	NA	NA	NA	NA
AAEL004557-RA	0	0	0	0	963	0	0	0	0	XP_001649377.1	sulfotransferase (sult) [Aedes aegypti]	0		NA	NA	NA	NA	NA	NA
AAEL004573-RA	0	0	0	3	843	0	0	0	2.01297	XP_001649378.1	delta(9)-desaturase 2, putative [Aedes aegypti]	e-170		NA	NA	NA	NA	NA	NA
AAEL004584-RA	0	0	0	0	855	0	0	0	0	XP_001649456.1	hypothetical protein AaeL_AAEL004584 [Aedes aegypti]	e-161		NA	NA	NA	NA	NA	NA
AAEL004585-RA	0	0	0	0	300	0	0	0	0	XP_001649450.1	hypothetical protein AaeL_AAEL004585 [Aedes aegypti]	9e-54		NA	NA	NA	NA	NA	NA
AAEL004590-RA	0	0	1	198	1065	0	0	0.239482	105.162	XP_001649454.1	hypothetical protein AaeL_AAEL004590 [Aedes aegypti]	0		NA	NA	NA	NA	198	0
AAEL004596-RA	0	0	0	0	1587	0	0	0	0	XP_001649453.1	hypothetical protein AaeL_AAEL004596 [Aedes aegypti]	0		NA	NA	NA	NA	NA	NA
AAEL004597-RA	0	0	0	0	306	0	0	0	0	XP_001649451.1	hypothetical protein AaeL_AAEL004597 [Aedes aegypti]	6e-54		NA	NA	NA	NA	NA	NA
AAEL004599-RA	0	0	0	0	939	0	0	0	0	XP_001649455.1	hypothetical protein AaeL_AAEL004599 [Aedes aegypti]	0		NA	NA	NA	NA	NA	NA
AAEL004605-RA	0	0	0	1	486	0	0	0	1.16388	XP_001649518.1	salivary gland-expressed bHLH, putative [Aedes aegypti]	5e-88		NA	NA	NA	NA	NA	NA
AAEL004648-RA	0	0	0	6	783	0	0	0	4.33443	XP_001649519.1	hypothetical protein AaeL_AAEL004648 [Aedes aegypti]	e-147		NA	NA	NA	NA	12	0.0015
AAEL004677-RA	0	0	0	0	1170	0	0	0	0	XP_001649565.1	(s)-2-hydroxy-acid oxidase [Aedes aegypti]	0		NA	NA	NA	NA	NA	NA
AAEL004679-RA	0	0	0	0	399	0	0	0	0	XP_001649573.1	C-type lectin, putative [Aedes aegypti]	4e-77		NA	NA	NA	NA	NA	NA
AAEL004693-RA	0	0	0	0	2019	0	0	0	0	XP_001649601.1	otopetrin [Aedes aegypti]	0		NA	NA	NA	NA	NA	NA
AAEL004703-RA	0	0	2	0	894	0	0	0.570579	0	XP_001649614.1	hypothetical protein AaeL_AAEL004703 [Aedes aegypti]	e-173		NA	NA	NA	NA	NA	NA
AAEL004705-RA	0	0	0	0	1098	0	0	0	0	XP_001649602.1	hypothetical protein AaeL_AAEL004705 [Aedes aegypti]	0		NA	NA	NA	NA	NA	NA
AAEL004712-RA	0	0	0	0	540	0	0	0	0	XP_001649670.1	hypothetical protein AaeL_AAEL004712 [Aedes aegypti]	e-102		NA	NA	NA	NA	NA	NA
AAEL004714-RA	0	0	0	0	405	0	0	0	0	XP_001649669.1	hypothetical protein AaeL_AAEL004714 [Aedes aegypti]	1e-75		NA	NA	NA	NA	NA	NA
AAEL004724-RA	0	0	0	0	1773	0	0	0	0	XP_001649652.1	carboxylesterase [Aedes aegypti]	0		NA	NA	NA	NA	NA	NA
AAEL004735-RA	0	0	0	0	531	0	0	0	0	XP_001649668.1	hypothetical protein AaeL_AAEL004735 [Aedes aegypti]	e-101		NA	NA	NA	NA	NA	NA
AAEL004770-RA	0	0	0	0	423	0	0	0	0	XP_001649712.1	hypothetical protein AaeL_AAEL004770 [Aedes aegypti]	9e-83		NA	NA	NA	NA	NA	NA
AAEL004786-RA	0	0	0	0	1140	0	0	0	0	XP_001649741.1	hypothetical protein AaeL_AAEL004786 [Aedes aegypti]	0		NA	NA	NA	NA	NA	NA
AAEL004788-RA	0	0	0	0	795	0	0	0	0	XP_001649823.1	Osiris, putative [Aedes aegypti]	e-145		NA	NA	NA	NA	NA	NA
AAEL004840-RA	0	0	1	0	426	0	0	0.598706	0	XP_001649914.1	hypothetical protein AaeL_AAEL004840 [Aedes aegypti]	1e-77		NA	NA	NA	NA	NA	NA
AAEL004847-RA	0	0	0	0	675	0	0	0	0	XP_001649915.1	hypothetical protein AaeL_AAEL004847 [Aedes aegypti]	e-125		NA	NA	NA	NA	NA	NA
AAEL004857-RA	0	0	0	0	819	0	0	0	0	XP_001649883.1	hypothetical protein AaeL_AAEL004857 [Aedes aegypti]	e-154		NA	NA	NA	NA	NA	NA
AAEL004872-RA	0	0	0	0	708	0	0	0	0	XP_001649943.1	hypothetical protein AaeL_AAEL004872 [Aedes aegypti]	e-140		NA	NA	NA	NA	NA	NA
AAEL004915-RA	0	0	0	1	369	0	0	0	1.53291	XP_001650000.1	hypothetical protein AaeL_AAEL004915 [Aedes aegypti]	2e-63		NA	NA	NA	NA	NA	NA
AAEL004921-RA	0	0	0	0	363	0	0	0	0	XP_001650041.1	hypothetical protein AaeL_AAEL004921 [Aedes aegypti]	9e-64		NA	NA	NA	NA	NA	NA
AAEL004923-RA	0	0	0	0	1137	0	0	0	0	XP_001650051.1	nicotinic acetylcholine receptor, putative [Aedes aegypti]	0		NA	NA	NA	NA	NA	NA
AAEL004925-RA	0	0	0	0	1161	0	0	0	0	XP_001650038.1	lysosomal acid lipase, putative [Aedes aegypti]	0		NA	NA	NA	NA	NA	NA
AAEL004929-RA	0	0	0	0	1284	0	0	0	0	XP_001650037.1	lipase 1 precursor [Aedes aegypti]	0		NA	NA	NA	NA	NA	NA
AAEL004933-RA	0	0	0	1	1218	0	0	0	0.464404	XP_001650036.1	lysosomal acid lipase, putative [Aedes aegypti]	0		NA	NA	NA	NA	NA	NA
AAEL004944-RA	0	0	0	0	1926	0	0	0	0	XP_001650091.1	hypothetical protein AaeL_AAEL004944 [Aedes aegypti]	0		NA	NA	NA	NA	NA	NA
AAEL004947-RA	0	0	0	4	801	0	0	0	2.82469	XP_001650097.1	elongase, putative [Aedes aegypti]	e-155		NA	NA	NA	NA	NA	NA
AAEL004949-RA	0	0	0	0	828	0	0	0	0	XP_001650099.1	elongase, putative [Aedes aegypti]	e-159		NA	NA	NA	NA	NA	NA
AAEL004959-RA	0	0	0	0	1242	0	0	0	0	XP_001650106.1	nucleoprotein, putative [Aedes aegypti]	0		NA	NA	NA	NA	NA	NA
AAEL004966-RA	0	0	0	0	816	0	0	0	0	XP_001650107.1	hypothetical protein AaeL_AAEL004966 [Aedes aegypti]	e-154		NA	NA	NA	NA	NA	NA
AAEL004996-RA	0	0	0	0	804	0	0	0	0	XP_001650145.1	trypsin [Aedes aegypti]	e-153		NA	NA	NA	NA	NA	NA
AAEL005010-RA	0	0	0	1	1011	0	0	0	0.559489	XP_001650172.1	testis-specific serine/threonine kinase 22c [Aedes aegypti]	0		NA	NA	NA	NA	NA	NA
AAEL005034-RA	0	0	0	0	459	0	0	0	0	XP_001650222.1	hemoglobin (heterodimeric), putative [Aedes aegypti]	7e-82		NA	NA	NA	NA	NA	NA
AAEL005096-RA	0	0	0	0	651	0	0	0	0	XP_001650350.1	hypothetical protein AaeL_AAEL005096 [Aedes aegypti]	e-118		NA	NA	NA	NA	NA	NA
AAEL005104-RA	0	0	0	0	5223	0	0	0	0	XP_001650397.1	hypothetical protein AaeL_AAEL005104 [Aedes aegypti]	0		NA	NA	NA	NA	NA	NA
AAEL005119-RA	0	0	0	0	396	0	0	0	0	XP_001650389.1	hypothetical protein AaeL_AAEL005119 [Aedes aegypti]	3e-67		NA	NA	NA	NA	NA	NA
AAEL005155-RA	0	0	0	0	5223	0	0	0	0	XP_001650458.1	hypothetical protein AaeL_AAEL005155 [Aedes aegypti]	0		NA	NA	NA	NA	NA	NA
AAEL005157-RA	0	0	0	0	807	0	0	0	0	XP_001650464.1	hypothetical protein AaeL_AAEL005157 [Aedes aegypti]	e-154		NA	NA	NA	NA	NA	NA
AAEL005176-RA	0	0	0	0	1602	0	0	0	0	XP_001650473.1	hypothetical protein AaeL_AAEL005176 [Aedes aegypti]	0		NA	NA	NA	NA	NA	NA
AAEL005184-RA	0	0	0	4	510	0	0	0	4.43642	XP_001650492.1	hypothetical protein AaeL_AAEL005184 [Aedes aegypti]	1e-88		NA	NA	NA	NA	NA	NA
AAEL005188-RA	0	0	0	0	1281	0	0	0	0	XP_001650490.1	alpha-galactosidase/alpha-n-acetylgalactosaminidase [Aedes aegypti]	0		NA	NA	NA	NA	NA	NA
AAEL005207-RA	0	0	0	0	2481	0	0	0	0	XP_001650510.1	neprilysin [Aedes aegypti]	0		NA	NA	NA	NA	NA	NA
AAEL005222-RA	0	0	0	0	465	0	0	0	0	XP_001650529.1	calmodulin [Aedes aegypti]	5e-81		NA	NA	NA	NA	NA	NA
AAEL005226-RA	0	0	0	0	924	0	0	0	0	XP_001650530.1	hypothetical protein AaeL_AAEL005226 [Aedes aegypti]	e-162		NA	NA	NA	NA	NA	NA
AAEL005280-RA	0	0	0	0	750	0	0	0	0	XP_001650595.1	hypothetical protein AaeL_AAEL005280 [Aedes aegypti]	e-141		NA	NA	NA	NA	NA	NA
AAEL005301-RA	0	0	0	0	213	0	0	0	0	XP_001650698.1	hypothetical protein AaeL_AAEL005301 [Aedes aegypti]	2e-32		NA	NA	NA	NA	NA	NA
AAEL005340-RA	0	0	0	0	600	0	0	0	0	XP_001650728.1	hypothetical protein AaeL_AAEL005340 [Aedes aegypti]	e-112		NA	NA	NA	NA	NA	NA
AAEL005352-RA	0	0	0	0	705	0	0	0	0	XP_001650789.1	hypothetical protein AaeL_AAEL005352 [Aedes aegypti]	e-145		NA	NA	NA	NA	NA	NA
AAEL005371-RA	0	0	0	0	339	0	0	0	0	XP_001650781.1	hypothetical protein AaeL_AAEL005371 [Aedes aegypti]	3e-57		NA	NA	NA	NA	NA	NA
AAEL005373-RA	0	0	0	0	1581	0	0	0	0	XP_001650802.1	opsin [Aedes aegypti]	0		NA	NA	NA	NA	NA	NA
AAEL005456-RA	0	0	0	0	966	0	0	0	0	XP_001650902.1	nucleoprotein, putative [Aedes aegypti]	0		NA	NA	NA	NA	NA	NA
AAEL005490-RA	0	0	1	0	1251	0	0	0.203876	0	XP_001650949.1	microsomal dipeptidase [Aedes aegypti]	0		NA	NA	NA	NA	NA	NA
AAEL005516-RA	0	0	0	0	1065	0	0	0	0	XP_001651033.1	hypothetical protein AaeL_AAEL005516 [Aedes aegypti]	0		NA	NA	NA	NA	NA	NA
AAEL005537-RA	0	0	0	0	285	0	0	0	0	XP_001651082.1	hypothetical protein AaeL_AAEL005537 [Aedes aegypti]	5e-48		NA	NA	NA	NA	NA	NA
AAEL005548-RA	0	0	0	1	846	0	0	0	0.668609	XP_001651075.1	tetraspanin, putative [Aedes aegypti]	e-157		NA	NA	NA	NA	NA	NA
AAEL005551-RA	0	0	0	0	615	0	0	0	0	XP_001651081.1	hypothetical protein AaeL_AAEL005551 [Aedes aegypti]	e-113		NA	NA	NA	NA	NA	NA
AAEL005623-RA	0	0	0	0	498	0	0	0	0	XP_001651162.1	hypothetical protein AaeL_AAEL005623 [Aedes aegypti]	2e-96		NA	NA	NA	NA	NA	NA
AAEL005630-RA	0	0	0	0	1380	0	0	0	0	XP_001651171.1	hypothetical protein AaeL_AAEL005630 [Aedes aegypti]	0		NA	NA	NA	NA	NA	NA
AAEL005658-RA	0	0	0	0	150	0	0	0	0	XP_001651203.1	hypothetical protein AaeL_AAEL005658 [Aedes aegypti]	3e-21		NA	NA	NA	NA	NA	NA
AAEL005682-RA	0	0	0	0	375	0	0	0	0	XP_001651341.1	protein serine/threonine kinase, putative [Aedes aegypti]	3e-67		NA	NA	NA	NA	NA	NA
AAEL005687-RA	0	0	0	0	375	0	0	0	0	XP_001651345.1	protein serine/threonine kinase, putative [Aedes aegypti]	4e-67		NA	NA	NA	NA	NA	NA
AAEL005691-RA	0	0	0	0	375	0	0	0	0	XP_001651344.1	protein serine/threonine kinase, putative [Aedes aegypti]	2e-67		NA	NA	NA	NA	NA	NA
AAEL005692-RA	0	0	0	0	213	0	0	0	0	XP_001651331.1	hypothetical protein AaeL_AAEL005692 [Aedes aegypti]	2e-33		NA	NA	NA	NA	NA	NA
AAEL005698-RA	0	0	23	8	717	0	0	8.18148	6.31122	XP_001651342.1	protein serine/threonine kinase, putative [Aedes aegypti]	e-134		NA	NA	46	0	0.35	0.4823
AAEL005702-RA	0	0	0	0	282	0	0	0	0	XP_001651347.1	hypothetical protein AaeL_AAEL005702 [Aedes aegypti]	2e-53		NA	NA	NA	NA	NA	NA
AAEL005710-RA	0	0	0	0	375	0	0	0	0	XP_001651340.1	protein serine/threonine kinase, putative [Aedes aegypti]	2e-67		NA	NA	NA	NA	NA	NA
AAEL005711-RA	0	0	0	0	375	0	0	0	0	XP_001651343.1	protein serine/threonine kinase, putative [Aedes aegypti]	1e-67		NA	NA	NA	NA	NA	NA
AAEL005724-RA	0	0	0	0	642	0	0	0	0	XP_001651360.1	hypothetical protein AaeL_AAEL005724 [Aedes aegypti]	e-114		NA	NA	NA	NA	NA	NA
AAEL005758-RA	0	0	0	0	393	0	0	0	0	XP_001651415.1	hypothetical protein AaeL_AAEL005758 [Aedes aegypti]	2e-75		NA	NA	NA	NA	NA	NA
AAEL005761-RA	0	0	0	0	429	0	0	0	0	XP_001651419.1	hypothetical protein AaeL_AAEL005761 [Aedes aegypti]	1e-80		NA	NA	NA	NA	NA	NA
AAEL005764-RA	0	0	0	0	978	0	0	0	0	XP_001651420.1	Trypsin, putative [Aedes aegypti]	0		NA	NA	NA	NA	NA	NA
AAEL005775-RA	0	0	0	0	1509	0	0	0	0	XP_001651422.1	cytochrome P450 [Aedes aegypti]	0		NA	NA	NA	NA	NA	NA
AAEL005787-RA	0	0	0	2	1218	0	0	0	0.928807	XP_001651440.1	serine protease, putative [Aedes aegypti]	0		NA	NA	NA	NA	NA	NA
AAEL005788-RA	0	0	0	0	1512	0	0	0	0	XP_001651434.1	cytochrome P450 [Aedes aegypti]	0		NA	NA	NA	NA	NA	NA
AAEL005834-RA	0	0	0	0	1413	0	0	0	0	XP_001651499.1	octopamine receptor oamb [Aedes aegypti]	0		NA	NA	NA	NA	NA	NA
AAEL005836-RA	0	0	0	1	633	0	0	0	0.893592	XP_001651495.1	hypothetical protein AaeL_AAEL005836 [Aedes aegypti]	e-117		NA	NA	NA	NA	NA	NA
AAEL005842-RA	0	0	1	0	1053	0	0	0.242211	0	XP_001651523.1	hypothetical protein AaeL_AAEL005842 [Aedes aegypti]	0		NA	NA	NA	NA	NA	NA
AAEL005865-RA	0	0	0	0	1287	0	0	0	0	XP_001651519.1	amino acid transporter [Aedes aegypti]	0		NA	NA	NA	NA	NA	NA
AAEL005876-RA	0	0	1	3	315	0	0	0.809678	5.38708	XP_001651559.1	hypothetical protein AaeL_AAEL005876 [Aedes aegypti]	9e-54		NA	NA	NA	NA	3	0.0668
AAEL005891-RA	0	0	0	0	450	0	0	0	0	XP_001651555.1	calmodulin [Aedes aegypti]	2e-77		NA	NA	NA	NA	NA	NA
[truncated: 14,793 more rows]

## Sheet: p-value vs. q-value comparison
Transcript ID	0-2 hr	2-4 hr	log2(Fold_change)	log2(Fold_change) normalized	z-score	p-value	q-value
AAEL007097-RA	45598	6782	-2.74919	-3.95333	-268.808	0	0
AAEL013338-RA	32980	13269	-1.31353	-2.51768	-186.812	0	0
AAEL011414-RA	3852	57195	3.89221	2.68806	167.848	0	0
AAEL011414-RB	3852	57195	3.89221	2.68806	167.848	0	0
AAEL011414-RC	3852	57195	3.89221	2.68806	167.848	0	0
AAEL011414-RD	3852	57195	3.89221	2.68806	167.848	0	0
AAEL010097-RA	16686	9234	-0.853611	-2.05776	-117.456	0	0
AAEL012359-RA	7643	894	-3.09579	-4.29994	-112.457	0	0
AAEL007771-RB	9043	5053	-0.839661	-2.04381	-86.013	0	0
AAEL007771-RA	8918	4929	-0.855425	-2.05957	-85.8387	0	0
AAEL008500-RA	1394	16693	3.58194	2.3778	84.5083	0	0
AAEL002381-RA	1603	17492	3.44785	2.2437	83.5539	0	0
AAEL008595-RA	7435	4246	-0.808228	-2.01237	-77.1977	0	0
AAEL008595-RB	7435	4246	-0.808228	-2.01237	-77.1977	0	0
AAEL000109-RA	695	11230	4.0142	2.81006	75.9788	0	0
AAEL006744-RA	3211	361	-3.15295	-4.3571	-73.1144	0	0
AAEL005515-RC	1234	12955	3.39209	2.18795	70.7855	0	0
AAEL005515-RG	1234	12955	3.39209	2.18795	70.7855	0	0
AAEL015683-RA	4668	1863	-1.32518	-2.52932	-70.2647	0	0
AAEL005515-RF	1219	12630	3.37308	2.16894	69.5125	0	0
AAEL015684-RA	4662	1945	-1.26118	-2.46532	-69.2068	0	0
AAEL003427-RA	5293	2638	-1.00464	-2.20879	-69.0795	0	0
AAEL005515-RA	1112	11936	3.42409	2.21995	68.5532	0	0
AAEL005515-RD	1112	11936	3.42409	2.21995	68.5532	0	0
AAEL008353-RA	5055	2506	-1.01232	-2.21647	-67.6513	0	0
AAEL008353-RB	5055	2506	-1.01232	-2.21647	-67.6513	0	0
AAEL010691-RA	775	8753	3.49751	2.29336	59.8703	0	0
AAEL006820-RA	4321	2413	-0.840537	-2.04468	-59.4398	0	0
AAEL005515-RE	1037	9749	3.23284	2.02869	58.5213	0	0
AAEL004390-RA	2641	726	-1.86304	-3.06719	-58.3723	0	0
AAEL000604-RA	702	8119	3.53176	2.32761	58.1741	0	0
AAEL011587-RB	287	5710	4.31437	3.11022	56.912	0	0
AAEL003303-RA	175	4993	4.83448	3.63033	56.7617	0	0
AAEL000987-RA	6251	5234	-0.256173	-1.46032	-56.5237	0	0
AAEL010094-RA	1263	10356	3.03554	1.83139	56.3474	0	0
AAEL001759-RA	4528	2983	-0.60211	-1.80626	-56.023	0	0
AAEL002510-RA	4432	2900	-0.611905	-1.81605	-55.6312	0	0
AAEL003687-RA	4142	2634	-0.653072	-1.85722	-54.606	0	0
AAEL003706-RA	4142	2634	-0.653072	-1.85722	-54.606	0	0
AAEL004400-RA	2151	498	-2.11079	-3.31494	-54.5392	0	0
AAEL003404-RA	761	7803	3.35806	2.15392	54.3879	0	0
AAEL003404-RB	765	7795	3.34902	2.14487	54.2167	0	0
AAEL010818-RA	3169	1543	-1.03829	-2.24244	-53.9372	0	0
AAEL015064-RA	4920	3706	-0.408795	-1.61294	-53.9292	0	0
AAEL007692-RA	2274	652	-1.80229	-3.00643	-53.6525	0	0
AAEL013279-RA	3373	1814	-0.894858	-2.099	-53.4	0	0
AAEL010340-RA	3773	2301	-0.713451	-1.9176	-53.2482	0	0
AAEL010340-RB	3773	2301	-0.713451	-1.9176	-53.2482	0	0
AAEL002510-RB	4173	2799	-0.576173	-1.78032	-53.2464	0	0
AAEL010576-RH	6415	27260	2.08726	0.883119	52.0359	0	0
AAEL010576-RK	6414	27207	2.08468	0.880536	51.8563	0	0
AAEL010576-RF	6412	27194	2.08444	0.880297	51.8319	0	0
AAEL010576-RS	6414	27198	2.0842	0.880059	51.8239	0	0
AAEL003659-RA	4642	3557	-0.384086	-1.58823	-51.8006	0	0
AAEL010576-RQ	6411	27176	2.08371	0.879566	51.7783	0	0
AAEL010576-RB	6409	27169	2.08379	0.879645	51.7755	0	0
AAEL010576-RA	6429	27231	2.08258	0.878438	51.7746	0	0
AAEL010576-RG	6419	27192	2.08276	0.878616	51.7462	0	0
AAEL010576-RE	6439	27252	2.08145	0.877308	51.7382	0	0
AAEL010576-RR	6408	27152	2.08311	0.878967	51.7255	0	0
AAEL010576-RO	6410	27151	2.08261	0.878464	51.6994	0	0
AAEL010576-RL	6406	27130	2.08239	0.878248	51.6686	0	0
AAEL010576-RN	6405	27121	2.08214	0.877994	51.6473	0	0
AAEL010576-RJ	6425	27163	2.07987	0.875729	51.5744	0	0
AAEL010576-RM	6455	27197	2.07496	0.870813	51.3611	0	0
AAEL003312-RA	228	4518	4.30858	3.10443	50.5786	0	0
AAEL000442-RA	2357	995	-1.24418	-2.44833	-49.0022	0	0
AAEL003685-RA	4697	3974	-0.241148	-1.44529	-48.6082	0	0
AAEL013069-RA	3757	2728	-0.461737	-1.66588	-48.2203	0	0
AAEL010576-RC	6426	26169	2.02587	0.82172	47.9448	0	0
AAEL010576-RP	6429	26167	2.02508	0.820937	47.9038	0	0
AAEL010576-RI	6433	26172	2.02446	0.820315	47.8773	0	0
AAEL005515-RB	861	7259	3.07569	1.87154	47.8669	0	0
AAEL010576-RD	6421	26132	2.02495	0.820802	47.8649	0	0
AAEL004484-RA	131	3590	4.77635	3.5722	47.8376	0	0
AAEL010576-RT	6429	26139	2.02354	0.819392	47.8008	0	0
AAEL005766-RB	1547	9974	2.6887	1.48455	47.6047	0	0
AAEL004386-RA	3507	2466	-0.508065	-1.71221	-47.4992	0	0
AAEL005766-RA	1449	9574	2.72406	1.51992	47.4582	0	0
AAEL015064-RB	5155	4864	-0.0838292	-1.28797	-46.6392	0	0
AAEL010565-RA	1460	287	-2.34685	-3.55099	-46.2006	0	0
AAEL010565-RB	1461	290	-2.33283	-3.53698	-46.146	0	0
AAEL010565-RC	1471	305	-2.26992	-3.47406	-45.9787	0	0
AAEL009263-RA	304	4381	3.84912	2.64497	45.9523	0	0
AAEL001666-RA	1651	493	-1.74368	-2.94783	-45.2801	0	0
AAEL012032-RA	1380	274	-2.33242	-3.53657	-44.8463	0	0
AAEL011498-RA	2158	1064	-1.0202	-2.22434	-44.2842	0	0
AAEL004859-RA	2316	1249	-0.890862	-2.09501	-44.1898	0	0
AAEL005220-RA	3490	2773	-0.331779	-1.53592	-43.825	0	0
AAEL005220-RB	3490	2773	-0.331779	-1.53592	-43.825	0	0
AAEL007657-RA	1597	512	-1.64115	-2.84529	-43.755	0	0
AAEL005085-RA	3450	2747	-0.328739	-1.53288	-43.5096	0	0
AAEL004112-RA	4519	4295	-0.0733454	-1.27749	-43.3867	0	0
AAEL011478-RA	74	2714	5.19675	3.99261	43.2208	0	0
AAEL011478-RB	74	2714	5.19675	3.99261	43.2208	0	0
AAEL004388-RA	6248	7030	0.17013	-1.03402	-43.0874	0	0
AAEL000274-RA	2063	1030	-1.0021	-2.20624	-43.0807	0	0
AAEL003835-RA	284	3902	3.78025	2.57611	42.7447	0	0
AAEL003835-RB	284	3902	3.78025	2.57611	42.7447	0	0
AAEL003835-RC	284	3902	3.78025	2.57611	42.7447	0	0
AAEL006642-RA	9475	12576	0.408475	-0.79567	-42.5802	0	0
AAEL008575-RA	215	3388	3.97803	2.77388	41.4416	0	0
AAEL014034-RA	204	3313	4.0215	2.81735	41.31	0	0
AAEL011587-RA	785	6009	2.93636	1.73221	41.2918	0	0
AAEL013694-RA	3111	2484	-0.324713	-1.52886	-41.235	0	0
AAEL008686-RA	222	3389	3.93223	2.72808	41.0883	0	0
AAEL002785-RA	1668	712	-1.22817	-2.43232	-41.0638	0	0
AAEL012736-RA	3910	3678	-0.0882471	-1.29239	-40.719	0	0
AAEL012736-RB	3910	3678	-0.0882471	-1.29239	-40.719	0	0
AAEL012736-RC	3910	3678	-0.0882471	-1.29239	-40.719	0	0
AAEL012736-RD	3910	3678	-0.0882471	-1.29239	-40.719	0	0
AAEL012736-RE	3910	3678	-0.0882471	-1.29239	-40.719	0	0
AAEL011302-RB	1770	853	-1.05313	-2.25728	-40.4664	0	0
AAEL011302-RE	1752	834	-1.07088	-2.27503	-40.452	0	0
AAEL011302-RA	1752	836	-1.06743	-2.27157	-40.4147	0	0
AAEL011302-RD	1752	839	-1.06226	-2.26641	-40.3589	0	0
AAEL011302-RC	1766	859	-1.03976	-2.2439	-40.2744	0	0
AAEL011089-RA	235	3339	3.82868	2.62454	39.9466	0	0
AAEL014838-RA	786	5811	2.88619	1.68204	39.7737	0	0
AAEL011089-RC	230	3271	3.83003	2.62588	39.5486	0	0
AAEL014222-RA	1222	346	-1.8204	-3.02455	-39.44	0	0
AAEL004976-RA	1035	6703	2.69518	1.49103	39.1439	0	0
AAEL008083-RA	3213	2818	-0.189249	-1.39339	-39.101	0	0
AAEL001715-RA	2243	1506	-0.574708	-1.77885	-39.0054	0	0
AAEL004316-RA	894	94	-3.24954	-4.45369	-38.7749	0	0
AAEL004978-RA	5213	5958	0.192714	-1.01143	-38.6421	0	0
AAEL011250-RA	215	3093	3.8466	2.64245	38.5889	0	0
AAEL002978-RA	2507	1902	-0.398445	-1.60259	-38.3053	0	0
AAEL006566-RA	1006	208	-2.27397	-3.47812	-38.0396	0	0
AAEL008580-RA	442	4027	3.18759	1.98344	37.0516	1.69299e-300	3.04996e-299
AAEL011089-RB	225	2978	3.72635	2.5222	36.9027	4.1888e-298	7.48863e-297
AAEL007870-RA	1164	395	-1.55917	-2.76331	-36.7967	2.0846e-296	3.69856e-295
AAEL012271-RA	836	5564	2.73455	1.5304	36.3535	2.30992e-289	4.00727e-288
AAEL014932-RA	836	5564	2.73455	1.5304	36.3535	2.30992e-289	4.00727e-288
AAEL014932-RB	836	5564	2.73455	1.5304	36.3535	2.30992e-289	4.00727e-288
AAEL010579-RA	984	247	-1.99415	-3.19829	-36.3137	9.84958e-289	1.69615e-287
AAEL013692-RA	1043	308	-1.75974	-2.96388	-36.0831	4.17933e-285	7.14449e-284
AAEL013680-RA	935	219	-2.09404	-3.29818	-35.8769	7.01323e-282	1.19021e-280
AAEL002874-RA	773	90	-3.10247	-4.30662	-35.7647	3.90672e-280	6.58237e-279
AAEL008076-RA	960	248	-1.95269	-3.15684	-35.6584	1.74679e-278	2.92211e-277
AAEL004017-RA	73	1988	4.76728	3.56313	35.5621	5.39492e-277	8.96089e-276
AAEL005325-RA	773	105	-2.88008	-4.08422	-35.2506	3.36078e-272	5.54289e-271
AAEL002898-RA	900	211	-2.09268	-3.29683	-35.1927	2.58778e-271	4.23814e-270
AAEL002047-RA	2567	2237	-0.198518	-1.40266	-35.1225	3.0547e-270	4.9681e-269
AAEL004783-RA	494	4029	3.02784	1.82369	35.0328	7.13305e-269	1.1521e-267
AAEL007168-RA	897	215	-2.06077	-3.26492	-34.9869	3.56482e-268	5.71833e-267
AAEL014863-RC	763	110	-2.79418	-3.99832	-34.7994	2.48016e-265	3.95136e-264
AAEL012018-RA	964	282	-1.77334	-2.97748	-34.7666	7.79278e-265	1.23315e-263
AAEL015682-RA	2719	2493	-0.125193	-1.32934	-34.697	8.7415e-264	1.37399e-262
AAEL006785-RB	2156	1705	-0.338585	-1.54273	-34.5509	1.37973e-261	2.15421e-260
AAEL009263-RB	210	2658	3.66188	2.45773	34.3538	1.23612e-258	1.91721e-257
AAEL002372-RA	891	5512	2.62908	1.42493	34.3114	5.31031e-258	8.12855e-257
AAEL002372-RC	891	5512	2.62908	1.42493	34.3114	5.31031e-258	8.12855e-257
AAEL001488-RA	1298	652	-0.993347	-2.19749	-34.0852	1.22199e-254	1.85836e-253
AAEL005424-RA	970	5749	2.56725	1.36311	33.8827	1.19658e-251	1.80798e-250
AAEL012027-RA	888	258	-1.78319	-2.98733	-33.421	6.78709e-245	1.01893e-243
AAEL000675-RA	1234	616	-1.00234	-2.20649	-33.3181	2.11391e-243	3.13339e-242
AAEL009322-RA	1234	616	-1.00234	-2.20649	-33.3181	2.11391e-243	3.13339e-242
AAEL013229-RA	1345	746	-0.850359	-2.0545	-33.2534	1.82345e-242	2.68585e-241
AAEL006785-RA	1745	1259	-0.470949	-1.67509	-32.9831	1.42048e-238	2.07921e-237
AAEL010787-RC	2396	2172	-0.141604	-1.34575	-32.8778	4.57088e-237	6.64903e-236
AAEL010787-RB	2395	2172	-0.141002	-1.34515	-32.8596	8.30348e-237	1.20041e-235
AAEL005901-RB	6362	21980	1.78864	0.584494	32.5606	1.48402e-232	2.13224e-231
AAEL001601-RA	824	236	-1.80386	-3.008	-32.3008	6.81615e-229	9.73375e-228
AAEL011471-RA	2691	2662	-0.0156318	-1.21978	-32.2804	1.31625e-228	1.8349e-227
AAEL011471-RB	2691	2662	-0.0156318	-1.21978	-32.2804	1.31625e-228	1.8349e-227
AAEL011471-RC	2691	2662	-0.0156318	-1.21978	-32.2804	1.31625e-228	1.8349e-227
AAEL011471-RD	2691	2662	-0.0156318	-1.21978	-32.2804	1.31625e-228	1.8349e-227
AAEL007767-RA	29	1416	5.60962	4.40548	32.0677	1.24538e-225	1.72583e-224
AAEL010787-RA	3177	3438	0.113904	-1.09024	-32.0645	1.37732e-225	1.88636e-224
AAEL010787-RD	3177	3438	0.113904	-1.09024	-32.0645	1.37732e-225	1.88636e-224
AAEL003664-RB	220	2492	3.50173	2.29758	31.9713	2.73715e-224	3.72696e-223
AAEL006764-RA	850	271	-1.64917	-2.85332	-31.965	3.34335e-224	4.52607e-223
AAEL008058-RB	90	1752	4.28293	3.07879	31.3723	4.83242e-216	6.5043e-215
AAEL008058-RC	90	1751	4.28211	3.07796	31.3594	7.23871e-216	9.68741e-215
AAEL013869-RA	961	407	-1.23951	-2.44365	-31.2505	2.19839e-214	2.92534e-213
AAEL008058-RA	90	1741	4.27385	3.0697	31.2305	4.11057e-214	5.43892e-213
AAEL013822-RA	656	122	-2.42681	-3.63096	-31.2285	4.36652e-214	5.74513e-213
AAEL004325-RA	1289	6508	2.33596	1.13182	31.1598	3.73602e-213	4.88811e-212
AAEL014935-RA	88	1697	4.26934	3.06519	30.812	1.8073e-208	2.35149e-207
AAEL014562-RA	1609	1217	-0.402835	-1.60698	-30.7442	1.46175e-207	1.89139e-206
AAEL011249-RA	829	294	-1.49556	-2.6997	-30.674	1.26611e-206	1.62924e-205
AAEL009320-RA	1224	734	-0.737752	-1.9419	-30.5742	2.69433e-205	3.44814e-204
AAEL014001-RA	540	47	-3.52223	-4.72637	-30.504	2.30649e-204	2.93575e-203
AAEL007043-RA	71	1561	4.45851	3.25436	30.3633	1.67694e-202	2.11167e-201
AAEL007439-RB	595	95	-2.64689	-3.85104	-30.3633	1.67708e-202	2.11167e-201
AAEL014524-RA	893	372	-1.26336	-2.4675	-30.2929	1.42197e-201	1.78087e-200
AAEL005901-RA	5801	19841	1.77411	0.569966	30.2376	7.60392e-201	9.47249e-200
AAEL002527-RA	3845	4732	0.299466	-0.904679	-30.232	8.99029e-201	1.11403e-199
AAEL002501-RA	742	227	-1.70873	-2.91287	-30.1753	4.99207e-200	6.15335e-199
AAEL007439-RA	579	91	-2.66962	-3.87377	-30.0106	7.13859e-198	8.75314e-197
AAEL001939-RA	316	2755	3.12406	1.91991	29.9911	1.28284e-197	1.56479e-196
AAEL013028-RA	131	1873	3.83771	2.63357	29.9727	2.22859e-197	2.70432e-196
AAEL010422-RA	301	2667	3.14738	1.94324	29.7461	1.94964e-194	2.35363e-193
AAEL008562-RA	35	1258	5.16763	3.96349	29.3578	1.89788e-189	2.27939e-188
AAEL009212-RC	489	3384	2.79082	1.58668	29.1043	3.17e-186	3.7878e-185
AAEL001968-RA	1315	925	-0.507538	-1.71168	-29.0711	8.3394e-186	9.9141e-185
AAEL009997-RA	582	117	-2.31451	-3.51866	-29.0648	1.00126e-185	1.18431e-184
AAEL006140-RA	1150	720	-0.675565	-1.87971	-28.9972	7.13882e-185	8.40152e-184
AAEL000746-RA	849	377	-1.1712	-2.37535	-28.8917	1.51877e-183	1.77847e-182
AAEL008260-RA	96	1595	4.05438	2.85023	28.831	8.76305e-183	1.02104e-181
AAEL010017-RA	72	1447	4.32892	3.12478	28.7069	3.12687e-181	3.62529e-180
AAEL004434-RA	2850	3246	0.187701	-1.01644	-28.6771	7.36184e-181	8.49327e-180
AAEL010573-RA	4252	5642	0.408065	-0.79608	-28.5098	8.85279e-179	1.01137e-177
AAEL010573-RB	4252	5642	0.408065	-0.79608	-28.5098	8.85279e-179	1.01137e-177
AAEL001872-RA	4722	6474	0.455259	-0.748886	-28.498	1.23963e-178	1.40932e-177
AAEL012963-RA	707	246	-1.52305	-2.7272	-28.4793	2.11631e-178	2.39438e-177
AAEL009747-RA	3003	3518	0.228351	-0.975794	-28.4603	3.63725e-178	4.09539e-177
AAEL006937-RA	52	1306	4.6505	3.44635	28.4485	5.08573e-178	5.69891e-177
AAEL005477-RA	1830	1679	-0.124241	-1.32839	-28.4456	5.52301e-178	6.15944e-177
AAEL003503-RA	140	1801	3.6853	2.48115	28.4311	8.34852e-178	9.26641e-177
AAEL007787-RA	480	56	-3.09954	-4.30368	-28.1776	1.10111e-174	1.2164e-173
AAEL014959-RA	85	1480	4.12199	2.91785	28.0997	9.87884e-174	1.0862e-172
AAEL010437-RA	1618	1408	-0.200564	-1.40471	-27.9113	1.94475e-171	2.1283e-170
AAEL012100-RA	80	1429	4.15886	2.95472	27.7821	7.1445e-170	7.78249e-169
AAEL011146-RA	602	169	-1.83274	-3.03689	-27.7342	2.70034e-169	2.92785e-168
AAEL007355-RA	515	95	-2.43857	-3.64272	-27.7025	6.51998e-169	7.03674e-168
AAEL008933-RA	1519	1285	-0.241354	-1.4455	-27.6327	4.50128e-168	4.83575e-167
AAEL010229-RA	918	505	-0.862211	-2.06636	-27.5728	2.36081e-167	2.52465e-166
AAEL014219-RA	483	73	-2.72605	-3.9302	-27.5385	6.07953e-167	6.47191e-166
AAEL006141-RA	2319	2502	0.109579	-1.09457	-27.4789	3.13849e-166	3.32593e-165
AAEL012733-RA	2096	2153	0.0387096	-1.16544	-27.475	3.4929e-166	3.68483e-165
AAEL004010-RA	210	2064	3.29698	2.09284	27.4604	5.21298e-166	5.47477e-165
AAEL003234-RA	281	2378	3.08111	1.87696	27.4433	8.359e-166	8.73959e-165
AAEL002832-RA	3889	5143	0.403211	-0.800935	-27.4071	2.26013e-165	2.35253e-164
AAEL004010-RC	216	2084	3.27025	2.06611	27.3673	6.72725e-165	6.9713e-164
AAEL004010-RB	211	2060	3.28733	2.08318	27.353	9.9426e-165	1.02579e-163
AAEL012181-RA	144	1740	3.59495	2.3908	27.3527	1.00207e-164	1.02931e-163
AAEL012185-RA	47	1199	4.67303	3.46888	27.3294	1.8983e-164	1.94139e-163
AAEL007880-RA	1226	902	-0.44276	-1.64691	-27.3124	3.02174e-164	3.0769e-163
AAEL005796-RB	149	1761	3.56301	2.35887	27.3004	4.19093e-164	4.24896e-163
AAEL004010-RD	216	2077	3.2654	2.06125	27.28	7.32246e-164	7.39185e-163
AAEL004427-RA	967	577	-0.744945	-1.94909	-27.2414	2.10404e-163	2.11486e-162
AAEL003382-RA	1023	646	-0.6632	-1.86735	-27.2272	3.09793e-163	3.08737e-162
AAEL003382-RB	1023	646	-0.6632	-1.86735	-27.2272	3.09793e-163	3.08737e-162
AAEL004489-RA	84	1412	4.07121	2.86706	27.2072	5.33581e-163	5.29508e-162
AAEL005796-RA	148	1747	3.56121	2.35707	27.1794	1.13761e-162	1.12417e-161
AAEL013536-RA	4047	5463	0.432841	-0.771305	-27.0635	2.64656e-161	2.6043e-160
AAEL001379-RA	34	1096	5.01057	3.80642	27.0426	4.67258e-161	4.55964e-160
AAEL001379-RB	34	1096	5.01057	3.80642	27.0426	4.67258e-161	4.55964e-160
AAEL012835-RA	809	402	-1.00894	-2.21309	-27.0257	7.37714e-161	7.16896e-160
AAEL005038-RA	1101	5335	2.27667	1.07253	27.0085	1.17465e-160	1.13678e-159
AAEL005740-RA	487	90	-2.43592	-3.64007	-26.9316	9.37345e-160	9.03395e-159
AAEL014702-RA	1084	740	-0.550768	-1.75491	-26.8582	6.76176e-159	6.49014e-158
AAEL008634-RA	237	2137	3.17263	1.96848	26.8543	7.51722e-159	7.18581e-158
AAEL008778-RA	49	1178	4.58741	3.38327	26.8153	2.14065e-158	2.03796e-157
AAEL007422-RA	51	1187	4.54068	3.33653	26.7616	9.04182e-158	8.57321e-157
AAEL010580-RA	916	537	-0.770426	-1.97457	-26.7413	1.55688e-157	1.47024e-156
AAEL004455-RA	1016	665	-0.611474	-1.81562	-26.6198	4.00337e-156	3.7654e-155
AAEL002036-RA	819	429	-0.932886	-2.13703	-26.6061	5.76446e-156	5.40011e-155
AAEL013739-RA	1213	927	-0.387938	-1.59208	-26.5136	6.75507e-155	6.3029e-154
AAEL014863-RD	558	162	-1.78427	-2.98842	-26.4968	1.05402e-154	9.79568e-154
AAEL012580-RA	1502	1332	-0.173291	-1.37744	-26.4946	1.11927e-154	1.03609e-153
AAEL011104-RA	109	1497	3.77967	2.57553	26.4698	2.15744e-154	1.98925e-153
AAEL002372-RB	1001	4934	2.30132	1.09717	26.4563	3.08505e-154	2.83339e-153
AAEL014863-RA	553	159	-1.79825	-3.0024	-26.4371	5.13155e-154	4.69454e-153
AAEL014863-RE	558	165	-1.7578	-2.96194	-26.3829	2.15397e-153	1.95526e-152
AAEL014863-RF	558	165	-1.7578	-2.96194	-26.3829	2.15397e-153	1.95526e-152
AAEL006389-RA	1437	1247	-0.204599	-1.40874	-26.3603	3.91513e-153	3.54023e-152
AAEL014750-RA	436	62	-2.81399	-4.01813	-26.3451	5.83774e-153	5.25843e-152
AAEL014863-RB	553	162	-1.77129	-2.97543	-26.3224	1.06286e-152	9.53717e-152
AAEL007476-RA	540	151	-1.83841	-3.04256	-26.2903	2.47449e-152	2.21191e-151
AAEL013571-RA	33	1041	4.97936	3.77521	26.2809	3.16933e-152	2.82225e-151
AAEL002719-RA	290	2310	2.99377	1.78962	26.1827	4.17931e-151	3.70754e-150
AAEL007544-RA	57	1179	4.37046	3.16631	26.0684	8.3318e-150	7.36338e-149
AAEL002550-RA	96	1399	3.86522	2.66107	26.0495	1.36379e-149	1.18735e-148
AAEL002550-RB	96	1399	3.86522	2.66107	26.0495	1.36379e-149	1.18735e-148
AAEL002550-RC	96	1399	3.86522	2.66107	26.0495	1.36379e-149	1.18735e-148
AAEL002550-RD	96	1399	3.86522	2.66107	26.0495	1.36379e-149	1.18735e-148
AAEL003743-RA	1339	1128	-0.247389	-1.45153	-26.0243	2.62986e-149	2.28115e-148
AAEL011514-RA	655	271	-1.2732	-2.47735	-26.0024	4.65196e-149	4.02024e-148
AAEL003664-RA	183	1825	3.31798	2.11384	25.9857	7.18711e-149	6.18828e-148
AAEL004401-RA	550	170	-1.6939	-2.89804	-25.9134	4.7099e-148	4.04049e-147
AAEL009047-RA	95	1384	3.86477	2.66063	25.9071	5.53943e-148	4.73477e-147
AAEL001968-RB	1186	923	-0.361701	-1.56585	-25.9023	6.28102e-148	5.34912e-147
AAEL000766-RA	426	64	-2.73471	-3.93886	-25.8806	1.10238e-147	9.35422e-147
AAEL005916-RA	167	1741	3.382	2.17785	25.8606	1.84828e-147	1.56269e-146
AAEL012235-RA	398	2717	2.77117	1.56703	25.8426	2.94581e-147	2.48168e-146
AAEL006968-RA	285	2256	2.98473	1.78059	25.7845	1.32206e-146	1.10976e-145
AAEL003555-RA	29	982	5.0816	3.87745	25.7561	2.75267e-146	2.3024e-145
AAEL009245-RA	1078	786	-0.455756	-1.6599	-25.7544	2.88083e-146	2.40102e-145
AAEL005471-RA	592	216	-1.45457	-2.65871	-25.709	9.28032e-146	7.70724e-145
AAEL001393-RA	148	1637	3.46739	2.26324	25.6766	2.13612e-145	1.76777e-144
AAEL014583-RA	1340	1150	-0.220599	-1.42474	-25.6725	2.37287e-145	1.94991e-144
AAEL014583-RB	1340	1150	-0.220599	-1.42474	-25.6725	2.37287e-145	1.94991e-144
AAEL003202-RA	422	67	-2.65501	-3.85916	-25.5885	2.04612e-144	1.67552e-143
AAEL002737-RA	638	267	-1.25672	-2.46086	-25.5649	3.7527e-144	3.05166e-143
AAEL002737-RB	638	267	-1.25672	-2.46086	-25.5649	3.7527e-144	3.05166e-143
AAEL002528-RA	542	172	-1.65588	-2.86003	-25.5546	4.88587e-144	3.95939e-143
AAEL008329-RA	2526	3013	0.254346	-0.949799	-25.5196	1.19422e-143	9.64433e-143
AAEL010086-RA	994	691	-0.52456	-1.72871	-25.4501	7.04728e-143	5.6717e-142
AAEL010217-RB	171	1729	3.33787	2.13372	25.443	8.43818e-143	6.76785e-142
AAEL001823-RA	883	553	-0.675134	-1.87928	-25.4042	2.26567e-142	1.81098e-141
AAEL012964-RA	1576	1517	-0.0550464	-1.25919	-25.3238	1.74851e-141	1.39285e-140
AAEL009047-RB	96	1350	3.81378	2.60964	25.3192	1.96091e-141	1.55675e-140
AAEL009257-RA	918	602	-0.608731	-1.81288	-25.2769	5.73352e-141	4.53643e-140
AAEL014189-RA	52	1094	4.39496	3.19081	25.1981	4.20294e-140	3.31422e-139
AAEL002646-RA	257	2080	3.01674	1.8126	25.0637	1.23702e-138	9.72177e-138
AAEL012326-RA	292	2222	2.92782	1.72367	25.0171	3.98423e-138	3.12074e-137
AAEL008192-RA	3546	4824	0.444037	-0.760108	-25.0115	4.57883e-138	3.57452e-137
AAEL009153-RA	47	1050	4.48158	3.27744	24.9785	1.04662e-137	8.14339e-137
AAEL007458-RA	407	68	-2.58142	-3.78557	-24.9668	1.40236e-137	1.08752e-136
AAEL001642-RA	676	328	-1.04333	-2.24747	-24.9389	2.81955e-137	2.17216e-136
AAEL001642-RB	676	328	-1.04333	-2.24747	-24.9389	2.81955e-137	2.17216e-136
AAEL006742-RA	1369	1239	-0.143946	-1.34809	-24.8813	1.18706e-136	9.115e-136
AAEL013075-RA	202	1817	3.16913	1.96499	24.7328	4.75331e-135	3.63797e-134
AAEL000776-RA	789	469	-0.750437	-1.95458	-24.6521	3.49753e-134	2.66813e-133
AAEL015595-RA	658	319	-1.04453	-2.24868	-24.6126	9.25897e-134	7.04038e-133
AAEL013530-RA	283	2151	2.92613	1.72199	24.5972	1.35405e-133	1.02627e-132
AAEL011240-RA	129	1468	3.50841	2.30426	24.5802	2.0557e-133	1.55304e-132
AAEL006473-RA	2401	2892	0.268432	-0.935713	-24.5706	2.60447e-133	1.9613e-132
AAEL012827-RA	1125	917	-0.294931	-1.49908	-24.4326	7.71275e-132	5.78948e-131
AAEL014292-RA	1560	1553	-0.0064882	-1.21063	-24.428	8.61689e-132	6.44749e-131
AAEL015585-RA	523	184	-1.50711	-2.71125	-24.4183	1.09269e-131	8.14986e-131
AAEL012472-RA	62	1103	4.15302	2.94888	24.3843	2.50689e-131	1.86384e-130
AAEL000608-RA	73	1160	3.99008	2.78594	24.3014	1.8934e-130	1.40327e-129
AAEL011240-RB	128	1444	3.49586	2.29171	24.2984	2.03634e-130	1.50444e-129
AAEL006239-RA	3145	4198	0.416642	-0.787503	-24.2864	2.73256e-130	2.01246e-129
AAEL006885-RA	267	2060	2.94773	1.74359	24.282	3.03899e-130	2.23112e-129
AAEL011240-RC	129	1445	3.48563	2.28148	24.2413	8.16847e-130	5.97827e-129
AAEL013458-RC	531	3060	2.52675	1.3226	24.1499	7.48137e-129	5.45834e-128
AAEL010217-RA	132	1451	3.45844	2.25429	24.1155	1.72088e-128	1.25164e-127
AAEL001004-RA	1125	937	-0.263804	-1.46795	-24.0547	7.45833e-128	5.40784e-127
AAEL011424-RA	838	4109	2.29377	1.08962	24.0072	2.33663e-127	1.689e-126
AAEL012746-RA	1012	786	-0.364608	-1.56875	-23.9586	7.51554e-127	5.41579e-126
AAEL014943-RA	587	3240	2.46456	1.26042	23.9386	1.21389e-126	8.72063e-126
AAEL010319-RA	64	1083	4.08082	2.87667	23.8674	6.67756e-126	4.7825e-125
AAEL008379-RB	64	1082	4.07948	2.87534	23.8509	9.92164e-126	7.08426e-125
AAEL002404-RA	56	1029	4.19967	2.99553	23.7321	1.68323e-124	1.1982e-123
AAEL014180-RA	1083	897	-0.271853	-1.476	-23.6976	3.81998e-124	2.71101e-123
AAEL007158-RC	56	1024	4.19265	2.9885	23.6476	1.2501e-123	8.84509e-123
AAEL012272-RA	36	901	4.64546	3.44131	23.615	2.70179e-123	1.90589e-122
AAEL012217-RA	2854	3775	0.403491	-0.800654	-23.467	8.86369e-122	6.23383e-121
AAEL002648-RA	561	250	-1.16607	-2.37022	-23.455	1.17649e-121	8.24945e-121
AAEL007383-RA	886	4207	2.24741	1.04327	23.4463	1.44128e-121	1.00162e-120
AAEL007383-RB	886	4207	2.24741	1.04327	23.4463	1.44128e-121	1.00162e-120
AAEL007383-RD	886	4207	2.24741	1.04327	23.4463	1.44128e-121	1.00162e-120
AAEL008192-RB	3406	4757	0.481974	-0.722172	-23.4426	1.57241e-121	1.08952e-120
AAEL012272-RB	35	883	4.65699	3.45284	23.4094	3.42583e-121	2.36674e-120
AAEL004467-RA	102	1254	3.6199	2.41575	23.3613	1.0592e-120	7.29598e-120
AAEL011665-RA	378	78	-2.27684	-3.48099	-23.3241	2.52285e-120	1.73269e-119
AAEL014252-RA	363	66	-2.45943	-3.66358	-23.3063	3.82568e-120	2.6198e-119
AAEL008843-RA	741	464	-0.675349	-1.87949	-23.2734	8.24174e-120	5.61106e-119
AAEL008843-RB	741	464	-0.675349	-1.87949	-23.2734	8.24174e-120	5.61106e-119
AAEL015128-RA	400	98	-2.02915	-3.23329	-23.2635	1.0387e-119	7.05111e-119
AAEL011340-RB	468	161	-1.53945	-2.74359	-23.2435	1.65512e-119	1.11708e-118
AAEL011340-RA	468	161	-1.53945	-2.74359	-23.2435	1.65512e-119	1.11708e-118
AAEL004152-RA	747	476	-0.650147	-1.85429	-23.1551	1.29276e-118	8.70007e-118
AAEL002639-RA	2481	9009	1.86045	0.6563	23.0912	5.67011e-118	3.80497e-117
AAEL001052-RA	359	67	-2.42175	-3.6259	-23.0894	5.91197e-118	3.95593e-117
AAEL000115-RA	568	269	-1.07828	-2.28243	-23.0751	8.22722e-118	5.48947e-117
AAEL004438-RA	63	1030	4.03115	2.827	23.0719	8.86989e-118	5.90147e-117
AAEL008379-RA	65	1039	3.99861	2.79447	23.0353	2.06497e-117	1.36614e-116
AAEL008379-RC	65	1039	3.99861	2.79447	23.0353	2.06497e-117	1.36614e-116
AAEL000115-RB	549	251	-1.12912	-2.33326	-22.9877	6.18546e-117	4.08064e-116
AAEL011711-RA	355	2299	2.69512	1.49097	22.9175	3.10761e-116	2.04437e-115
AAEL012031-RA	56	980	4.12928	2.92514	22.8934	5.40187e-116	3.54373e-115
AAEL013538-RA	288	2031	2.81805	1.6139	22.8245	2.62084e-115	1.71452e-114
AAEL008716-RA	38	869	4.51528	3.31114	22.8237	2.66841e-115	1.74078e-114
AAEL013295-RA	457	161	-1.50513	-2.70928	-22.8167	3.13049e-115	2.03655e-114
AAEL013567-RA	475	179	-1.40797	-2.61211	-22.8083	3.78966e-115	2.45854e-114
AAEL000193-RA	312	2122	2.76581	1.56166	22.7805	7.16254e-115	4.63386e-114
AAEL000574-RA	69	1041	3.91523	2.71108	22.6951	5.01239e-114	3.23387e-113
AAEL007158-RA	52	944	4.1822	2.97806	22.6666	9.56186e-114	6.13528e-113
AAEL007158-RB	52	944	4.1822	2.97806	22.6666	9.56186e-114	6.13528e-113
AAEL014110-RA	362	79	-2.19607	-3.40021	-22.6098	3.4727e-113	2.22214e-112
AAEL010211-RA	335	57	-2.55513	-3.75927	-22.5963	4.70747e-113	3.00404e-112
AAEL011568-RA	1679	1869	0.154664	-1.04948	-22.5921	5.18586e-113	3.30033e-112
AAEL000226-RA	845	626	-0.432789	-1.63693	-22.5753	7.57685e-113	4.80891e-112
AAEL009879-RB	70	1039	3.8917	2.68755	22.5683	8.88128e-113	5.62158e-112
AAEL005798-RA	601	323	-0.895831	-2.09998	-22.5403	1.6735e-112	1.05642e-111
AAEL010146-RA	1047	913	-0.197575	-1.40172	-22.4144	2.84667e-111	1.78736e-110
AAEL010146-RB	1047	913	-0.197575	-1.40172	-22.4144	2.84667e-111	1.78736e-110
AAEL000574-RB	69	1024	3.89148	2.68733	22.4038	3.61479e-111	2.26358e-110
AAEL009825-RA	2031	2463	0.278226	-0.925919	-22.3983	4.0895e-111	2.55401e-110
AAEL013158-RA	4808	15358	1.67548	0.471336	22.3712	7.50205e-111	4.6728e-110
AAEL009879-RA	78	1070	3.77799	2.57385	22.3701	7.70291e-111	4.78518e-110
AAEL010318-RA	825	3890	2.2373	1.03316	22.3659	8.46268e-111	5.22942e-110
AAEL010318-RB	825	3890	2.2373	1.03316	22.3659	8.46268e-111	5.22942e-110
AAEL003872-RA	1972	2374	0.26766	-0.936485	-22.2813	5.60704e-110	3.45569e-109
AAEL003396-RA	2124	2637	0.312114	-0.892032	-22.1975	3.63261e-109	2.23295e-108
AAEL012119-RA	126	1293	3.35923	2.15508	22.14	1.30097e-108	7.97605e-108
AAEL012427-RA	754	528	-0.514027	-1.71817	-22.0702	6.11246e-108	3.73768e-107
AAEL012279-RA	78	1047	3.74664	2.5425	21.9779	4.68986e-107	2.86031e-106
AAEL004068-RA	118	1245	3.39929	2.19514	21.9759	4.89765e-107	2.97928e-106
AAEL006144-RA	807	603	-0.420411	-1.62456	-21.942	1.03371e-106	6.27185e-106
AAEL003103-RA	315	2065	2.71272	1.50857	21.9091	2.12838e-106	1.28802e-105
AAEL004175-RA	890	4050	2.18604	0.981899	21.8828	3.78683e-106	2.28575e-105
AAEL012094-RA	247	1792	2.85899	1.65484	21.8276	1.26919e-105	7.6216e-105
AAEL012094-RB	247	1792	2.85899	1.65484	21.8276	1.26919e-105	7.6216e-105
AAEL013854-RA	407	137	-1.57085	-2.775	-21.8048	2.08791e-105	1.2506e-104
AAEL011925-RA	22	704	5	3.79585	21.6527	5.73298e-104	3.42515e-103
AAEL005422-RA	668	436	-0.61552	-1.81967	-21.6167	1.25127e-103	7.45661e-103
AAEL009572-RA	68	970	3.83438	2.63023	21.554	4.86142e-103	2.88969e-102
AAEL007297-RA	212	1628	2.94096	1.73682	21.5272	8.66234e-103	5.13598e-102
AAEL008232-RA	294	44	-2.74024	-3.94439	-21.5096	1.26605e-102	7.48757e-102
AAEL010317-RA	106	1159	3.45074	2.2466	21.5076	1.32175e-102	7.79729e-102
AAEL000186-RA	1024	933	-0.134267	-1.33841	-21.3992	1.35958e-101	8.00032e-101
AAEL013458-RA	531	2804	2.4007	1.19656	21.3762	2.226e-101	1.30331e-100
AAEL013458-RB	531	2804	2.4007	1.19656	21.3762	2.226e-101	1.30331e-100
AAEL012237-RA	100	1121	3.48671	2.28257	21.3571	3.34631e-101	1.95437e-100
AAEL008503-RA	120	1214	3.33866	2.13452	21.3241	6.78475e-101	3.95269e-100
AAEL013320-RA	464	207	-1.16449	-2.36864	-21.3225	7.02674e-101	4.08351e-100
AAEL006191-RA	265	24	-3.46489	-4.66903	-21.3202	7.3721e-101	4.2736e-100
AAEL002542-RA	1972	2455	0.316063	-0.888082	-21.3078	9.61194e-101	5.55828e-100
AAEL009160-RA	610	3067	2.32995	1.1258	21.2942	1.28459e-100	7.39186e-100
AAEL009160-RB	610	3067	2.32995	1.1258	21.2942	1.28459e-100	7.39186e-100
AAEL000010-RA	2612	9092	1.79944	0.595297	21.2653	2.38028e-100	1.36298e-99
AAEL000010-RB	2612	9092	1.79944	0.595297	21.2653	2.38028e-100	1.36298e-99
AAEL010063-RA	747	553	-0.433829	-1.63797	-21.2353	4.51207e-100	2.57737e-99
AAEL010402-RA	1059	994	-0.0913848	-1.29553	-21.2219	6.0001e-100	3.41902e-99
AAEL001511-RA	1757	2102	0.258648	-0.945497	-21.2001	9.5286e-100	5.41647e-99
AAEL013522-RA	60	907	3.91807	2.71392	21.1957	1.04595e-99	5.93124e-99
AAEL007650-RA	865	716	-0.272741	-1.47689	-21.1874	1.24733e-99	7.05612e-99
AAEL012960-RA	568	329	-0.787803	-1.99195	-21.1782	1.51749e-99	8.56373e-99
AAEL003180-RA	724	525	-0.463672	-1.66782	-21.1768	1.563e-99	8.79935e-99
AAEL004148-RA	109	1150	3.39923	2.19509	21.1204	5.1644e-99	2.90047e-98
AAEL002529-RA	141	1296	3.2003	1.99615	21.1045	7.23803e-99	4.05536e-98
AAEL009994-RA	5396	8822	0.709215	-0.49493	-21.0437	2.61253e-98	1.46026e-97
AAEL011301-RA	165	1396	3.08076	1.87662	21.023	4.03716e-98	2.24584e-97
AAEL011301-RB	165	1396	3.08076	1.87662	21.023	4.03716e-98	2.24584e-97
AAEL014394-RA	57	881	3.95011	2.74596	21.0193	4.37076e-98	2.42566e-97
AAEL012227-RA	381	2238	2.55435	1.3502	20.9823	9.51671e-98	5.26904e-97
AAEL000931-RA	281	43	-2.70816	-3.91231	-20.9739	1.13566e-97	6.27289e-97
AAEL001304-RA	483	239	-1.01501	-2.21916	-20.9167	3.77488e-97	2.08017e-96
AAEL011656-RA	1985	7235	1.86585	0.661709	20.8411	1.83444e-96	1.0085e-95
AAEL009212-RD	355	2125	2.58157	1.37743	20.7596	1.0032e-95	5.50231e-95
AAEL007797-RA	43	784	4.18845	2.9843	20.6774	5.53327e-95	3.02777e-94
AAEL003808-RA	267	37	-2.85124	-4.05539	-20.6734	6.00939e-95	3.28063e-94
AAEL007701-RA	315	1967	2.64257	1.43843	20.6379	1.25365e-94	6.82798e-94
AAEL006838-RA	341	101	-1.75542	-2.95956	-20.616	1.97266e-94	1.07191e-93
AAEL014215-RA	267	38	-2.81277	-4.01691	-20.6143	2.04345e-94	1.10781e-93
AAEL011092-RA	77	964	3.6461	2.44196	20.6107	2.19823e-94	1.18897e-93
AAEL008063-RA	8	559	6.1267	4.92256	20.5833	3.87024e-94	2.08849e-93
AAEL011357-RA	126	1193	3.2431	2.03895	20.5296	1.17017e-93	6.30005e-93
AAEL013826-RA	74	944	3.67319	2.46904	20.5255	1.27548e-93	6.85131e-93
AAEL015524-RA	1155	1179	0.0296709	-1.17447	-20.5184	1.47622e-93	7.91141e-93
AAEL011219-RA	235	11	-4.41709	-5.62123	-20.4949	2.39254e-93	1.27929e-92
AAEL011161-RA	36	732	4.34577	3.14163	20.4675	4.19732e-93	2.23763e-92
AAEL005211-RA	94	1040	3.46778	2.26363	20.4674	4.20395e-93	2.23763e-92
AAEL015375-RA	1131	1146	0.0190081	-1.18514	-20.4505	5.94865e-93	3.15911e-92
AAEL010586-RA	191	1465	2.93926	1.73511	20.4069	1.45327e-92	7.7003e-92
AAEL000218-RA	24	653	4.76598	3.56183	20.3778	2.63038e-92	1.39059e-91
AAEL006449-RA	817	687	-0.250026	-1.45417	-20.3543	4.25085e-92	2.24222e-91
AAEL008188-RA	1240	4967	2.00203	0.797889	20.3323	6.6597e-92	3.50493e-91
AAEL009496-RA	1709	2094	0.293109	-0.911036	-20.267	2.51383e-91	1.32004e-90
AAEL004699-RB	3733	5747	0.622474	-0.581672	-20.2566	3.11001e-91	1.62944e-90
AAEL011099-RA	271	48	-2.49719	-3.70133	-20.2122	7.64693e-91	3.99755e-90
AAEL001681-RA	134	1209	3.17351	1.96936	20.2037	9.07941e-91	4.73583e-90
AAEL003406-RA	244	29	-3.07276	-4.2769	-20.0575	1.73562e-89	9.0329e-89
AAEL013831-RA	628	444	-0.500205	-1.70435	-20.0275	3.17488e-89	1.64867e-88
AAEL008341-RA	1539	1834	0.253	-0.951145	-19.9396	1.84543e-88	9.56189e-88
AAEL008768-RB	1478	1733	0.229625	-0.97452	-19.9395	1.84994e-88	9.5641e-88
AAEL010212-RA	527	320	-0.719731	-1.92388	-19.9361	1.97855e-88	1.02065e-87
AAEL012989-RA	318	94	-1.75829	-2.96244	-19.918	2.84279e-88	1.46325e-87
AAEL009151-RA	1661	2044	0.299343	-0.904802	-19.865	8.18216e-88	4.19311e-87
AAEL009151-RB	1661	2044	0.299343	-0.904802	-19.865	8.18216e-88	4.19311e-87
AAEL000185-RA	272	1745	2.68155	1.4774	19.8304	1.62621e-87	8.31563e-87
AAEL008768-RA	1480	1746	0.238456	-0.965689	-19.8025	2.83546e-87	1.44676e-86
AAEL006715-RA	55	805	3.87149	2.66734	19.7846	4.04041e-87	2.05708e-86
AAEL009212-RA	353	2041	2.53154	1.32739	19.7768	4.7155e-87	2.39558e-86
AAEL000276-RA	465	252	-0.883807	-2.08795	-19.7539	7.42835e-87	3.76561e-86
AAEL006117-RA	526	325	-0.694623	-1.89877	-19.743	9.21832e-87	4.66289e-86
AAEL000235-RA	46	751	4.02911	2.82496	19.6934	2.45846e-86	1.24088e-85
AAEL003771-RA	416	200	-1.05658	-2.26073	-19.6333	8.0267e-86	4.04267e-85
AAEL010990-RA	210	1490	2.82685	1.62271	19.6257	9.33399e-86	4.69101e-85
AAEL003735-RA	18	577	5.0025	3.79836	19.6069	1.34904e-85	6.76539e-85
AAEL004616-RA	304	88	-1.7885	-2.99264	-19.5704	2.76442e-85	1.38339e-84
AAEL011161-RB	29	645	4.47517	3.27103	19.5604	3.36292e-85	1.6793e-84
AAEL006931-RA	349	2009	2.52518	1.32103	19.5487	4.23328e-85	2.10495e-84
AAEL006931-RC	349	2009	2.52518	1.32103	19.5487	4.23328e-85	2.10495e-84
AAEL014379-RA	315	99	-1.66985	-2.874	-19.529	6.22559e-85	3.08904e-84
AAEL008960-RA	349	133	-1.3918	-2.59595	-19.4838	1.50529e-84	7.45323e-84
AAEL013170-RA	137	1175	3.10041	1.89627	19.4228	4.95208e-84	2.44677e-83
AAEL001668-RA	1935	2552	0.399295	-0.804851	-19.4068	6.76603e-84	3.33599e-83
AAEL005054-RA	233	31	-2.90999	-4.11414	-19.3936	8.73721e-84	4.29883e-83
AAEL003839-RA	9	507	5.81592	4.61177	19.3812	1.11284e-83	5.46385e-83
AAEL010781-RA	233	1562	2.74499	1.54085	19.3533	1.91181e-83	9.36701e-83
AAEL012413-RA	43	717	4.05956	2.85542	19.3475	2.14167e-83	1.04713e-82
AAEL010798-RA	612	452	-0.437209	-1.64135	-19.2489	1.44199e-82	7.03568e-82
AAEL011632-RA	123	1102	3.16339	1.95925	19.2235	2.35551e-82	1.1469e-81
AAEL009212-RE	360	2021	2.489	1.28486	19.19	4.48706e-82	2.18022e-81
AAEL011582-RA	390	183	-1.09163	-2.29578	-19.1876	4.69412e-82	2.2761e-81
AAEL009212-RF	358	2012	2.4906	1.28645	19.1657	7.15705e-82	3.46316e-81
AAEL006409-RA	255	53	-2.26643	-3.47058	-19.1341	1.31238e-81	6.33726e-81
AAEL009859-RA	118	1074	3.18614	1.98199	19.1224	1.6437e-81	7.92082e-81
AAEL003554-RA	42	700	4.05889	2.85475	19.1144	1.91493e-81	9.20891e-81
AAEL012171-RA	773	681	-0.182814	-1.38696	-19.1047	2.30789e-81	1.10759e-80
AAEL000077-RA	265	62	-2.09565	-3.2998	-19.103	2.38605e-81	1.14276e-80
AAEL005904-RA	538	2626	2.28719	1.08304	19.096	2.7278e-81	1.30377e-80
AAEL005502-RA	33	647	4.29323	3.08908	19.0937	2.85109e-81	1.35992e-80
AAEL004551-RA	86	925	3.42704	2.2229	19.0895	3.08808e-81	1.46997e-80
AAEL002534-RA	2794	4132	0.564508	-0.639637	-19.0747	4.09549e-81	1.94556e-80
AAEL014536-RA	328	121	-1.43869	-2.64283	-19.0741	4.14731e-81	1.96618e-80
AAEL008719-RA	668	535	-0.320309	-1.52445	-19.0604	5.38147e-81	2.54613e-80
AAEL010153-RA	1068	1129	0.0801338	-1.12401	-19.0483	6.78062e-81	3.20164e-80
AAEL002416-RA	173	1303	2.91299	1.70885	19.0405	7.87604e-81	3.70394e-80
AAEL002416-RB	173	1303	2.91299	1.70885	19.0405	7.87604e-81	3.70394e-80
AAEL005068-RA	289	85	-1.76553	-2.96968	-19.0105	1.39489e-80	6.54674e-80
AAEL012618-RA	56	771	3.78323	2.57909	19.0102	1.40522e-80	6.58201e-80
AAEL005956-RA	34	648	4.25239	3.04824	18.9897	2.07518e-80	9.70071e-80
AAEL012661-RA	219	1483	2.75952	1.55537	18.9873	2.17036e-80	1.01254e-79
AAEL011282-RA	57	774	3.7633	2.55915	18.9653	3.30109e-80	1.537e-79
AAEL009392-RA	499	317	-0.654557	-1.8587	-18.9549	4.02124e-80	1.86859e-79
AAEL014933-RA	18	547	4.92547	3.72133	18.9546	4.04644e-80	1.87658e-79
AAEL006728-RA	94	955	3.34477	2.14062	18.9469	4.68263e-80	2.16732e-79
AAEL001838-RA	554	387	-0.517552	-1.7217	-18.9447	4.87911e-80	2.25381e-79
AAEL006946-RA	1055	1115	0.0798007	-1.12434	-18.9365	5.70221e-80	2.62884e-79
AAEL009971-RA	86	913	3.40821	2.20406	18.866	2.17078e-79	9.98809e-79
AAEL005129-RA	1024	1073	0.0674344	-1.13671	-18.821	5.08511e-79	2.33515e-78
AAEL004308-RA	872	841	-0.0522223	-1.25637	-18.8018	7.30457e-79	3.34125e-78
AAEL004308-RB	872	841	-0.0522223	-1.25637	-18.8018	7.30457e-79	3.34125e-78
AAEL007950-RA	218	29	-2.9102	-4.11435	-18.7592	1.62717e-78	7.42848e-78
AAEL006751-RA	981	1010	0.0420303	-1.16212	-18.7504	1.92224e-78	8.7585e-78
AAEL012582-RA	200	14	-3.8365	-5.04065	-18.7488	1.9786e-78	8.99779e-78
AAEL008167-RB	341	143	-1.25376	-2.4579	-18.6766	7.67862e-78	3.48512e-77
AAEL012817-RA	900	891	-0.0144996	-1.21865	-18.6493	1.27827e-77	5.79052e-77
AAEL008886-RA	46	699	3.92559	2.72144	18.6344	1.69094e-77	7.64512e-77
AAEL009248-RA	637	510	-0.320796	-1.52494	-18.6172	2.3303e-77	1.05155e-76
AAEL000303-RA	708	610	-0.21494	-1.41909	-18.6033	3.02267e-77	1.36136e-76
AAEL001129-RA	91	922	3.34083	2.13668	18.5951	3.52202e-77	1.58321e-76
AAEL005451-RA	273	1659	2.60334	1.3992	18.5619	6.53844e-77	2.93351e-76
AAEL004613-RA	641	518	-0.307372	-1.51152	-18.5543	7.52752e-77	3.37082e-76
AAEL010077-RA	118	1041	3.14111	1.93697	18.5428	9.33232e-77	4.17103e-76
AAEL007909-RA	220	34	-2.6939	-3.89804	-18.5363	1.0523e-76	4.69424e-76
AAEL003454-RA	28	590	4.39722	3.19307	18.5104	1.70358e-76	7.5851e-76
AAEL013305-RA	263	1617	2.62018	1.41604	18.4919	2.39954e-76	1.06636e-75
AAEL003562-RA	61	768	3.65423	2.45008	18.4316	7.32961e-76	3.25111e-75
AAEL006006-RA	70	812	3.53605	2.33191	18.4114	1.06489e-75	4.71448e-75
AAEL013952-RA	606	476	-0.348356	-1.5525	-18.3986	1.34908e-75	5.96136e-75
AAEL004176-RB	121	1044	3.10904	1.9049	18.3638	2.56079e-75	1.12944e-74
AAEL012139-RA	25	565	4.49825	3.29411	18.3628	2.61039e-75	1.14916e-74
AAEL000042-RA	38	641	4.07625	2.87211	18.3471	3.48376e-75	1.53075e-74
AAEL012167-RA	345	155	-1.15433	-2.35847	-18.3392	4.02935e-75	1.76717e-74
AAEL009839-RA	576	440	-0.388565	-1.59271	-18.2741	1.33149e-74	5.82864e-74
AAEL001952-RA	1157	1318	0.187962	-1.01618	-18.2627	1.64083e-74	7.15604e-74
AAEL001952-RB	1157	1318	0.187962	-1.01618	-18.2627	1.64083e-74	7.15604e-74
AAEL004474-RA	391	208	-0.910585	-2.11473	-18.2612	1.68508e-74	7.33537e-74
AAEL007668-RA	402	221	-0.863149	-2.06729	-18.2504	2.05401e-74	8.9248e-74
AAEL005068-RB	267	79	-1.75692	-2.96106	-18.2468	2.19367e-74	9.51397e-74
AAEL006679-RA	849	835	-0.0239884	-1.22813	-18.2241	3.32083e-74	1.43758e-73
AAEL009259-RA	122	1039	3.09024	1.8861	18.1982	5.33777e-74	2.30645e-73
AAEL008063-RB	4	427	6.73809	5.53395	18.1909	6.09035e-74	2.6268e-73
AAEL009275-RA	515	2467	2.26011	1.05597	18.1308	1.82076e-73	7.8386e-73
AAEL014903-RA	1654	2171	0.3924	-0.811745	-18.0735	5.14969e-73	2.21294e-72
AAEL000906-RA	591	468	-0.33665	-1.5408	-18.069	5.59123e-73	2.39828e-72
AAEL008738-RA	517	369	-0.486543	-1.69069	-18.0683	5.66074e-73	2.42365e-72
AAEL006931-RB	272	1621	2.57521	1.37106	18.067	5.80289e-73	2.47998e-72
AAEL013009-RA	655	558	-0.23123	-1.43538	-18.0477	8.23133e-73	3.51142e-72
AAEL014185-RA	359	1930	2.42655	1.2224	18.0355	1.02562e-72	4.36727e-72
AAEL003689-RA	4242	12975	1.61292	0.408773	18.0242	1.25896e-72	5.35114e-72
AAEL003820-RA	812	789	-0.0414544	-1.2456	-18.0213	1.32535e-72	5.62312e-72
AAEL006647-RA	58	732	3.65772	2.45357	18.0091	1.65178e-72	6.9954e-72
AAEL007962-RA	371	192	-0.950313	-2.15446	-17.9978	2.02598e-72	8.56466e-72
AAEL003010-RA	196	23	-3.09115	-4.29529	-17.9965	2.0747e-72	8.75482e-72
AAEL011857-RA	13	471	5.17914	3.975	17.9795	2.81867e-72	1.18728e-71
AAEL010085-RA	417	247	-0.755536	-1.95968	-17.9519	4.63629e-72	1.9494e-71
AAEL002504-RB	763	719	-0.0856913	-1.28984	-17.9512	4.69513e-72	1.9706e-71
AAEL004989-RA	150	1142	2.92853	1.72438	17.9389	5.85785e-72	2.45421e-71
AAEL000032-RA	2745	4164	0.601164	-0.602982	-17.9368	6.09013e-72	2.54697e-71
AAEL003435-RA	585	466	-0.328107	-1.53225	-17.9039	1.10042e-71	4.59389e-71
AAEL008098-RA	203	30	-2.75845	-3.96259	-17.8992	1.19603e-71	4.98415e-71
AAEL012084-RA	295	113	-1.38439	-2.58854	-17.8849	1.54562e-71	6.42952e-71
AAEL008643-RA	122	1020	3.06362	1.85947	17.8586	2.47577e-71	1.02805e-70
AAEL001495-RA	644	2860	2.15088	0.946737	17.8374	3.6247e-71	1.50248e-70
AAEL000999-RA	827	821	-0.0105051	-1.21465	-17.8306	4.09297e-71	1.69358e-70
AAEL001495-RB	614	2763	2.16993	0.96578	17.8258	4.45487e-71	1.84008e-70
AAEL014237-RA	21	516	4.61891	3.41476	17.8148	5.42841e-71	2.23825e-70
AAEL000996-RA	324	145	-1.15994	-2.36409	-17.7972	7.43041e-71	3.05834e-70
AAEL007171-RA	166	1198	2.85137	1.64723	17.7877	8.79854e-71	3.6151e-70
AAEL009273-RA	86	856	3.3152	2.11106	17.781	9.9167e-71	4.06739e-70
AAEL000248-RA	37	609	4.04085	2.8367	17.7715	1.17566e-70	4.81359e-70
AAEL006720-RA	49	674	3.78189	2.57775	17.769	1.22935e-70	5.02467e-70
AAEL011085-RA	169	1208	2.83753	1.63338	17.7542	1.59879e-70	6.52327e-70
AAEL012262-RA	78	817	3.38879	2.18464	17.7489	1.75658e-70	7.12979e-70
AAEL012262-RB	78	817	3.38879	2.18464	17.7489	1.75658e-70	7.12979e-70
AAEL012262-RD	78	817	3.38879	2.18464	17.7489	1.75658e-70	7.12979e-70
AAEL009770-RA	227	1432	2.65727	1.45312	17.7431	1.95048e-70	7.88945e-70
AAEL009770-RB	227	1432	2.65727	1.45312	17.7431	1.95048e-70	7.88945e-70
AAEL005080-RA	307	129	-1.25087	-2.45501	-17.709	3.57254e-70	1.44256e-69
AAEL003542-RA	578	464	-0.316945	-1.52109	-17.701	4.12196e-70	1.66155e-69
AAEL009651-RA	442	2186	2.30618	1.10203	17.6695	7.20583e-70	2.89965e-69
AAEL003654-RA	57	710	3.63879	2.43464	17.6574	8.92547e-70	3.58548e-69
AAEL004530-RA	395	230	-0.780219	-1.98436	-17.6164	1.84222e-69	7.38778e-69
AAEL003530-RA	1455	1862	0.355834	-0.848312	-17.6025	2.35771e-69	9.43884e-69
AAEL008772-RA	550	430	-0.355095	-1.55924	-17.5833	3.31033e-69	1.323e-68
AAEL007679-RA	28	548	4.29068	3.08653	17.5654	4.53215e-69	1.80822e-68
AAEL009948-RA	281	106	-1.40651	-2.61065	-17.5371	7.4589e-69	2.97086e-68
AAEL002012-RA	285	1631	2.51672	1.31258	17.5263	9.01814e-69	3.5858e-68
AAEL010677-RA	255	81	-1.6545	-2.85865	-17.5235	9.4734e-69	3.76044e-68
AAEL002023-RA	1147	1349	0.234025	-0.97012	-17.4985	1.47201e-68	5.83321e-68
AAEL010821-RA	1730	2352	0.443116	-0.761029	-17.4826	1.9449e-68	7.69412e-68
AAEL012440-RA	184	21	-3.13124	-4.33539	-17.4778	2.11511e-68	8.35338e-68
AAEL007855-RA	367	201	-0.868585	-2.07273	-17.4671	2.54944e-68	1.00518e-67
AAEL007013-RA	316	144	-1.13386	-2.338	-17.4609	2.8439e-68	1.11939e-67
AAEL005143-RA	188	1265	2.75033	1.54619	17.4603	2.8723e-68	1.12867e-67
AAEL002802-RA	1208	1453	0.266414	-0.937731	-17.4561	3.09341e-68	1.21352e-67
AAEL008167-RA	326	155	-1.0726	-2.27675	-17.4547	3.16919e-68	1.24117e-67
AAEL004161-RA	287	114	-1.33202	-2.53616	-17.4414	4.00207e-68	1.56474e-67
AAEL008932-RA	240	69	-1.79837	-3.00251	-17.4162	6.2163e-68	2.42642e-67
AAEL009212-RB	426	2112	2.30968	1.10554	17.4125	6.63771e-68	2.5866e-67
AAEL008863-RA	446	2178	2.28789	1.08374	17.3995	8.32132e-68	3.23728e-67
AAEL003818-RA	840	863	0.0389712	-1.16517	-17.3867	1.04086e-67	4.02922e-67
AAEL003826-RA	840	863	0.0389712	-1.16517	-17.3867	1.04086e-67	4.02922e-67
AAEL003851-RA	840	863	0.0389712	-1.16517	-17.3867	1.04086e-67	4.02922e-67
AAEL003734-RA	765	749	-0.030494	-1.23464	-17.3709	1.37008e-67	5.29491e-67
AAEL005027-RA	1384	1757	0.34427	-0.859875	-17.3666	1.47779e-67	5.70174e-67
AAEL011143-RA	338	171	-0.983027	-2.18717	-17.3409	2.3092e-67	8.89492e-67
AAEL000565-RA	609	522	-0.222392	-1.42654	-17.3216	3.23044e-67	1.24231e-66
AAEL012262-RC	78	795	3.34941	2.14526	17.3104	3.92401e-67	1.50655e-66
AAEL002504-RA	772	765	-0.0131411	-1.21729	-17.2568	9.94789e-67	3.81307e-66
AAEL000698-RA	238	70	-1.76553	-2.96968	-17.2517	1.08626e-66	4.15687e-66
AAEL004818-RA	75	776	3.37109	2.16695	17.2104	2.21902e-66	8.47783e-66
AAEL012078-RA	445	304	-0.549734	-1.75388	-17.2	2.65549e-66	1.01289e-65
AAEL005197-RA	604	520	-0.216037	-1.42018	-17.1924	3.02511e-66	1.15199e-65
AAEL010412-RA	37	583	3.9779	2.77375	17.1886	3.23253e-66	1.22898e-65
AAEL001765-RA	9	411	5.51307	4.30892	17.1826	3.58423e-66	1.36049e-65
AAEL007660-RA	330	166	-0.991283	-2.19543	-17.1746	4.11713e-66	1.56024e-65
AAEL003514-RA	580	2597	2.16272	0.958576	17.1744	4.1319e-66	1.56331e-65
AAEL008422-RA	208	1322	2.66807	1.46392	17.1424	7.15961e-66	2.70447e-65
AAEL002226-RA	144	1071	2.89482	1.69067	17.1324	8.5006e-66	3.20584e-65
AAEL004302-RA	51	654	3.68072	2.47658	17.1138	1.17127e-65	4.41012e-65
AAEL013132-RC	484	358	-0.435047	-1.63919	-17.1016	1.44488e-65	5.4316e-65
AAEL011697-RA	403	255	-0.660283	-1.86443	-17.0696	2.49812e-65	9.37589e-65
AAEL007672-RA	26	514	4.30518	3.10104	17.0488	3.56661e-65	1.33311e-64
AAEL007699-RA	2975	4698	0.659157	-0.544988	-17.0486	3.5804e-65	1.33311e-64
AAEL007699-RB	2975	4698	0.659157	-0.544988	-17.0486	3.5804e-65	1.33311e-64
AAEL007699-RC	2975	4698	0.659157	-0.544988	-17.0486	3.5804e-65	1.33311e-64
AAEL007699-RD	2975	4698	0.659157	-0.544988	-17.0486	3.5804e-65	1.33311e-64
AAEL007662-RA	336	1777	2.40291	1.19877	17.0408	4.09443e-65	1.52208e-64
AAEL007987-RA	144	1063	2.884	1.67986	16.9909	9.58246e-65	3.55658e-64
AAEL003912-RB	265	101	-1.39164	-2.59578	-16.9772	1.21107e-64	4.48784e-64
AAEL015658-RA	392	246	-0.672195	-1.87634	-16.9077	3.95141e-64	1.46195e-63
AAEL001691-RA	170	18	-3.23947	-4.44361	-16.8992	4.56329e-64	1.68567e-63
AAEL012618-RB	42	593	3.81957	2.61543	16.8006	2.41688e-63	8.91386e-63
AAEL015379-RA	538	442	-0.28356	-1.48771	-16.7995	2.46094e-63	9.06208e-63
AAEL014989-RA	97	855	3.13987	1.93572	16.7974	2.54946e-63	9.37333e-63
AAEL002435-RE	363	1852	2.35104	1.1469	16.7943	2.68537e-63	9.85752e-63
AAEL000032-RB	2957	4694	0.666684	-0.537462	-16.784	3.19315e-63	1.16849e-62
AAEL000032-RC	2957	4694	0.666684	-0.537462	-16.784	3.19315e-63	1.16849e-62
AAEL003945-RA	77	764	3.31064	2.1065	16.7752	3.70428e-63	1.35341e-62
AAEL013116-RA	378	233	-0.698056	-1.9022	-16.7565	5.07466e-63	1.85121e-62
AAEL013355-RA	63	697	3.46773	2.26359	16.7552	5.1861e-63	1.88893e-62
AAEL006186-RA	623	565	-0.140981	-1.34513	-16.7546	5.24486e-63	1.90736e-62
AAEL008422-RB	213	1316	2.62723	1.42309	16.7445	6.21123e-63	2.25529e-62
AAEL003054-RA	159	1108	2.80086	1.59671	16.7277	8.24204e-63	2.98804e-62
AAEL014825-RA	108	899	3.05729	1.85314	16.7271	8.31476e-63	3.00975e-62
AAEL010499-RA	263	104	-1.33848	-2.54262	-16.72	9.37432e-63	3.38805e-62
AAEL013110-RA	31	529	4.09293	2.88878	16.7156	1.00838e-62	3.63884e-62
AAEL013063-RA	228	70	-1.70361	-2.90775	-16.7116	1.07812e-62	3.88452e-62
AAEL012897-RA	713	701	-0.0244876	-1.22863	-16.7058	1.18902e-62	4.27751e-62
AAEL004176-RA	119	943	2.9863	1.78215	16.6793	1.85469e-62	6.66206e-62
AAEL009377-RA	51	634	3.63591	2.43177	16.6742	2.01979e-62	7.244e-62
AAEL015143-RB	516	2346	2.18476	0.980615	16.6346	3.91155e-62	1.40073e-61
AAEL001456-RA	0	424	9.72792	8.52377	16.6308	4.17308e-62	1.49211e-61
AAEL001761-RA	18	447	4.63421	3.43006	16.6111	5.79377e-62	2.06844e-61
AAEL000769-RA	162	1113	2.78039	1.57624	16.6092	5.97492e-62	2.12986e-61
AAEL001623-RA	285	1568	2.45989	1.25575	16.6031	6.61296e-62	2.35372e-61
AAEL009596-RA	214	59	-1.85882	-3.06297	-16.6021	6.73469e-62	2.39341e-61
AAEL001300-RA	429	303	-0.50166	-1.70581	-16.5624	1.30219e-61	4.62076e-61
AAEL011849-RA	36	550	3.93336	2.72922	16.5542	1.49231e-61	5.28738e-61
AAEL014481-RA	0	419	9.71081	8.50666	16.5482	1.64923e-61	5.83455e-61
AAEL007291-RA	656	623	-0.0744637	-1.27861	-16.532	2.15972e-61	7.62902e-61
AAEL014276-RA	313	162	-0.950169	-2.15431	-16.5304	2.21531e-61	7.81361e-61
AAEL011425-RA	337	1742	2.36992	1.16578	16.5019	3.55711e-61	1.25274e-60
AAEL003624-RA	346	1772	2.35653	1.15239	16.4905	4.29658e-61	1.51089e-60
AAEL006929-RA	25	484	4.27501	3.07086	16.4687	6.15868e-61	2.16245e-60
AAEL005470-RA	152	8	-4.24793	-5.45207	-16.4624	6.83663e-61	2.3969e-60
AAEL000459-RA	441	2088	2.24327	1.03913	16.4616	6.92856e-61	2.4255e-60
AAEL002083-RA	1211	4433	1.87208	0.667939	16.4457	9.01081e-61	3.14973e-60
AAEL011279-RA	135	996	2.88319	1.67904	16.4411	9.72119e-61	3.39298e-60
AAEL008249-RA	226	73	-1.63035	-2.8345	-16.4262	1.24127e-60	4.30674e-60
AAEL008249-RB	226	73	-1.63035	-2.8345	-16.4262	1.24127e-60	4.30674e-60
AAEL008249-RC	226	73	-1.63035	-2.8345	-16.4262	1.24127e-60	4.30674e-60
AAEL008249-RD	226	73	-1.63035	-2.8345	-16.4262	1.24127e-60	4.30674e-60
AAEL002384-RA	21	457	4.44373	3.23959	16.3955	2.05858e-60	7.13189e-60
AAEL013132-RA	466	358	-0.38037	-1.58452	-16.3752	2.87525e-60	9.94654e-60
AAEL003912-RA	312	165	-0.91908	-2.12323	-16.3537	4.09282e-60	1.41377e-59
AAEL001860-RA	177	1156	2.70732	1.50317	16.3481	4.48494e-60	1.54693e-59
AAEL012987-RA	160	1090	2.76818	1.56404	16.344	4.80149e-60	1.65368e-59
AAEL007151-RE	75	734	3.29082	2.08667	16.3439	4.81087e-60	1.65448e-59
AAEL009084-RA	47	598	3.66941	2.46527	16.3219	6.89739e-60	2.36856e-59
AAEL009775-RA	553	481	-0.201243	-1.40539	-16.3209	7.00924e-60	2.40345e-59
AAEL003160-RA	318	1663	2.38669	1.18254	16.3077	8.70455e-60	2.9804e-59
AAEL001852-RA	577	517	-0.158407	-1.36255	-16.2837	1.28903e-59	4.40715e-59
AAEL002771-RA	104	859	3.04607	1.84193	16.2834	1.29476e-59	4.42027e-59
AAEL007289-RA	97	828	3.09357	1.88943	16.2647	1.75792e-59	5.99275e-59
AAEL010505-RA	464	359	-0.370141	-1.57429	-16.2633	1.79661e-59	6.11576e-59
AAEL011137-RA	296	149	-0.990285	-2.19443	-16.2611	1.86275e-59	6.3317e-59
AAEL015263-RA	987	3757	1.92846	0.724314	16.2571	1.98911e-59	6.75142e-59
AAEL010932-RA	258	108	-1.25634	-2.46049	-16.255	2.05731e-59	6.97278e-59
AAEL015441-RA	470	368	-0.352955	-1.5571	-16.2378	2.72629e-59	9.2268e-59
AAEL008137-RA	290	143	-1.02004	-2.22418	-16.2298	3.10496e-59	1.04932e-58
AAEL006428-RA	182	37	-2.29834	-3.50249	-16.2235	3.43841e-59	1.16033e-58
AAEL007151-RB	82	759	3.2104	2.00626	16.2037	4.75188e-59	1.60127e-58
AAEL006851-RA	235	1361	2.53393	1.32979	16.1714	8.02364e-59	2.69989e-58
AAEL012586-RA	18	428	4.57154	3.3674	16.1315	1.5329e-58	5.15069e-58
AAEL014489-RA	274	128	-1.09803	-2.30218	-16.1097	2.18167e-58	7.32011e-58
AAEL001362-RA	42	563	3.74467	2.54053	16.109	2.20508e-58	7.38808e-58
AAEL012830-RA	130	957	2.88001	1.67586	16.0943	2.79865e-58	9.36342e-58
AAEL012116-RA	75	720	3.26303	2.05889	16.0488	5.82894e-58	1.94741e-57
AAEL000154-RA	46	581	3.65883	2.45469	16.0486	5.85148e-58	1.95215e-57
AAEL007151-RC	82	751	3.19512	1.99097	16.0376	6.97522e-58	2.32374e-57
AAEL011780-RA	409	293	-0.4812	-1.68535	-16.0345	7.3371e-58	2.44082e-57
AAEL014064-RA	71	700	3.30146	2.09732	16.0127	1.04238e-57	3.46274e-57
AAEL014642-RA	123	924	2.90923	1.70509	16.0088	1.10884e-57	3.67833e-57
AAEL004060-RB	37	532	3.84583	2.64168	15.9998	1.28246e-57	4.24825e-57
AAEL003986-RB	151	1034	2.77562	1.57147	15.9736	1.95208e-57	6.43004e-57
AAEL003986-RC	151	1034	2.77562	1.57147	15.9736	1.95208e-57	6.43004e-57
AAEL003986-RD	151	1034	2.77562	1.57147	15.9736	1.95208e-57	6.43004e-57
AAEL003986-RE	151	1034	2.77562	1.57147	15.9736	1.95208e-57	6.43004e-57
AAEL005922-RA	117	897	2.9386	1.73445	15.9634	2.29973e-57	7.55392e-57
AAEL005922-RB	117	897	2.9386	1.73445	15.9634	2.29973e-57	7.55392e-57
AAEL008862-RA	538	474	-0.182719	-1.38686	-15.9369	3.51363e-57	1.1525e-56
AAEL005557-RA	50	595	3.57289	2.36874	15.9073	5.63849e-57	1.84689e-56
AAEL007280-RA	48	585	3.60733	2.40318	15.9072	5.65101e-57	1.84841e-56
AAEL007023-RA	604	572	-0.0785334	-1.28268	-15.9024	6.10262e-57	1.99334e-56
AAEL005114-RA	1023	3823	1.9019	0.697754	15.8709	1.00723e-56	3.2854e-56
AAEL000421-RA	31	494	3.99417	2.79003	15.8703	1.01832e-56	3.31695e-56
AAEL014822-RA	150	16	-3.22882	-4.43296	-15.8652	1.10376e-56	3.59025e-56
AAEL002368-RA	402	289	-0.476126	-1.68027	-15.8628	1.14736e-56	3.72692e-56
AAEL013090-RA	286	147	-0.960199	-2.16434	-15.8473	1.46667e-56	4.75751e-56
AAEL003676-RA	44	562	3.67499	2.47085	15.8434	1.56064e-56	5.05533e-56
AAEL007385-RA	854	3318	1.95801	0.75386	15.8192	2.29338e-56	7.40836e-56
AAEL007385-RB	854	3318	1.95801	0.75386	15.8192	2.29338e-56	7.40836e-56
AAEL001382-RA	137	970	2.82381	1.61966	15.8131	2.52601e-56	8.14859e-56
AAEL013786-RA	50	590	3.56071	2.35657	15.7922	3.52104e-56	1.13428e-55
AAEL004060-RA	35	512	3.87072	2.66657	15.7758	4.56438e-56	1.46837e-55
AAEL012460-RA	31	490	3.98244	2.7783	15.7714	4.89191e-56	1.57158e-55
AAEL011608-RB	89	767	3.10735	1.9032	15.7306	9.3361e-56	2.99521e-55
AAEL012471-RA	84	744	3.14684	1.9427	15.7065	1.36463e-55	4.37203e-55
AAEL001385-RA	238	1342	2.49535	1.29121	15.6968	1.59027e-55	5.08798e-55
AAEL001559-RA	283	147	-0.944986	-2.14913	-15.6945	1.64899e-55	5.26866e-55
AAEL008835-RA	215	75	-1.51937	-2.72352	-15.6931	1.68577e-55	5.37883e-55
AAEL010303-RA	18	411	4.51307	3.30892	15.6916	1.72741e-55	5.50417e-55
AAEL007466-RA	46	565	3.61855	2.4144	15.6753	2.23052e-55	7.09763e-55
AAEL008572-RA	9	352	5.28951	4.08536	15.672	2.34906e-55	7.46468e-55
AAEL003204-RA	595	569	-0.064461	-1.26861	-15.6484	3.40838e-55	1.08162e-54
AAEL005061-RA	233	94	-1.3096	-2.51374	-15.6368	4.08981e-55	1.29611e-54
AAEL006480-RA	481	404	-0.251682	-1.45583	-15.6303	4.52847e-55	1.43319e-54
AAEL002993-RA	392	283	-0.470052	-1.6742	-15.624	4.99615e-55	1.57907e-54
AAEL002841-RA	319	191	-0.739984	-1.94413	-15.6186	5.43572e-55	1.71569e-54
AAEL007151-RA	58	621	3.42047	2.21632	15.6124	5.98955e-55	1.88683e-54
AAEL013132-RB	477	399	-0.257601	-1.46175	-15.6124	5.99406e-55	1.88683e-54
AAEL001888-RB	374	260	-0.524527	-1.72867	-15.6095	6.26827e-55	1.9705e-54
AAEL011608-RA	88	756	3.10281	1.89867	15.5924	8.20286e-55	2.5752e-54
AAEL008389-RA	307	178	-0.786361	-1.99051	-15.562	1.31994e-54	4.13826e-54
AAEL001194-RA	770	844	0.132385	-1.07176	-15.5617	1.32575e-54	4.15092e-54
AAEL003673-RA	4376	12856	1.55476	0.350612	15.5447	1.72884e-54	5.40577e-54
AAEL006308-RA	44	549	3.64123	2.43709	15.5358	1.98688e-54	6.20433e-54
AAEL011288-RA	1128	4090	1.85833	0.654188	15.5079	3.06727e-54	9.56526e-54
AAEL002435-RD	352	1722	2.29044	1.08629	15.5003	3.45481e-54	1.07595e-53
AAEL000800-RA	348	230	-0.597453	-1.8016	-15.4953	3.73363e-54	1.16124e-53
AAEL014187-RA	161	1045	2.69837	1.49422	15.4748	5.13446e-54	1.59481e-53
AAEL013094-RA	301	173	-0.798991	-2.00314	-15.473	5.27915e-54	1.63758e-53
AAEL012942-RA	128	916	2.8392	1.63506	15.4713	5.41631e-54	1.6779e-53
AAEL001888-RC	376	267	-0.493893	-1.69804	-15.4557	6.90452e-54	2.1361e-53
AAEL008601-RA	77	701	3.18648	1.98234	15.4504	7.49258e-54	2.31498e-53
AAEL002557-RA	449	366	-0.294872	-1.49902	-15.4334	9.76089e-54	3.01184e-53
AAEL005510-RA	33	487	3.88338	2.67924	15.425	1.11118e-53	3.42418e-53
AAEL006458-RA	330	1642	2.31492	1.11077	15.4114	1.3724e-53	4.22357e-53
AAEL011291-RA	1644	2369	0.527068	-0.677078	-15.3846	2.07747e-53	6.38505e-53
AAEL007841-RA	156	27	-2.53051	-3.73466	-15.3841	2.09204e-53	6.42141e-53
AAEL001945-RA	41	526	3.68137	2.47722	15.3501	3.53428e-53	1.08341e-52
AAEL001746-RA	215	81	-1.40834	-2.61249	-15.3458	3.77926e-53	1.15699e-52
AAEL006048-RA	603	594	-0.0216951	-1.22584	-15.3354	4.43333e-53	1.35369e-52
AAEL006048-RB	603	594	-0.0216951	-1.22584	-15.3354	4.43333e-53	1.35369e-52
AAEL002722-RA	299	174	-0.781058	-1.9852	-15.331	4.7454e-53	1.44709e-52
AAEL001875-RA	40	520	3.70044	2.49629	15.3291	4.88752e-53	1.48849e-52
AAEL010335-RA	259	128	-1.01681	-2.22095	-15.3241	5.27962e-53	1.60582e-52
AAEL011791-RA	57	603	3.40312	2.19898	15.3101	6.55075e-53	1.98985e-52
AAEL011719-RA	569	544	-0.064822	-1.26897	-15.306	6.97335e-53	2.11548e-52
AAEL005018-RA	41	524	3.67587	2.47173	15.3015	7.47116e-53	2.26356e-52
AAEL003862-RA	859	1002	0.222152	-0.981993	-15.2962	8.11128e-53	2.45433e-52
AAEL005673-RA	23	425	4.20776	3.00361	15.2713	1.18862e-52	3.59192e-52
AAEL001274-RA	95	770	3.01886	1.81471	15.2607	1.39684e-52	4.21571e-52
AAEL003670-RA	713	768	0.107204	-1.09694	-15.2596	1.42223e-52	4.28681e-52
AAEL008481-RA	3535	6007	0.764934	-0.439211	-15.2562	1.49751e-52	4.50211e-52
AAEL008481-RB	3535	6007	0.764934	-0.439211	-15.2562	1.49751e-52	4.50211e-52
AAEL015410-RA	245	114	-1.10375	-2.30789	-15.256	1.50237e-52	4.51094e-52
AAEL000695-RA	405	312	-0.376376	-1.58052	-15.2378	1.98455e-52	5.95108e-52
AAEL008135-RA	209	77	-1.44057	-2.64472	-15.2315	2.1856e-52	6.54559e-52
AAEL011827-RA	36	495	3.78136	2.57721	15.2259	2.38235e-52	7.12571e-52
AAEL012151-RA	43	531	3.6263	2.42216	15.2247	2.42494e-52	7.24385e-52
AAEL005931-RA	594	585	-0.0220263	-1.22617	-15.2238	2.45931e-52	7.33715e-52
AAEL008015-RA	446	369	-0.273423	-1.47757	-15.2181	2.68171e-52	7.99049e-52
AAEL012166-RA	80	703	3.13545	1.93131	15.2081	3.12646e-52	9.28028e-52
AAEL012166-RB	80	703	3.13545	1.93131	15.2081	3.12646e-52	9.28028e-52
AAEL012166-RC	80	703	3.13545	1.93131	15.2081	3.12646e-52	9.28028e-52
AAEL003985-RA	262	134	-0.967334	-2.17148	-15.199	3.59053e-52	1.06443e-51
AAEL004372-RA	252	123	-1.03477	-2.23891	-15.1904	4.09178e-52	1.21149e-51
AAEL009838-RA	185	55	-1.75002	-2.95417	-15.1712	5.48452e-52	1.6218e-51
AAEL013964-RA	187	57	-1.714	-2.91815	-15.1614	6.37143e-52	1.88169e-51
AAEL009653-RA	1088	1397	0.360653	-0.843492	-15.1467	7.972e-52	2.34847e-51
AAEL009653-RB	1088	1397	0.360653	-0.843492	-15.1467	7.972e-52	2.34847e-51
AAEL005071-RA	273	148	-0.883304	-2.08745	-15.1332	9.78197e-52	2.87805e-51
AAEL006895-RA	487	431	-0.176234	-1.38038	-15.1087	1.41963e-51	4.17159e-51
AAEL008833-RA	295	1503	2.34906	1.14491	15.108	1.4333e-51	4.20649e-51
AAEL011058-RA	287	165	-0.798585	-2.00273	-15.1068	1.4596e-51	4.27829e-51
AAEL005557-RB	44	531	3.59314	2.38899	15.1028	1.55256e-51	4.5451e-51
AAEL001216-RA	1939	2939	0.600013	-0.604133	-15.0986	1.65513e-51	4.83933e-51
AAEL000509-RA	52	570	3.45438	2.25023	15.0975	1.68297e-51	4.9146e-51
AAEL001246-RA	68	644	3.24345	2.03931	15.0848	2.03738e-51	5.94212e-51
AAEL013659-RA	163	1031	2.6611	1.45696	15.0845	2.04833e-51	5.96661e-51
AAEL005445-RA	67	637	3.24906	2.04491	15.0293	4.72161e-51	1.37366e-50
AAEL002435-RC	344	1662	2.27244	1.06829	15.0223	5.24903e-51	1.52521e-50
AAEL013904-RA	292	173	-0.755196	-1.95934	-15.0203	5.40839e-51	1.56957e-50
AAEL011119-RA	1222	1639	0.423572	-0.780574	-15.0182	5.5783e-51	1.61687e-50
AAEL007061-RA	313	199	-0.653394	-1.85754	-15.0055	6.76118e-51	1.95662e-50
AAEL010594-RA	43	522	3.60164	2.3975	15.0054	6.76716e-51	1.95662e-50
AAEL014480-RA	0	332	9.37504	8.17089	14.9966	7.72907e-51	2.23198e-50
AAEL003125-RA	240	114	-1.074	-2.27815	-14.9819	9.64191e-51	2.78094e-50
AAEL010246-RA	90	735	3.02975	1.8256	14.971	1.13579e-50	3.27184e-50
AAEL014639-RA	121	862	2.83268	1.62854	14.9654	1.23632e-50	3.55707e-50
AAEL009231-RA	153	30	-2.3505	-3.55464	-14.9606	1.32839e-50	3.81728e-50
AAEL015390-RA	482	2103	2.12534	0.921198	14.9482	1.6003e-50	4.593e-50
AAEL013453-RA	31	457	3.88185	2.67771	14.9378	1.87116e-50	5.36381e-50
AAEL005997-RA	1533	5172	1.75436	0.550219	14.9356	1.93206e-50	5.53162e-50
AAEL014017-RA	162	38	-2.09192	-3.29607	-14.9287	2.14494e-50	6.1336e-50
AAEL001543-RA	0	328	9.35755	8.15341	14.9192	2.47168e-50	7.05931e-50
AAEL012503-RA	306	193	-0.664931	-1.86908	-14.899	3.34335e-50	9.53727e-50
AAEL007594-RA	755	853	0.176069	-1.02808	-14.8936	3.62762e-50	1.03356e-49
AAEL000568-RA	467	410	-0.187799	-1.39194	-14.8892	3.87257e-50	1.10201e-49
AAEL012552-RA	352	252	-0.482152	-1.6863	-14.8811	4.37187e-50	1.24258e-49
AAEL002435-RA	344	1652	2.26373	1.05959	14.8774	4.62424e-50	1.31272e-49
AAEL005880-RA	65	621	3.25608	2.05194	14.8722	4.99793e-50	1.41708e-49
AAEL004985-RB	57	584	3.35693	2.15279	14.869	5.24126e-50	1.48428e-49
AAEL010241-RA	549	532	-0.0453799	-1.24953	-14.8542	6.5382e-50	1.84932e-49
AAEL005468-RA	215	90	-1.25634	-2.46049	-14.8387	8.23493e-50	2.32643e-49
AAEL009749-RA	189	64	-1.56224	-2.76639	-14.8346	8.75143e-50	2.46937e-49
AAEL010993-RA	309	199	-0.634838	-1.83898	-14.8079	1.3029e-49	3.67194e-49
AAEL013578-RA	271	153	-0.824761	-2.02891	-14.8042	1.37527e-49	3.87122e-49
AAEL006038-RA	410	333	-0.300102	-1.50425	-14.7859	1.80737e-49	5.08144e-49
AAEL011872-RA	254	134	-0.922595	-2.12674	-14.7709	2.25689e-49	6.33766e-49
AAEL006912-RA	318	212	-0.584963	-1.78911	-14.7414	3.49226e-49	9.78328e-49
AAEL006912-RB	318	212	-0.584963	-1.78911	-14.7414	3.49226e-49	9.78328e-49
AAEL005629-RA	2047	3176	0.6337	-0.570446	-14.7344	3.87395e-49	1.08396e-48
AAEL005458-RA	230	108	-1.0906	-2.29475	-14.7309	4.08351e-49	1.14123e-48
AAEL002468-RA	162	41	-1.9823	-3.18644	-14.7089	5.64811e-49	1.57662e-48
AAEL014555-RA	494	456	-0.115477	-1.31962	-14.7011	6.34079e-49	1.76661e-48
AAEL007477-RA	159	995	2.64567	1.44152	14.7011	6.34385e-49	1.76661e-48
AAEL000068-RA	2533	4113	0.699344	-0.504801	-14.6719	9.76227e-49	2.71211e-48
AAEL000068-RB	2533	4113	0.699344	-0.504801	-14.6719	9.76227e-49	2.71211e-48
AAEL001058-RA	395	316	-0.321928	-1.52607	-14.6678	1.03613e-48	2.87172e-48
AAEL014747-RA	395	316	-0.321928	-1.52607	-14.6678	1.03613e-48	2.87172e-48
AAEL004263-RA	130	882	2.76227	1.55812	14.6613	1.14065e-48	3.15766e-48
AAEL002652-RA	689	758	0.137694	-1.06645	-14.6608	1.14905e-48	3.17716e-48
AAEL002709-RA	459	407	-0.173465	-1.37761	-14.6455	1.44029e-48	3.97775e-48
AAEL011778-RA	352	259	-0.442623	-1.64677	-14.6322	1.75095e-48	4.83004e-48
AAEL012939-RA	480	438	-0.132104	-1.33625	-14.6316	1.76512e-48	4.8634e-48
AAEL007151-RD	38	481	3.66197	2.45782	14.6129	2.32397e-48	6.39566e-48
AAEL010638-RA	458	407	-0.170319	-1.37446	-14.604	2.64684e-48	7.27567e-48
AAEL005552-RA	161	996	2.62909	1.42494	14.5811	3.70513e-48	1.01609e-47
AAEL005552-RB	161	996	2.62909	1.42494	14.5811	3.70513e-48	1.01609e-47
AAEL002291-RA	131	17	-2.94596	-4.15011	-14.5776	3.89716e-48	1.0675e-47
AAEL009981-RA	17	363	4.41636	3.21222	14.5577	5.21472e-48	1.42673e-47
AAEL012211-RA	61	589	3.27139	2.06724	14.5533	5.5682e-48	1.52166e-47
AAEL011093-RB	22	392	4.15528	2.95113	14.5418	6.58661e-48	1.79788e-47
AAEL013734-RA	412	344	-0.260236	-1.46438	-14.5291	7.92488e-48	2.16065e-47
AAEL015117-RA	284	175	-0.698536	-1.90268	-14.5266	8.21406e-48	2.23689e-47
AAEL004173-RA	447	394	-0.182079	-1.38622	-14.5214	8.86877e-48	2.41238e-47
AAEL010822-RA	170	51	-1.73697	-2.94111	-14.5117	1.02192e-47	2.77649e-47
AAEL008793-RA	172	53	-1.69834	-2.90249	-14.5018	1.17933e-47	3.20044e-47
AAEL011825-RB	17	361	4.40839	3.20425	14.5016	1.18391e-47	3.20915e-47
AAEL003676-RB	34	456	3.74543	2.54128	14.5	1.21192e-47	3.28127e-47
AAEL008958-RA	641	2557	1.99606	0.79191	14.4913	1.37605e-47	3.72135e-47
AAEL011380-RA	217	1193	2.45883	1.25468	14.4723	1.81227e-47	4.89541e-47
AAEL010170-RA	28	422	3.91374	2.7096	14.4453	2.6858e-47	7.23002e-47
AAEL010170-RB	28	422	3.91374	2.7096	14.4453	2.6858e-47	7.23002e-47
AAEL010170-RC	28	422	3.91374	2.7096	14.4453	2.6858e-47	7.23002e-47
AAEL001455-RA	65	602	3.21125	2.00711	14.4347	3.13207e-47	8.42167e-47
AAEL010650-RA	692	774	0.161562	-1.04258	-14.4234	3.68669e-47	9.90157e-47
AAEL010966-RA	134	885	2.72344	1.5193	14.417	4.04748e-47	1.08276e-46
AAEL010966-RB	134	885	2.72344	1.5193	14.417	4.04748e-47	1.08276e-46
AAEL010966-RC	134	885	2.72344	1.5193	14.417	4.04748e-47	1.08276e-46
AAEL002435-RB	346	1627	2.23337	1.02922	14.4169	4.04996e-47	1.08276e-46
AAEL015275-RA	149	34	-2.13171	-3.33585	-14.3904	5.94518e-47	1.58763e-46
AAEL001264-RA	56	559	3.31935	2.1152	14.3866	6.27725e-47	1.6725e-46
AAEL001264-RB	56	559	3.31935	2.1152	14.3866	6.27725e-47	1.6725e-46
AAEL011653-RA	174	1033	2.56968	1.36554	14.3777	7.14272e-47	1.90093e-46
AAEL000622-RA	96	732	2.93074	1.72659	14.3747	7.46049e-47	1.98324e-46
AAEL000128-RA	247	135	-0.871552	-2.0757	-14.3426	1.18458e-46	3.14542e-46
AAEL006889-RA	184	67	-1.45747	-2.66162	-14.3407	1.21752e-46	3.22924e-46
AAEL004500-RA	4569	8215	0.846382	-0.357763	-14.3324	1.3734e-46	3.63445e-46
AAEL004500-RB	4569	8215	0.846382	-0.357763	-14.3324	1.3734e-46	3.63445e-46
AAEL001375-RA	61	579	3.24668	2.04254	14.3179	1.69115e-46	4.47026e-46
AAEL003893-RA	143	30	-2.25298	-3.45713	-14.3064	1.99705e-46	5.2729e-46
AAEL005391-RA	101	749	2.89061	1.68646	14.3018	2.13094e-46	5.61375e-46
AAEL005391-RB	101	749	2.89061	1.68646	14.3018	2.13094e-46	5.61375e-46
AAEL003349-RA	774	914	0.239861	-0.964285	-14.3014	2.14327e-46	5.6399e-46
AAEL012095-RA	237	1251	2.40012	1.19598	14.2711	3.31429e-46	8.71159e-46
AAEL000147-RA	305	208	-0.552226	-1.75637	-14.2534	4.26799e-46	1.12058e-45
AAEL004739-RA	622	670	0.107247	-1.0969	-14.2519	4.36373e-46	1.14444e-45
AAEL000510-RA	41	481	3.55234	2.3482	14.2289	6.06333e-46	1.5884e-45
AAEL007990-RA	57	557	3.28864	2.0845	14.2279	6.1489e-46	1.60901e-45
AAEL005143-RB	293	1438	2.29509	1.09095	14.2134	7.56168e-46	1.97649e-45
AAEL006600-RB	162	48	-1.75489	-2.95903	-14.2082	8.14609e-46	2.12687e-45
AAEL004686-RA	39	470	3.59111	2.38697	14.2017	8.93585e-46	2.33047e-45
AAEL002800-RA	300	203	-0.563483	-1.76763	-14.199	9.29546e-46	2.42156e-45
AAEL001622-RA	42	484	3.52655	2.3224	14.1797	1.22455e-45	3.18653e-45
AAEL005833-RA	177	63	-1.49033	-2.69447	-14.1581	1.66491e-45	4.32765e-45
AAEL006930-RA	0	290	9.17991	7.97576	14.1517	1.8217e-45	4.72994e-45
AAEL015143-RA	513	2138	2.05923	0.855086	14.1517	1.82376e-45	4.73004e-45
AAEL011847-RA	28	410	3.87213	2.66798	14.1212	2.81326e-45	7.28829e-45
AAEL012943-RA	942	1209	0.360015	-0.84413	-14.1025	3.66422e-45	9.4824e-45
AAEL002377-RA	649	2548	1.97307	0.768929	14.102	3.69167e-45	9.54287e-45
AAEL005605-RA	173	60	-1.52774	-2.73188	-14.0998	3.80763e-45	9.83178e-45
AAEL011813-RA	13	322	4.63048	3.42633	14.0922	4.24168e-45	1.09405e-44
AAEL012594-RA	91	698	2.93929	1.73514	14.0855	4.6645e-45	1.20178e-44
AAEL005191-RA	39	465	3.57568	2.37154	14.0723	5.62406e-45	1.44742e-44
AAEL001405-RA	144	34	-2.08246	-3.28661	-14.0575	6.92936e-45	1.78139e-44
AAEL013301-RA	279	180	-0.632268	-1.83641	-14.0572	6.95461e-45	1.78592e-44
AAEL001354-RA	474	451	-0.0717596	-1.27591	-14.0292	1.03269e-44	2.64902e-44
AAEL004210-RA	14	326	4.54137	3.33723	14.0256	1.08667e-44	2.78443e-44
AAEL002155-RA	36	448	3.63743	2.43328	14.0214	1.15299e-44	2.94792e-44
AAEL002155-RB	36	448	3.63743	2.43328	14.0214	1.15299e-44	2.94792e-44
AAEL001979-RA	37	453	3.61391	2.40977	14.0202	1.17286e-44	2.99544e-44
AAEL002881-RA	367	1668	2.18427	0.980122	14.0199	1.17817e-44	3.00574e-44
AAEL010248-RA	1503	4979	1.72801	0.523866	14.0161	1.24232e-44	3.16594e-44
AAEL000485-RB	55	539	3.29278	2.08864	14.0139	1.28258e-44	3.26498e-44
AAEL006633-RA	96	715	2.89684	1.69269	14.0099	1.35593e-44	3.44795e-44
AAEL006884-RA	46	496	3.43063	2.22649	13.9922	1.73965e-44	4.41892e-44
AAEL007383-RC	1004	3576	1.83259	0.628442	13.9918	1.74983e-44	4.43996e-44
AAEL005165-RA	658	2564	1.96224	0.758091	13.9731	2.27632e-44	5.75715e-44
AAEL005165-RB	658	2564	1.96224	0.758091	13.9731	2.27632e-44	5.75715e-44
AAEL005165-RC	658	2564	1.96224	0.758091	13.9731	2.27632e-44	5.75715e-44
AAEL004675-RA	85	668	2.97431	1.77017	13.9725	2.29375e-44	5.79497e-44
AAEL013402-RA	337	258	-0.385378	-1.58952	-13.9571	2.84886e-44	7.18966e-44
AAEL008101-RA	158	48	-1.71882	-2.92296	-13.9476	3.25445e-44	8.2044e-44
AAEL006721-RB	390	332	-0.232291	-1.43644	-13.9334	3.97066e-44	9.99919e-44
AAEL011814-RA	32	424	3.72792	2.52377	13.9278	4.29367e-44	1.0801e-43
AAEL006721-RA	387	328	-0.238638	-1.44278	-13.9257	4.42254e-44	1.11132e-43
AAEL005400-RA	341	1577	2.20934	1.00519	13.9201	4.78423e-44	1.20092e-43
AAEL013167-RA	38	453	3.57544	2.37129	13.8886	7.42255e-44	1.86119e-43
AAEL012146-RA	61	561	3.20112	1.99697	13.8884	7.44444e-44	1.86373e-43
AAEL011187-RA	351	279	-0.331206	-1.53535	-13.8884	7.44858e-44	1.86373e-43
AAEL012919-RA	52	520	3.32193	2.11778	13.8864	7.66008e-44	1.9146e-43
AAEL003145-RA	195	86	-1.18107	-2.38521	-13.8792	8.4702e-44	2.11483e-43
AAEL005558-RA	207	99	-1.06413	-2.26828	-13.8772	8.70715e-44	2.17168e-43
AAEL011848-RA	34	432	3.66742	2.46328	13.8662	1.01507e-43	2.52902e-43
AAEL000199-RA	189	80	-1.24031	-2.44446	-13.8604	1.10132e-43	2.741e-43
AAEL010608-RA	389	333	-0.224248	-1.42839	-13.8569	1.15564e-43	2.87313e-43
AAEL000046-RA	43	476	3.46855	2.26441	13.8493	1.28433e-43	3.1897e-43
AAEL009826-RA	11	301	4.77419	3.57004	13.8472	1.32258e-43	3.28121e-43
AAEL001845-RA	345	1585	2.19981	0.995669	13.846	1.34587e-43	3.33545e-43
AAEL014345-RA	50	509	3.34767	2.14352	13.8438	1.38668e-43	3.43297e-43
AAEL011825-RA	10	294	4.87774	3.6736	13.8318	1.63971e-43	4.05511e-43
AAEL003965-RA	115	13	-3.14505	-4.3492	-13.8282	1.72182e-43	4.25366e-43
AAEL009576-RA	40	459	3.52042	2.31628	13.7868	3.06112e-43	7.55438e-43
AAEL014325-RA	59	546	3.21011	2.00597	13.7418	5.70652e-43	1.4068e-42
AAEL003942-RA	1220	1724	0.498879	-0.705267	-13.7364	6.14779e-43	1.51399e-42
AAEL009905-RA	1627	2474	0.604631	-0.599514	-13.735	6.26521e-43	1.54129e-42
AAEL005897-RA	136	858	2.65737	1.45323	13.7343	6.32244e-43	1.5521e-42
AAEL005897-RB	136	858	2.65737	1.45323	13.7343	6.32244e-43	1.5521e-42
AAEL006782-RA	91	682	2.90583	1.70169	13.734	6.34892e-43	1.55697e-42
AAEL009814-RA	27	390	3.85244	2.6483	13.7175	7.97372e-43	1.95338e-42
AAEL011432-RA	27	389	3.84874	2.64459	13.6896	1.17228e-42	2.86882e-42
AAEL012347-RA	282	193	-0.547094	-1.75124	-13.6775	1.3828e-42	3.38047e-42
AAEL006958-RA	43	469	3.44718	2.24303	13.6679	1.57947e-42	3.85725e-42
AAEL005400-RD	345	1571	2.18701	0.982869	13.6377	2.39084e-42	5.83263e-42
AAEL009172-RA	50	500	3.32193	2.11778	13.6167	3.18595e-42	7.76426e-42
AAEL007584-RA	1983	3160	0.67224	-0.531906	-13.613	3.35234e-42	8.16127e-42
AAEL008615-RA	111	756	2.76783	1.56368	13.6089	3.54355e-42	8.61782e-42
AAEL008220-RA	33	417	3.65951	2.45536	13.5982	4.1041e-42	9.97069e-42
AAEL004450-RB	417	382	-0.126475	-1.33062	-13.5933	4.38572e-42	1.06415e-41
AAEL003786-RA	129	27	-2.25634	-3.46049	-13.5933	4.3893e-42	1.06415e-41
AAEL003804-RA	277	189	-0.5515	-1.75565	-13.5795	5.30084e-42	1.28382e-41
AAEL004195-RA	51	503	3.30199	2.09784	13.5757	5.57738e-42	1.3494e-41
AAEL009604-RB	79	625	2.98393	1.77979	13.5661	6.36228e-42	1.53612e-41
AAEL009604-RD	79	625	2.98393	1.77979	13.5661	6.36228e-42	1.53612e-41
AAEL006750-RA	46	479	3.38032	2.17617	13.5573	7.17582e-42	1.73076e-41
AAEL011974-RA	322	249	-0.370915	-1.57506	-13.5527	7.63815e-42	1.84038e-41
AAEL013844-RA	733	884	0.270233	-0.933912	-13.5502	7.90276e-42	1.90218e-41
AAEL011272-RA	54	515	3.25354	2.0494	13.5326	1.00355e-41	2.41305e-41
AAEL007375-RD	99	705	2.83212	1.62798	13.5306	1.03156e-41	2.47786e-41
AAEL004851-RA	1080	3745	1.79393	0.589789	13.5285	1.06225e-41	2.54895e-41
AAEL007961-RA	135	33	-2.03242	-3.23657	-13.5206	1.18201e-41	2.83342e-41
AAEL007707-RA	1169	1647	0.494566	-0.70958	-13.5182	1.22152e-41	2.92514e-41
AAEL003065-RA	98	700	2.8365	1.63236	13.5086	1.39232e-41	3.33075e-41
AAEL004902-RA	112	755	2.75298	1.54883	13.5055	1.45128e-41	3.46825e-41
AAEL008851-RA	0	260	9.02237	7.81822	13.4986	1.59314e-41	3.80339e-41
AAEL009815-RA	75	605	3.01197	1.80783	13.4918	1.74723e-41	4.167e-41
AAEL007375-RB	98	699	2.83444	1.63029	13.4867	1.87392e-41	4.46005e-41
AAEL007375-RC	98	699	2.83444	1.63029	13.4867	1.87392e-41	4.46005e-41
AAEL003039-RA	261	1285	2.29965	1.0955	13.4814	2.01382e-41	4.78816e-41
AAEL011825-RC	17	325	4.25683	3.05269	13.4575	2.78036e-41	6.60402e-41
AAEL011554-RA	202	1082	2.42127	1.21713	13.4573	2.78927e-41	6.61179e-41
AAEL011554-RB	202	1082	2.42127	1.21713	13.4573	2.78927e-41	6.61179e-41
AAEL010048-RA	146	881	2.59317	1.38903	13.4513	3.02687e-41	7.16775e-41
AAEL002334-RA	411	1768	2.10491	0.900763	13.4491	3.11443e-41	7.36763e-41
AAEL005944-RA	144	42	-1.77761	-2.98175	-13.4454	3.27462e-41	7.73876e-41
AAEL008419-RA	30	396	3.72247	2.51832	13.4437	3.35416e-41	7.91875e-41
AAEL000499-RA	620	703	0.181256	-1.02289	-13.4402	3.51519e-41	8.29057e-41
AAEL002375-RA	77	611	2.98824	1.7841	13.4357	3.73377e-41	8.79722e-41
AAEL009287-RA	2039	6362	1.64162	0.437473	13.4322	3.91783e-41	9.22161e-41
AAEL005167-RA	0	257	9.00562	7.80148	13.4307	3.99638e-41	9.39707e-41
AAEL006836-RA	681	804	0.239541	-0.964605	-13.4183	4.72741e-41	1.11049e-40
AAEL005266-RA	684	2593	1.92255	0.718409	13.4083	5.40935e-41	1.26813e-40
AAEL005266-RB	684	2593	1.92255	0.718409	13.4083	5.40935e-41	1.26813e-40
AAEL009958-RA	231	136	-0.764286	-1.96843	-13.4003	6.02019e-41	1.40992e-40
AAEL009228-RA	214	116	-0.883486	-2.08763	-13.3992	6.11513e-41	1.43073e-40
AAEL015244-RA	169	962	2.50901	1.30487	13.3985	6.17349e-41	1.44294e-40
AAEL001152-RA	101	706	2.80531	1.60117	13.3792	7.99566e-41	1.86697e-40
AAEL010118-RA	35	419	3.58152	2.37738	13.3774	8.19531e-41	1.91169e-40
AAEL000485-RA	57	522	3.19502	1.99087	13.3701	9.03621e-41	2.10574e-40
AAEL005716-RA	246	155	-0.66639	-1.87054	-13.3657	9.59542e-41	2.23383e-40
AAEL003541-RA	86	645	2.90689	1.70275	13.3621	1.00657e-40	2.341e-40
AAEL004517-RA	185	1016	2.4573	1.25316	13.3428	1.30474e-40	3.03143e-40
AAEL005400-RC	344	1548	2.16993	0.96578	13.3415	1.32722e-40	3.08062e-40
AAEL005974-RA	16	315	4.29921	3.09506	13.3345	1.45817e-40	3.38121e-40
AAEL005760-RA	108	13	-3.05445	-4.25859	-13.3292	1.56476e-40	3.62477e-40
AAEL000424-RA	1064	1471	0.467299	-0.736846	-13.329	1.57072e-40	3.63499e-40
AAEL014549-RA	43	456	3.40663	2.20248	13.3268	1.61753e-40	3.73963e-40
AAEL006830-RA	960	1287	0.422906	-0.78124	-13.3204	1.76113e-40	4.06759e-40
AAEL014078-RA	10	277	4.79181	3.58767	13.3086	2.06438e-40	4.7633e-40
AAEL013610-RA	226	132	-0.775785	-1.97993	-13.3054	2.15391e-40	4.96498e-40
AAEL002833-RA	2588	4370	0.755796	-0.44835	-13.3016	2.26561e-40	5.21733e-40
AAEL013168-RA	51	492	3.27009	2.06594	13.2956	2.45474e-40	5.64731e-40
AAEL012825-RA	352	298	-0.240263	-1.44441	-13.2922	2.569e-40	5.90438e-40
AAEL006600-RA	147	47	-1.64508	-2.84923	-13.2826	2.92222e-40	6.70962e-40
AAEL008266-RA	18	325	4.17437	2.97023	13.2825	2.92607e-40	6.71187e-40
AAEL003203-RA	292	216	-0.434937	-1.63908	-13.2823	2.93379e-40	6.71641e-40
AAEL003203-RB	292	216	-0.434937	-1.63908	-13.2823	2.93379e-40	6.71641e-40
AAEL008867-RA	13	295	4.50413	3.29999	13.2786	3.08051e-40	7.04542e-40
AAEL008721-RA	10	276	4.7866	3.58245	13.2772	3.13962e-40	7.17361e-40
AAEL015636-RA	246	157	-0.647894	-1.85204	-13.276	3.18972e-40	7.28097e-40
AAEL011410-RA	0	250	8.96578	7.76164	13.2702	3.44767e-40	7.86212e-40
AAEL012980-RA	87	645	2.89021	1.68607	13.2695	3.47739e-40	7.92218e-40
AAEL011811-RA	468	470	0.00615223	-1.19799	-13.2668	3.60472e-40	8.20428e-40
AAEL006600-RC	122	25	-2.28688	-3.49103	-13.2656	3.66474e-40	8.32471e-40
AAEL006600-RD	122	25	-2.28688	-3.49103	-13.2656	3.66474e-40	8.32471e-40
AAEL014946-RA	158	58	-1.4458	-2.64995	-13.2574	4.08598e-40	9.27258e-40
AAEL011093-RA	21	341	4.02131	2.81717	13.2512	4.4381e-40	1.00522e-39
AAEL011171-RA	21	341	4.02131	2.81717	13.2512	4.4381e-40	1.00522e-39
AAEL007979-RA	220	126	-0.80408	-2.00823	-13.25	4.50971e-40	1.02045e-39
AAEL005235-RA	10	275	4.78136	3.57721	13.2458	4.77454e-40	1.07934e-39
AAEL004985-RA	52	494	3.24793	2.04378	13.2304	5.85708e-40	1.32278e-39
AAEL001917-RA	141	851	2.59346	1.38932	13.2223	6.52189e-40	1.4715e-39
AAEL005400-RB	350	1559	2.15519	0.951049	13.2183	6.87654e-40	1.55003e-39
AAEL013182-RA	215	121	-0.82933	-2.03348	-13.2054	8.16876e-40	1.83953e-39
AAEL012195-RA	269	188	-0.516874	-1.72102	-13.197	9.13586e-40	2.05336e-39
AAEL012195-RB	269	188	-0.516874	-1.72102	-13.197	9.13586e-40	2.05336e-39
AAEL010512-RA	281	204	-0.462001	-1.66615	-13.1828	1.10177e-39	2.47394e-39
AAEL008741-RA	310	243	-0.351312	-1.55546	-13.1769	1.19157e-39	2.67302e-39
AAEL004490-RA	78	604	2.953	1.74886	13.1749	1.22402e-39	2.74319e-39
AAEL007022-RA	80	612	2.93546	1.73131	13.1688	1.32677e-39	2.97064e-39
AAEL002981-RA	53	496	3.22628	2.02213	13.166	1.37657e-39	3.0792e-39
AAEL013236-RA	1293	1899	0.554518	-0.649628	-13.1522	1.65328e-39	3.69462e-39
AAEL010155-RA	250	165	-0.599462	-1.80361	-13.1434	1.85749e-39	4.14703e-39
AAEL004300-RA	111	734	2.72522	1.52107	13.1407	1.92328e-39	4.28981e-39
AAEL013975-RA	488	506	0.0522562	-1.15189	-13.1305	2.20102e-39	4.90462e-39
AAEL010302-RA	10	271	4.76022	3.55608	13.1193	2.55159e-39	5.68042e-39
AAEL011985-RA	100	690	2.7866	1.58245	13.1146	2.7156e-39	6.0398e-39
AAEL003377-RA	625	726	0.216113	-0.988032	-13.1134	2.75827e-39	6.12887e-39
AAEL010665-RA	105	709	2.7554	1.55125	13.1025	3.18531e-39	7.07105e-39
AAEL009914-RA	149	874	2.55232	1.34818	13.0961	3.46808e-39	7.69148e-39
AAEL003612-RA	147	50	-1.55582	-2.75996	-13.067	5.08336e-39	1.12632e-38
AAEL006836-RB	667	798	0.258702	-0.945443	-13.0591	5.64016e-39	1.24851e-38
AAEL011657-RA	232	1162	2.32441	1.12027	13.0535	6.07169e-39	1.34276e-38
AAEL000888-RA	81	611	2.91518	1.71103	13.0497	6.38058e-39	1.40974e-38
AAEL013227-RA	309	1416	2.19614	0.991997	13.0469	6.62169e-39	1.46163e-38
AAEL007011-RA	44	450	3.35435	2.1502	13.0422	7.04021e-39	1.55255e-38
AAEL014967-RA	0	240	8.90689	7.70275	13.0358	7.65926e-39	1.68748e-38
AAEL009497-RA	66	547	3.051	1.84686	13.0174	9.74335e-39	2.14463e-38
AAEL000888-RB	79	601	2.92744	1.72329	13.0075	1.10863e-38	2.43793e-38
AAEL014584-RA	381	349	-0.126564	-1.33071	-12.9939	1.32432e-38	2.9095e-38
AAEL010635-RA	35	405	3.5325	2.32835	12.9907	1.38181e-38	3.03297e-38
AAEL002980-RA	718	887	0.30495	-0.899195	-12.9902	1.39071e-38	3.04966e-38
AAEL007710-RA	40	429	3.42291	2.21876	12.9851	1.48737e-38	3.25857e-38
AAEL004504-RA	167	933	2.48203	1.27788	12.9826	1.53507e-38	3.35676e-38
AAEL004504-RB	167	933	2.48203	1.27788	12.9826	1.53507e-38	3.35676e-38
AAEL008100-RA	227	1141	2.32953	1.12539	12.9826	1.53649e-38	3.35676e-38
AAEL013533-RA	1810	2887	0.673581	-0.530564	-12.9754	1.68707e-38	3.68229e-38
AAEL004755-RA	42	438	3.38247	2.17832	12.972	1.76318e-38	3.84483e-38
AAEL014352-RA	79	599	2.92263	1.71849	12.9604	2.05097e-38	4.46822e-38
AAEL008041-RB	1199	4018	1.74465	0.5405	12.9524	2.27851e-38	4.95933e-38
AAEL011789-RA	224	137	-0.709323	-1.91347	-12.95	2.34894e-38	5.10314e-38
AAEL011789-RB	224	137	-0.709323	-1.91347	-12.95	2.34894e-38	5.10314e-38
AAEL000411-RA	50	474	3.24489	2.04074	12.9473	2.43227e-38	5.27928e-38
AAEL005025-RA	428	421	-0.0237906	-1.22794	-12.9369	2.78532e-38	6.03998e-38
AAEL012417-RA	207	117	-0.823122	-2.02727	-12.9317	2.98129e-38	6.45898e-38
AAEL004668-RA	112	728	2.70044	1.49629	12.9291	3.08331e-38	6.67383e-38
AAEL010022-RA	393	369	-0.0909085	-1.29505	-12.923	3.33821e-38	7.21887e-38
AAEL015572-RA	246	165	-0.576192	-1.78034	-12.9216	3.40039e-38	7.34656e-38
AAEL009403-RA	1952	3166	0.697708	-0.506437	-12.9163	3.64154e-38	7.86031e-38
AAEL004501-RA	1132	1621	0.51801	-0.686135	-12.9153	3.68934e-38	7.95617e-38
AAEL002778-RA	687	839	0.288361	-0.915785	-12.9039	4.28027e-38	9.22202e-38
AAEL004879-RA	113	22	-2.36075	-3.56489	-12.8712	6.53498e-38	1.4067e-37
AAEL008471-RA	0	233	8.86419	7.66004	12.8679	6.82157e-38	1.46704e-37
AAEL009691-RA	220	134	-0.715271	-1.91942	-12.8605	7.50924e-38	1.61345e-37
AAEL000269-RA	504	2011	1.99642	0.792272	12.8558	7.98008e-38	1.71304e-37
AAEL006367-RA	28	365	3.7044	2.50025	12.8543	8.13572e-38	1.74485e-37
AAEL010538-RA	25	349	3.80323	2.59908	12.8444	9.25065e-38	1.98215e-37
AAEL000388-RA	587	676	0.203663	-1.00048	-12.8409	9.67987e-38	2.07223e-37
AAEL002956-RA	218	132	-0.72379	-1.92794	-12.8398	9.81833e-38	2.09995e-37
AAEL007904-RA	272	201	-0.436411	-1.64056	-12.8275	1.14952e-37	2.45634e-37
AAEL002711-RA	46	451	3.29342	2.08928	12.8214	1.24486e-37	2.65766e-37
AAEL012877-RA	228	145	-0.652981	-1.85713	-12.8049	1.54015e-37	3.28507e-37
AAEL010704-RA	68	546	3.00529	1.80115	12.7845	2.00187e-37	4.26602e-37
AAEL011701-RA	581	669	0.203468	-1.00068	-12.7771	2.20117e-37	4.68648e-37
AAEL001348-RA	170	78	-1.12399	-2.32813	-12.7746	2.27359e-37	4.83625e-37
AAEL007556-RA	195	1020	2.38702	1.18288	12.7739	2.29317e-37	4.87348e-37
AAEL007698-RA	763	975	0.353719	-0.850426	-12.7724	2.33781e-37	4.96385e-37
AAEL000231-RA	224	141	-0.667804	-1.87195	-12.7605	2.72417e-37	5.77895e-37
AAEL011964-RA	109	20	-2.44626	-3.6504	-12.7542	2.95418e-37	6.26123e-37
AAEL014912-RA	99	12	-3.04439	-4.24854	-12.7538	2.96739e-37	6.28354e-37
AAEL010053-RA	198	110	-0.847997	-2.05214	-12.7476	3.21655e-37	6.80499e-37
AAEL005709-RA	91	638	2.80962	1.60547	12.7432	3.39971e-37	7.18599e-37
AAEL000857-RA	86	618	2.8452	1.64105	12.741	3.49674e-37	7.38441e-37
AAEL003109-RA	116	734	2.66166	1.45751	12.7311	3.97342e-37	8.38352e-37
AAEL012081-RA	28	360	3.6845	2.48035	12.7081	5.33173e-37	1.12393e-36
AAEL000348-RA	439	446	0.0228228	-1.18132	-12.707	5.40553e-37	1.13846e-36
AAEL012323-RA	77	580	2.91312	1.70898	12.7036	5.65006e-37	1.18889e-36
AAEL008611-RA	228	1128	2.30666	1.10252	12.6963	6.20285e-37	1.30404e-36
AAEL012243-RA	266	1254	2.23704	1.03289	12.6936	6.4162e-37	1.34768e-36
AAEL005846-RA	43	432	3.32862	2.12448	12.6822	7.4222e-37	1.55759e-36
AAEL008029-RA	30	369	3.62059	2.41644	12.674	8.23536e-37	1.72669e-36
AAEL006654-RA	51	468	3.19794	1.99379	12.6718	8.4698e-37	1.77426e-36
AAEL009828-RA	48	454	3.24159	2.03744	12.658	1.01069e-36	2.1153e-36
AAEL015052-RA	31	373	3.58884	2.38469	12.6445	1.19973e-36	2.5087e-36
AAEL009604-RE	61	510	3.06362	1.85947	12.6276	1.48713e-36	3.1069e-36
AAEL003986-RA	137	807	2.55839	1.35425	12.6274	1.49104e-36	3.11231e-36
AAEL008692-RA	89	625	2.81198	1.60783	12.6261	1.51579e-36	3.16114e-36
AAEL000677-RA	307	254	-0.27341	-1.47756	-12.6256	1.52632e-36	3.18027e-36
AAEL013226-RA	24	336	3.80735	2.60321	12.6139	1.77108e-36	3.68699e-36
AAEL008216-RA	355	323	-0.136285	-1.34043	-12.6131	1.78928e-36	3.72156e-36
AAEL005932-RA	20	314	3.97269	2.76855	12.6021	2.05645e-36	4.27346e-36
AAEL011520-RA	113	25	-2.17632	-3.38047	-12.6017	2.06567e-36	4.28881e-36
AAEL008081-RA	91	7	-3.70044	-4.90459	-12.5989	2.14012e-36	4.43944e-36
AAEL005084-RA	338	299	-0.176878	-1.38102	-12.5911	2.36264e-36	4.8967e-36
AAEL007639-RA	28	356	3.66838	2.46423	12.5903	2.38803e-36	4.94059e-36
AAEL015455-RA	28	356	3.66838	2.46423	12.5903	2.38803e-36	4.94059e-36
AAEL005263-RA	57	491	3.10669	1.90254	12.5829	2.62275e-36	5.42141e-36
AAEL008852-RA	246	1181	2.26328	1.05913	12.5742	2.92915e-36	6.04942e-36
AAEL014167-RA	722	915	0.341773	-0.862373	-12.5729	2.97632e-36	6.14141e-36
AAEL014016-RA	97	654	2.75323	1.54909	12.5712	3.04169e-36	6.27078e-36
AAEL007875-RA	195	1009	2.37138	1.16723	12.5709	3.05379e-36	6.29018e-36
AAEL007368-RA	27	350	3.69632	2.49218	12.5643	3.31749e-36	6.82735e-36
AAEL011700-RA	125	36	-1.79586	-3	-12.5639	3.33456e-36	6.85646e-36
AAEL008057-RA	33	380	3.52546	2.32132	12.5606	3.47565e-36	7.1403e-36
AAEL000395-RA	266	200	-0.411426	-1.61557	-12.5463	4.1663e-36	8.55165e-36
AAEL009604-RA	74	561	2.9224	1.71826	12.5414	4.43097e-36	9.07899e-36
AAEL009604-RC	74	561	2.9224	1.71826	12.5414	4.43097e-36	9.07899e-36
AAEL008319-RA	123	751	2.61015	1.40601	12.534	4.86362e-36	9.95676e-36
AAEL011189-RA	119	31	-1.94062	-3.14477	-12.5318	4.99901e-36	1.0225e-35
AAEL009776-RA	445	462	0.0540875	-1.15006	-12.5227	5.61283e-36	1.14705e-35
AAEL012175-RA	872	1179	0.435164	-0.768982	-12.5224	5.62954e-36	1.14946e-35
AAEL002068-RA	1415	2174	0.61955	-0.584596	-12.522	5.65698e-36	1.15406e-35
AAEL007850-RA	62	510	3.04016	1.83601	12.5191	5.86972e-36	1.19642e-35
AAEL002097-RA	25	338	3.75702	2.55288	12.5154	6.148e-36	1.25096e-35
AAEL002097-RB	25	338	3.75702	2.55288	12.5154	6.148e-36	1.25096e-35
AAEL000955-RA	93	634	2.76918	1.56503	12.4704	1.08347e-35	2.20268e-35
AAEL013871-RA	169	82	-1.04333	-2.24747	-12.4687	1.10556e-35	2.24174e-35
AAEL013871-RB	169	82	-1.04333	-2.24747	-12.4687	1.10556e-35	2.24174e-35
AAEL013871-RC	169	82	-1.04333	-2.24747	-12.4687	1.10556e-35	2.24174e-35
AAEL012670-RA	201	119	-0.756234	-1.96038	-12.4661	1.14248e-35	2.31459e-35
AAEL009535-RA	189	105	-0.847997	-2.05214	-12.4545	1.32243e-35	2.67684e-35
AAEL003998-RA	42	419	3.31849	2.11434	12.4522	1.36072e-35	2.75198e-35
AAEL000739-RA	365	343	-0.0896879	-1.29383	-12.445	1.48915e-35	3.00911e-35
AAEL004884-RA	350	321	-0.124782	-1.32893	-12.4412	1.56133e-35	3.15226e-35
AAEL009326-RA	383	370	-0.0498191	-1.25396	-12.441	1.56481e-35	3.15656e-35
AAEL001372-RA	104	675	2.6983	1.49416	12.4364	1.65844e-35	3.33872e-35
AAEL013992-RA	143	55	-1.37851	-2.58266	-12.4363	1.65939e-35	3.33872e-35
AAEL013992-RB	143	55	-1.37851	-2.58266	-12.4363	1.65939e-35	3.33872e-35
AAEL004052-RA	62	506	3.0288	1.82465	12.4172	2.10885e-35	4.2394e-35
AAEL011361-RA	33	375	3.50635	2.30221	12.416	2.13871e-35	4.29574e-35
AAEL007696-RA	500	553	0.145351	-1.05879	-12.4156	2.15175e-35	4.31823e-35
AAEL007990-RB	52	462	3.15131	1.94716	12.3957	2.75884e-35	5.53183e-35
AAEL014368-RA	64	513	3.00282	1.79867	12.3804	3.33858e-35	6.6875e-35
AAEL004328-RA	290	237	-0.291166	-1.49531	-12.3803	3.34091e-35	6.6875e-35
AAEL004559-RA	51	457	3.16363	1.95948	12.3799	3.35682e-35	6.7136e-35
AAEL007238-RA	211	133	-0.665817	-1.86996	-12.3758	3.53411e-35	7.06216e-35
AAEL015449-RA	124	747	2.59077	1.38662	12.3697	3.81167e-35	7.6103e-35
AAEL005493-RA	39	402	3.36565	2.1615	12.3675	3.91775e-35	7.81544e-35
AAEL014689-RA	576	679	0.237343	-0.966803	-12.3637	4.10757e-35	8.18714e-35
AAEL005028-RA	5	215	5.42626	4.22212	12.3617	4.20906e-35	8.38228e-35
AAEL005168-RA	0	212	8.72792	7.52377	12.3441	5.2444e-35	1.04353e-34
AAEL009973-RA	228	1108	2.28085	1.07671	12.3437	5.26753e-35	1.04724e-34
AAEL008645-RA	217	1071	2.30319	1.09905	12.3397	5.53297e-35	1.09908e-34
AAEL011988-RA	68	528	2.95693	1.75279	12.3374	5.69879e-35	1.13106e-34
AAEL014051-RA	290	1310	2.17544	0.971297	12.3312	6.15004e-35	1.21959e-34
AAEL003582-RA	1049	1509	0.524578	-0.679567	-12.3276	6.43034e-35	1.27409e-34
AAEL005170-RA	581	689	0.245966	-0.95818	-12.3249	6.65088e-35	1.31668e-34
AAEL000257-RA	65	515	2.98606	1.78192	12.3247	6.67287e-35	1.3188e-34
AAEL000257-RB	65	515	2.98606	1.78192	12.3247	6.67287e-35	1.3188e-34
AAEL006152-RA	12	259	4.43185	3.2277	12.3229	6.82123e-35	1.34698e-34
AAEL001626-RA	152	66	-1.20353	-2.40768	-12.321	6.97899e-35	1.37698e-34
AAEL006446-RA	214	138	-0.632943	-1.83709	-12.3143	7.58646e-35	1.49557e-34
AAEL008454-RA	87	7	-3.63559	-4.83973	-12.2934	9.82662e-35	1.93394e-34
AAEL008454-RB	87	7	-3.63559	-4.83973	-12.2934	9.82662e-35	1.93394e-34
AAEL002761-RD	91	618	2.76367	1.55952	12.2803	1.15508e-34	2.27135e-34
AAEL000157-RA	17	287	4.07744	2.8733	12.279	1.1743e-34	2.30721e-34
AAEL013450-RA	123	739	2.58692	1.38277	12.2773	1.19921e-34	2.35418e-34
AAEL010644-RA	693	2522	1.86364	0.659496	12.2636	1.42091e-34	2.78707e-34
AAEL002161-RA	122	37	-1.72128	-2.92543	-12.2611	1.46488e-34	2.8709e-34
AAEL005292-RA	123	738	2.58496	1.38082	12.2558	1.56371e-34	3.05948e-34
AAEL013913-RA	123	738	2.58496	1.38082	12.2558	1.56371e-34	3.05948e-34
AAEL002761-RE	84	589	2.80981	1.60566	12.2451	1.78432e-34	3.4882e-34
AAEL012196-RA	453	485	0.0984737	-1.10567	-12.2409	1.87938e-34	3.67097e-34
AAEL010801-RA	314	275	-0.191333	-1.39548	-12.2322	2.09248e-34	4.0838e-34
AAEL007960-RA	108	25	-2.11103	-3.31518	-12.2193	2.45198e-34	4.78143e-34
AAEL012716-RA	173	91	-0.926834	-2.13098	-12.2055	2.9061e-34	5.66228e-34
AAEL006226-RA	152	68	-1.16046	-2.36461	-12.1913	3.45904e-34	6.73403e-34
AAEL014158-RA	98	17	-2.52725	-3.73139	-12.1895	3.5339e-34	6.87406e-34
AAEL013593-RA	206	131	-0.653078	-1.85722	-12.1718	4.39267e-34	8.53741e-34
AAEL006939-RA	521	2010	1.94784	0.743695	12.1666	4.68329e-34	9.0947e-34
AAEL009282-RA	0	205	8.67948	7.47533	12.1621	4.94918e-34	9.60309e-34
AAEL004663-RA	61	491	3.00884	1.8047	12.1399	6.49331e-34	1.25888e-33
AAEL008146-RA	102	21	-2.28011	-3.48425	-12.1203	8.24735e-34	1.59762e-33
AAEL013400-RA	30	350	3.54432	2.34018	12.1129	9.02593e-34	1.74555e-33
AAEL000752-RA	30	350	3.54432	2.34018	12.1129	9.02593e-34	1.74555e-33
AAEL013897-RA	39	393	3.33298	2.12884	12.1118	9.14128e-34	1.7664e-33
AAEL003036-RA	12	252	4.39232	3.18817	12.0889	1.20928e-33	2.33481e-33
AAEL007323-RA	1193	1791	0.586171	-0.617974	-12.0837	1.2881e-33	2.48493e-33
AAEL008519-RA	307	1349	2.13558	0.931434	12.0831	1.2971e-33	2.50024e-33
AAEL002861-RA	315	1374	2.12496	0.920813	12.0777	1.38469e-33	2.6647e-33
AAEL002861-RB	315	1374	2.12496	0.920813	12.0777	1.38469e-33	2.6647e-33
AAEL003988-RA	22	308	3.80735	2.60321	12.0768	1.40007e-33	2.69207e-33
AAEL006188-RA	51	445	3.12524	1.92109	12.0569	1.78366e-33	3.42121e-33
AAEL006188-RB	51	445	3.12524	1.92109	12.0569	1.78366e-33	3.42121e-33
AAEL006188-RC	51	445	3.12524	1.92109	12.0569	1.78366e-33	3.42121e-33
AAEL008511-RA	30	348	3.53605	2.33191	12.0528	1.8744e-33	3.5894e-33
AAEL000752-RB	30	348	3.53605	2.33191	12.0528	1.8744e-33	3.5894e-33
AAEL004983-RB	47	427	3.1835	1.97936	12.0465	2.02389e-33	3.87248e-33
AAEL002700-RA	124	731	2.55953	1.35539	12.0258	2.60112e-33	4.9729e-33
AAEL006981-RA	11	244	4.47131	3.26716	12.0244	2.64395e-33	5.05066e-33
AAEL010530-RA	542	638	0.235264	-0.968882	-12.0147	2.97627e-33	5.68083e-33
AAEL008687-RA	587	713	0.280542	-0.923604	-12.0132	3.03067e-33	5.77996e-33
AAEL002436-RA	87	10	-3.12102	-4.32516	-12.011	3.11067e-33	5.91808e-33
AAEL002436-RB	87	10	-3.12102	-4.32516	-12.011	3.11067e-33	5.91808e-33
AAEL002436-RC	87	10	-3.12102	-4.32516	-12.011	3.11067e-33	5.91808e-33
AAEL002828-RB	44	412	3.22707	2.02292	12.0025	3.44788e-33	6.5543e-33
AAEL007290-RB	75	543	2.85599	1.65184	11.9989	3.59837e-33	6.83483e-33
AAEL005570-RA	29	341	3.55565	2.3515	11.9904	3.98774e-33	7.56827e-33
AAEL014301-RA	38	384	3.33703	2.13289	11.9867	4.17097e-33	7.90961e-33
AAEL007290-RA	112	685	2.61261	1.40846	11.9863	4.19153e-33	7.94217e-33
AAEL013402-RC	371	367	-0.0156391	-1.21978	-11.9816	4.43883e-33	8.40395e-33
AAEL014996-RA	254	198	-0.359328	-1.56347	-11.9722	4.96657e-33	9.39552e-33
AAEL005269-RA	471	524	0.15384	-1.05031	-11.9711	5.03772e-33	9.50708e-33
AAEL005269-RB	471	524	0.15384	-1.05031	-11.9711	5.03772e-33	9.50708e-33
AAEL005269-RC	471	524	0.15384	-1.05031	-11.9711	5.03772e-33	9.50708e-33
AAEL014055-RA	230	1093	2.24859	1.04444	11.9592	5.81454e-33	1.09642e-32
AAEL008636-RA	28	335	3.58066	2.37652	11.959	5.82903e-33	1.09827e-32
AAEL009579-RA	11	242	4.45943	3.25529	11.9561	6.03256e-33	1.13571e-32
AAEL006641-RA	314	283	-0.149963	-1.35411	-11.9549	6.11708e-33	1.15069e-32
AAEL004710-RA	71	525	2.88643	1.68228	11.9526	6.29501e-33	1.18321e-32
AAEL013275-RA	252	196	-0.36257	-1.56672	-11.943	7.06031e-33	1.326e-32
AAEL009280-RA	106	660	2.6384	1.43426	11.9276	8.50087e-33	1.59527e-32
AAEL005425-RA	179	103	-0.797315	-2.00146	-11.9254	8.72355e-33	1.63574e-32
AAEL003811-RA	14	259	4.20945	3.00531	11.9246	8.80703e-33	1.65008e-32
AAEL010846-RA	44	409	3.21653	2.01238	11.9181	9.522e-33	1.78261e-32
AAEL007563-RA	178	102	-0.803308	-2.00745	-11.9153	9.85173e-33	1.84286e-32
AAEL014504-RA	552	659	0.25561	-0.948535	-11.9123	1.0211e-32	1.90855e-32
AAEL008834-RB	95	617	2.69927	1.49513	11.8957	1.24544e-32	2.326e-32
AAEL009586-RA	186	112	-0.731804	-1.93595	-11.8927	1.29113e-32	2.40941e-32
AAEL005900-RA	83	570	2.77978	1.57563	11.8824	1.46154e-32	2.72524e-32
AAEL014749-RB	36	371	3.36535	2.1612	11.88	1.50292e-32	2.80017e-32
AAEL007166-RA	1	183	7.5157	6.31155	11.8698	1.69783e-32	3.1608e-32
AAEL001506-RA	54	451	3.0621	1.85795	11.8681	1.73289e-32	3.22352e-32
AAEL008837-RA	107	661	2.62704	1.42289	11.8654	1.79062e-32	3.32826e-32
AAEL010247-RB	83	569	2.77725	1.5731	11.8581	1.95441e-32	3.62982e-32
AAEL012419-RA	190	954	2.32799	1.12384	11.8578	1.95948e-32	3.63348e-32
AAEL012419-RB	190	954	2.32799	1.12384	11.8578	1.95948e-32	3.63348e-32
AAEL008941-RA	134	759	2.50187	1.29772	11.8505	2.14029e-32	3.96247e-32
AAEL008941-RB	134	759	2.50187	1.29772	11.8505	2.14029e-32	3.96247e-32
AAEL012339-RA	310	1344	2.11619	0.912048	11.8494	2.16694e-32	4.00865e-32
AAEL014947-RA	90	14	-2.6845	-3.88864	-11.8464	2.24502e-32	4.14981e-32
AAEL009367-RA	214	148	-0.532014	-1.73616	-11.8431	2.33639e-32	4.3153e-32
AAEL013644-RA	406	426	0.0693737	-1.13477	-11.8336	2.61754e-32	4.83078e-32
AAEL003682-RA	89	591	2.73128	1.52714	11.8259	2.86957e-32	5.29173e-32
AAEL008068-RA	95	614	2.69224	1.48809	11.8254	2.88618e-32	5.3173e-32
AAEL007124-RA	72	524	2.8635	1.65935	11.8253	2.88798e-32	5.3173e-32
AAEL007290-RC	75	536	2.83727	1.63313	11.8246	2.91453e-32	5.36198e-32
AAEL007718-RA	162	856	2.40162	1.19747	11.8163	3.2139e-32	5.9081e-32
AAEL001470-RA	196	126	-0.63743	-1.84158	-11.8046	3.69466e-32	6.78655e-32
AAEL012585-RA	4011	7444	0.892116	-0.312029	-11.804	3.72098e-32	6.82419e-32
AAEL012585-RB	4011	7444	0.892116	-0.312029	-11.804	3.72098e-32	6.82419e-32
AAEL012930-RA	400	418	0.0635029	-1.14064	-11.7946	4.16384e-32	7.63041e-32
AAEL013937-RA	54	448	3.05247	1.84832	11.7869	4.55779e-32	8.34581e-32
AAEL014388-RA	499	577	0.209532	-0.994614	-11.7816	4.85446e-32	8.8821e-32
AAEL007244-RA	6	205	5.09452	3.89037	11.7805	4.91828e-32	8.99184e-32
AAEL008881-RA	29	334	3.52572	2.32158	11.7766	5.15102e-32	9.41001e-32
AAEL010533-RA	42	395	3.23339	2.02925	11.7761	5.18592e-32	9.46638e-32
AAEL005635-RA	620	780	0.331206	-0.87294	-11.7719	5.44512e-32	9.93178e-32
AAEL006845-RB	18	277	3.94382	2.73967	11.7716	5.4661e-32	9.96228e-32
AAEL013799-RB	102	638	2.64499	1.44084	11.7675	5.74042e-32	1.04541e-31
AAEL004234-RA	811	1114	0.457975	-0.74617	-11.7645	5.94588e-32	1.08199e-31
AAEL002700-RB	129	736	2.51233	1.30819	11.7423	7.73437e-32	1.40635e-31
AAEL000159-RA	84	568	2.75743	1.55328	11.7386	8.07741e-32	1.46759e-31
AAEL015041-RA	81	556	2.77909	1.57495	11.7318	8.75647e-32	1.58973e-31
AAEL011097-RA	57	458	3.00631	1.80217	11.7135	1.08704e-31	1.97198e-31
AAEL007015-RA	81	555	2.77649	1.57235	11.7072	1.1709e-31	2.12247e-31
AAEL002636-RA	35	360	3.36257	2.15842	11.6932	1.38135e-31	2.50201e-31
AAEL007165-RA	11	234	4.41093	3.20679	11.6794	1.62423e-31	2.93967e-31
AAEL004378-RA	203	988	2.28303	1.07889	11.6752	1.70658e-31	3.08632e-31
AAEL011202-RB	1465	4604	1.65199	0.447842	11.6746	1.71938e-31	3.10707e-31
AAEL001916-RB	211	1014	2.26474	1.0606	11.6643	1.94075e-31	3.50441e-31
AAEL010533-RB	42	391	3.21871	2.01456	11.6611	2.01334e-31	3.63268e-31
AAEL014249-RA	223	164	-0.443348	-1.64749	-11.6498	2.29963e-31	4.14603e-31
AAEL012193-RA	0	186	8.53916	7.33501	11.6471	2.37437e-31	4.2775e-31
AAEL013660-RA	271	1208	2.15626	0.95211	11.6461	2.40203e-31	4.324e-31
AAEL009080-RB	501	586	0.22609	-0.978055	-11.642	2.5189e-31	4.53091e-31
AAEL003847-RA	206	142	-0.536753	-1.7409	-11.6418	2.52704e-31	4.54206e-31
AAEL005056-RA	495	577	0.221143	-0.983003	-11.6207	3.23547e-31	5.81092e-31
AAEL004946-RA	628	801	0.351038	-0.853108	-11.6184	3.32382e-31	5.96502e-31
AAEL009312-RA	13	244	4.2303	3.02615	11.6124	3.56363e-31	6.39049e-31
AAEL001515-RA	49	420	3.09954	1.89539	11.6082	3.74422e-31	6.7092e-31
AAEL012690-RA	326	311	-0.0679574	-1.2721	-11.6074	3.78099e-31	6.76991e-31
AAEL001416-RA	220	161	-0.450443	-1.65459	-11.6067	3.80893e-31	6.81471e-31
AAEL009235-RA	123	708	2.52509	1.32095	11.6034	3.96089e-31	7.08119e-31
AAEL013114-RA	34	352	3.37197	2.16782	11.594	4.42207e-31	7.89964e-31
AAEL012263-RA	26	313	3.58958	2.38543	11.5851	4.90674e-31	8.75878e-31
AAEL011423-RA	111	35	-1.66513	-2.86928	-11.583	5.02771e-31	8.96788e-31
AAEL005342-RA	94	20	-2.23266	-3.43681	-11.5716	5.74187e-31	1.02339e-30
AAEL010742-RA	351	350	-0.00411611	-1.20826	-11.5671	6.05064e-31	1.07761e-30
AAEL000758-RB	637	819	0.36257	-0.841575	-11.5663	6.10802e-31	1.087e-30
AAEL000537-RA	79	8	-3.30378	-4.50793	-11.5572	6.78829e-31	1.20714e-30
AAEL014211-RA	18	270	3.90689	2.70275	11.5389	8.40045e-31	1.4927e-30
AAEL009601-RA	80	9	-3.152	-4.35615	-11.5381	8.48203e-31	1.50605e-30
AAEL003509-RA	48	413	3.10504	1.90089	11.5335	8.94781e-31	1.58755e-30
AAEL007185-RA	148	74	-1	-2.20415	-11.5296	9.35329e-31	1.65823e-30
AAEL010535-RA	58	455	2.97174	1.7676	11.5199	1.04721e-30	1.85518e-30
AAEL003004-RA	90	582	2.69302	1.48888	11.5176	1.07604e-30	1.90482e-30
AAEL012592-RA	189	123	-0.619728	-1.82387	-11.5157	1.09911e-30	1.94419e-30
AAEL000758-RA	635	818	0.365344	-0.838801	-11.5156	1.10137e-30	1.94672e-30
AAEL001791-RA	92	19	-2.27563	-3.47978	-11.505	1.24551e-30	2.19983e-30
AAEL014799-RB	49	416	3.08573	1.88158	11.4961	1.37998e-30	2.43549e-30
AAEL003749-RA	53	433	3.0303	1.82616	11.493	1.43008e-30	2.522e-30
AAEL010244-RA	20	279	3.80219	2.59805	11.4817	1.63062e-30	2.87135e-30
AAEL010244-RB	20	279	3.80219	2.59805	11.4817	1.63062e-30	2.87135e-30
AAEL014080-RA	201	139	-0.532111	-1.73626	-11.4782	1.69822e-30	2.98679e-30
AAEL012426-RA	190	125	-0.604071	-1.80822	-11.4782	1.69873e-30	2.98679e-30
AAEL006270-RA	156	84	-0.893085	-2.09723	-11.4736	1.7904e-30	3.1456e-30
AAEL004799-RA	97	606	2.64326	1.43912	11.4583	2.13783e-30	3.7532e-30
AAEL008871-RA	306	286	-0.0975165	-1.30166	-11.4482	2.40214e-30	4.21407e-30
AAEL001767-RA	170	101	-0.751179	-1.95532	-11.445	2.49128e-30	4.3639e-30
AAEL001767-RC	170	101	-0.751179	-1.95532	-11.445	2.49128e-30	4.3639e-30
AAEL004710-RB	71	505	2.83039	1.62625	11.4428	2.55534e-30	4.47278e-30
AAEL012610-RA	114	668	2.55081	1.34667	11.4392	2.66379e-30	4.65912e-30
AAEL005926-RA	107	33	-1.69707	-2.90122	-11.4355	2.78035e-30	4.85213e-30
AAEL005926-RB	107	33	-1.69707	-2.90122	-11.4355	2.78035e-30	4.85213e-30
AAEL005926-RC	107	33	-1.69707	-2.90122	-11.4355	2.78035e-30	4.85213e-30
AAEL006993-RC	61	464	2.92724	1.7231	11.4282	3.02248e-30	5.27074e-30
AAEL009890-RA	26	308	3.56635	2.3622	11.4261	3.0961e-30	5.39512e-30
AAEL007875-RB	247	1118	2.17834	0.974192	11.4198	3.32831e-30	5.79544e-30
AAEL006063-RA	41	378	3.20469	2.00054	11.4136	3.57819e-30	6.22591e-30
AAEL009389-RA	959	1403	0.548912	-0.655233	-11.4127	3.61223e-30	6.28047e-30
AAEL009080-RA	493	583	0.241908	-0.962237	-11.3931	4.52479e-30	7.86128e-30
AAEL001005-RA	943	3151	1.74048	0.536335	11.3891	4.73916e-30	8.22761e-30
AAEL009733-RA	30	326	3.44184	2.23769	11.3785	5.34831e-30	9.27828e-30
AAEL001113-RA	169	101	-0.742668	-1.94681	-11.3784	5.35879e-30	9.28958e-30
AAEL006956-RA	255	1141	2.16173	0.957584	11.3727	5.71597e-30	9.90142e-30
AAEL003403-RA	13	237	4.1883	2.98416	11.3682	6.01831e-30	1.04174e-29
AAEL011953-RA	80	537	2.74685	1.5427	11.3569	6.85687e-30	1.18602e-29
AAEL013275-RB	260	222	-0.227952	-1.4321	-11.3505	7.37263e-30	1.27429e-29
AAEL012312-RA	991	3280	1.72674	0.522593	11.3493	7.47523e-30	1.29107e-29
AAEL012930-RB	402	437	0.120438	-1.08371	-11.3452	7.8333e-30	1.35192e-29
AAEL011156-RA	90	19	-2.24393	-3.44807	-11.3377	8.54065e-30	1.47291e-29
AAEL005722-RA	2863	5149	0.846765	-0.357381	-11.3299	9.33248e-30	1.60828e-29
AAEL011202-RA	1464	4562	1.63975	0.435605	11.3276	9.57471e-30	1.64881e-29
AAEL012282-RC	394	425	0.109267	-1.09488	-11.3256	9.80364e-30	1.68699e-29
AAEL015107-RA	499	596	0.256273	-0.947873	-11.3193	1.05321e-29	1.81102e-29
AAEL014055-RB	230	1057	2.20027	0.996124	11.3108	1.16039e-29	1.99385e-29
AAEL015640-RA	343	346	0.0125635	-1.19158	-11.3093	1.18049e-29	2.02691e-29
AAEL010341-RA	246	1108	2.17123	0.967082	11.2996	1.31824e-29	2.26176e-29
AAEL001061-RA	437	495	0.179795	-1.02435	-11.2966	1.36428e-29	2.33903e-29
AAEL004936-RA	89	569	2.67655	1.47241	11.2944	1.3984e-29	2.39578e-29
AAEL012282-RA	392	423	0.109804	-1.09434	-11.2923	1.4324e-29	2.45225e-29
AAEL010247-RA	64	471	2.87958	1.67544	11.2885	1.49603e-29	2.5593e-29
AAEL000923-RA	1084	1643	0.599968	-0.604178	-11.288	1.50381e-29	2.57073e-29
AAEL009356-RA	7	198	4.822	3.61786	11.2873	1.51641e-29	2.59038e-29
AAEL010692-RA	668	2368	1.82575	0.621604	11.2742	1.76047e-29	3.0051e-29
AAEL014365-RA	269	237	-0.182719	-1.38686	-11.2686	1.87442e-29	3.19728e-29
AAEL003364-RA	26	303	3.54273	2.33859	11.2657	1.93762e-29	3.30268e-29
AAEL003776-RA	223	173	-0.366272	-1.57042	-11.2541	2.21041e-29	3.76492e-29
AAEL000927-RA	11	222	4.33498	3.13084	11.2537	2.22065e-29	3.7796e-29
AAEL013540-RA	119	47	-1.34023	-2.54437	-11.251	2.28899e-29	3.89309e-29
AAEL004471-RA	115	663	2.52738	1.32323	11.2435	2.49266e-29	4.23642e-29
AAEL002813-RA	419	1639	1.96779	0.763648	11.242	2.53585e-29	4.30669e-29
AAEL006295-RA	98	27	-1.85982	-3.06397	-11.2365	2.6994e-29	4.58113e-29
AAEL008637-RA	87	559	2.68376	1.47962	11.2355	2.72996e-29	4.62963e-29
AAEL013799-RA	90	570	2.66297	1.45882	11.2264	3.02474e-29	5.12583e-29
AAEL011182-RA	131	60	-1.12653	-2.33068	-11.2212	3.20918e-29	5.43446e-29
AAEL011750-RA	61	456	2.90215	1.69801	11.2129	3.52279e-29	5.96123e-29
AAEL013329-RA	313	1314	2.06973	0.865585	11.2094	3.66525e-29	6.19781e-29
AAEL013761-RB	26	301	3.53318	2.32903	11.2011	4.02552e-29	6.80211e-29
AAEL005936-RA	31	325	3.3901	2.18595	11.1984	4.15379e-29	7.01379e-29
AAEL012408-RA	325	322	-0.013379	-1.21752	-11.1977	4.18352e-29	7.0589e-29
AAEL007072-RA	124	53	-1.22628	-2.43042	-11.1894	4.59571e-29	7.7488e-29
AAEL012339-RB	307	1294	2.07553	0.871382	11.187	4.71987e-29	7.95243e-29
AAEL004053-RA	606	2183	1.84892	0.644777	11.1832	4.92968e-29	8.29997e-29
AAEL006509-RA	320	315	-0.0227201	-1.22687	-11.1784	5.20312e-29	8.74777e-29
AAEL006509-RB	320	315	-0.0227201	-1.22687	-11.1784	5.20312e-29	8.74777e-29
AAEL008550-RA	28	310	3.46877	2.26462	11.1771	5.28129e-29	8.87283e-29
AAEL005361-RA	150	82	-0.871267	-2.07541	-11.1759	5.34939e-29	8.98079e-29
AAEL001187-RA	99	601	2.60186	1.39772	11.1624	6.22608e-29	1.04451e-28
AAEL011190-RA	414	463	0.161381	-1.04276	-11.1572	6.60166e-29	1.10673e-28
AAEL011669-RA	89	20	-2.15381	-3.35795	-11.1526	6.9522e-29	1.16466e-28
AAEL001501-RA	361	379	0.070199	-1.13395	-11.1519	7.00807e-29	1.17318e-28
AAEL010003-RB	29	314	3.43664	2.23249	11.1513	7.06021e-29	1.18107e-28
AAEL014275-RA	184	124	-0.569366	-1.77351	-11.1455	7.5329e-29	1.25924e-28
AAEL001496-RA	323	1341	2.0537	0.849558	11.1453	7.551e-29	1.26137e-28
AAEL005127-RA	204	150	-0.443607	-1.64775	-11.1437	7.68626e-29	1.28305e-28
AAEL007883-RA	619	809	0.3862	-0.817945	-11.127	9.27193e-29	1.54444e-28
AAEL007883-RB	619	809	0.3862	-0.817945	-11.127	9.27193e-29	1.54444e-28
AAEL007883-RC	619	809	0.3862	-0.817945	-11.127	9.27193e-29	1.54444e-28
AAEL002250-RA	126	56	-1.16993	-2.37407	-11.1259	9.38847e-29	1.56273e-28
AAEL006510-RA	186	127	-0.550474	-1.75462	-11.1229	9.70746e-29	1.61468e-28
AAEL005963-RA	41	368	3.16601	1.96186	11.1181	1.02437e-28	1.70267e-28
AAEL011285-RA	23	283	3.6211	2.41695	11.1006	1.24588e-28	2.06939e-28
AAEL002118-RA	49	402	3.03634	1.8322	11.099	1.26916e-28	2.10656e-28
AAEL013391-RA	100	602	2.58976	1.38562	11.0982	1.27925e-28	2.12181e-28
AAEL014251-RA	108	631	2.54661	1.34246	11.0912	1.38417e-28	2.2942e-28
AAEL007203-RA	13	229	4.13876	2.93462	11.084	1.50077e-28	2.4857e-28
AAEL013863-RA	98	594	2.59961	1.39546	11.0837	1.50586e-28	2.49237e-28
AAEL013979-RA	95	26	-1.86942	-3.07356	-11.0794	1.58004e-28	2.61146e-28
AAEL013979-RE	95	26	-1.86942	-3.07356	-11.0794	1.58004e-28	2.61146e-28
AAEL012875-RA	27	302	3.48352	2.27937	11.0754	1.65159e-28	2.72779e-28
AAEL013151-RA	228	1037	2.18531	0.981165	11.0637	1.88265e-28	3.10722e-28
AAEL007307-RA	16	245	3.93664	2.73249	11.0555	2.06103e-28	3.39923e-28
AAEL012874-RA	44	379	3.10662	1.90248	11.0547	2.08074e-28	3.42932e-28
AAEL011233-RA	198	144	-0.459432	-1.66358	-11.0537	2.10437e-28	3.46583e-28
AAEL003783-RA	100	600	2.58496	1.38082	11.0506	2.17762e-28	3.58395e-28
AAEL011271-RA	34	334	3.29624	2.0921	11.0431	2.36772e-28	3.89142e-28
AAEL006693-RC	286	268	-0.0937821	-1.29793	-11.0431	2.36813e-28	3.89142e-28
AAEL003508-RA	510	626	0.295665	-0.90848	-11.043	2.37109e-28	3.89142e-28
AAEL003508-RB	510	626	0.295665	-0.90848	-11.043	2.37109e-28	3.89142e-28
AAEL002427-RB	22	276	3.64909	2.44495	11.0358	2.5683e-28	4.21214e-28
AAEL007125-RA	10	210	4.39232	3.18817	11.0356	2.57418e-28	4.21883e-28
AAEL003075-RA	35	338	3.2716	2.06745	11.0251	2.89089e-28	4.73456e-28
AAEL003146-RA	42	369	3.13516	1.93101	11.0169	3.16916e-28	5.18667e-28
AAEL002789-RA	453	532	0.231915	-0.97223	-11.0154	3.22106e-28	5.26793e-28
AAEL012265-RA	344	357	0.0535155	-1.15063	-11.0144	3.25652e-28	5.32222e-28
AAEL010617-RA	255	224	-0.186999	-1.39114	-10.9972	3.9436e-28	6.44064e-28
AAEL012845-RA	201	945	2.23312	1.02897	10.9846	4.53023e-28	7.39354e-28
AAEL010939-RA	265	239	-0.148982	-1.35313	-10.9764	4.96047e-28	8.09009e-28
AAEL012282-RB	385	423	0.135799	-1.06835	-10.9745	5.06824e-28	8.2601e-28
AAEL002886-RA	684	931	0.444785	-0.759361	-10.9698	5.3383e-28	8.69418e-28
AAEL003510-RA	68	475	2.80432	1.60018	10.9692	5.3737e-28	8.74575e-28
AAEL010900-RA	269	1162	2.11093	0.906787	10.9642	5.67843e-28	9.23528e-28
AAEL013211-RA	142	745	2.39135	1.1872	10.9485	6.75723e-28	1.09822e-27
AAEL012816-RA	104	36	-1.53051	-2.73466	-10.938	7.58842e-28	1.23245e-27
AAEL005909-RA	321	324	0.0134205	-1.19072	-10.9343	7.90116e-28	1.28236e-27
AAEL009949-RA	6	182	4.92283	3.71869	10.9306	8.23363e-28	1.33539e-27
AAEL009422-RF	1278	4019	1.65295	0.448803	10.9287	8.40417e-28	1.36211e-27
AAEL010801-RB	339	352	0.0542902	-1.14986	-10.9282	8.45356e-28	1.36917e-27
AAEL005415-RA	226	185	-0.288798	-1.49294	-10.9162	9.6426e-28	1.56067e-27
AAEL005164-RA	0	161	8.33092	7.12677	10.9153	9.73602e-28	1.5747e-27
AAEL001280-RA	207	159	-0.380604	-1.58475	-10.9147	9.81037e-28	1.58563e-27
AAEL006745-RA	195	143	-0.447459	-1.6516	-10.9133	9.96007e-28	1.60872e-27
AAEL001279-RB	1422	4403	1.63057	0.42642	10.911	1.02084e-27	1.64768e-27
AAEL012993-RA	75	500	2.73697	1.53282	10.907	1.06662e-27	1.72039e-27
AAEL001296-RA	212	166	-0.352881	-1.55703	-10.9047	1.0942e-27	1.76366e-27
AAEL006960-RA	4	168	5.39232	4.18817	10.9034	1.10978e-27	1.78755e-27
AAEL009962-RA	948	3119	1.71812	0.513979	10.9009	1.14062e-27	1.83596e-27
AAEL001880-RA	17	246	3.85505	2.65091	10.9003	1.14835e-27	1.84586e-27
AAEL001885-RA	17	246	3.85505	2.65091	10.9003	1.14835e-27	1.84586e-27
AAEL006993-RB	55	420	2.93289	1.72874	10.8978	1.18099e-27	1.89702e-27
AAEL012415-RA	75	11	-2.76939	-3.97353	-10.889	1.30088e-27	2.08817e-27
AAEL006726-RA	555	710	0.355331	-0.848814	-10.8752	1.51272e-27	2.42656e-27
AAEL007370-RA	330	340	0.0430687	-1.16108	-10.8662	1.6704e-27	2.67766e-27
AAEL014836-RA	233	196	-0.249476	-1.45362	-10.8659	1.67638e-27	2.68541e-27
AAEL004139-RA	34	328	3.27009	2.06594	10.8557	1.8731e-27	2.99848e-27
AAEL002886-RB	684	937	0.454053	-0.750093	-10.8533	1.92251e-27	3.07547e-27
AAEL004183-RA	89	551	2.63018	1.42603	10.8511	1.9702e-27	3.14961e-27
AAEL013394-RA	107	617	2.52766	1.32351	10.8482	2.03348e-27	3.24855e-27
AAEL009037-RA	144	747	2.37504	1.17089	10.8432	2.14919e-27	3.43107e-27
AAEL013985-RA	30	309	3.36457	2.16043	10.8395	2.23576e-27	3.56683e-27
AAEL000602-RA	21	265	3.65753	2.45339	10.8351	2.34753e-27	3.7426e-27
AAEL004035-RA	627	2215	1.82077	0.616624	10.8257	2.60052e-27	4.14312e-27
AAEL011502-RA	107	616	2.52532	1.32117	10.8246	2.63089e-27	4.18865e-27
AAEL006993-RA	54	413	2.93511	1.73097	10.8163	2.88118e-27	4.58403e-27
AAEL005115-RA	212	168	-0.335603	-1.53975	-10.8161	2.88939e-27	4.59397e-27
AAEL006693-RA	295	288	-0.0346461	-1.23879	-10.8148	2.93061e-27	4.65635e-27
AAEL009996-RA	77	504	2.71049	1.50635	10.811	3.05469e-27	4.8502e-27
AAEL004607-RA	239	206	-0.214366	-1.41851	-10.8046	3.27316e-27	5.19356e-27
AAEL013746-RA	21	264	3.65208	2.44793	10.8008	3.41291e-27	5.41164e-27
AAEL004704-RA	143	80	-0.837943	-2.04209	-10.799	3.47982e-27	5.514e-27
AAEL002420-RA	32	317	3.30834	2.10419	10.7979	3.52108e-27	5.57561e-27
AAEL008381-RA	170	113	-0.589212	-1.79336	-10.7958	3.6047e-27	5.70416e-27
AAEL013816-RA	718	1001	0.479386	-0.724759	-10.7916	3.77099e-27	5.96328e-27
AAEL014238-RB	331	344	0.0555773	-1.14857	-10.7888	3.89007e-27	6.14743e-27
AAEL004151-RD	707	982	0.474013	-0.730133	-10.778	4.37477e-27	6.90873e-27
AAEL013641-RA	26	288	3.46949	2.26534	10.7752	4.50751e-27	7.11356e-27
AAEL006979-RA	125	60	-1.05889	-2.26304	-10.7686	4.8443e-27	7.63992e-27
AAEL009201-RA	175	848	2.27671	1.07256	10.7647	5.05106e-27	7.96065e-27
AAEL014238-RA	336	353	0.071207	-1.13294	-10.7511	5.85506e-27	9.22157e-27
AAEL004422-RA	47	381	3.01906	1.81491	10.7353	6.94653e-27	1.09333e-26
AAEL003243-RA	514	1883	1.87319	0.669047	10.7318	7.21759e-27	1.13523e-26
AAEL000015-RA	92	27	-1.76867	-2.97282	-10.7314	7.25179e-27	1.13984e-26
AAEL006693-RB	290	283	-0.0352508	-1.2394	-10.7268	7.61736e-27	1.1965e-26
AAEL000125-RA	13	219	4.07435	2.8702	10.7203	8.17152e-27	1.28268e-26
AAEL002374-RA	26	286	3.45943	2.25529	10.7087	9.26373e-27	1.45315e-26
AAEL015040-RA	68	1	-6.08746	-7.29161	-10.7065	9.49166e-27	1.48791e-26
AAEL009872-RA	192	901	2.23042	1.02628	10.7027	9.88405e-27	1.54838e-26
AAEL009465-RA	400	457	0.192194	-1.01195	-10.6999	1.01936e-26	1.5958e-26
AAEL005433-RB	181	129	-0.488619	-1.69276	-10.6996	1.02179e-26	1.59855e-26
AAEL014201-RA	139	77	-0.852155	-2.0563	-10.6946	1.07873e-26	1.68649e-26
AAEL005258-RB	177	124	-0.513409	-1.71755	-10.6897	1.1377e-26	1.7775e-26
AAEL010559-RA	380	425	0.161463	-1.04268	-10.6885	1.15195e-26	1.79856e-26
AAEL014423-RA	83	522	2.65287	1.44872	10.6876	1.16311e-26	1.81479e-26
AAEL007704-RA	33	318	3.26849	2.06434	10.6836	1.21416e-26	1.89317e-26
AAEL013394-RB	96	570	2.56986	1.36571	10.6809	1.25111e-26	1.9495e-26
AAEL000431-RA	7	182	4.70044	3.49629	10.6807	1.25387e-26	1.95249e-26
AAEL009363-RA	183	132	-0.471306	-1.67545	-10.6806	1.25523e-26	1.95332e-26
AAEL004480-RA	371	411	0.147719	-1.05643	-10.6749	1.33363e-26	2.07394e-26
AAEL002427-RA	22	265	3.59042	2.38627	10.662	1.53324e-26	2.38277e-26
AAEL009422-RB	1295	4036	1.63997	0.435829	10.6592	1.5803e-26	2.45428e-26
AAEL001279-RA	1439	4420	1.61898	0.414834	10.6565	1.62656e-26	2.52444e-26
AAEL005163-RA	284	276	-0.0412227	-1.24537	-10.6554	1.64578e-26	2.55258e-26
AAEL014365-RB	253	230	-0.137504	-1.34165	-10.6552	1.6485e-26	2.5551e-26
AAEL011379-RA	146	86	-0.76356	-1.96771	-10.6506	1.73177e-26	2.67886e-26
AAEL011379-RB	146	86	-0.76356	-1.96771	-10.6506	1.73177e-26	2.67886e-26
AAEL011379-RC	146	86	-0.76356	-1.96771	-10.6506	1.73177e-26	2.67886e-26
AAEL014768-RA	82	19	-2.10962	-3.31377	-10.6454	1.83198e-26	2.832e-26
AAEL011755-RA	79	505	2.67636	1.47221	10.6392	1.95798e-26	3.02279e-26
AAEL011755-RB	79	505	2.67636	1.47221	10.6392	1.95798e-26	3.02279e-26
AAEL005231-RA	92	28	-1.71621	-2.92035	-10.6383	1.97808e-26	3.0518e-26
AAEL002827-RA	4107	7814	0.927976	-0.276169	-10.638	1.98434e-26	3.05945e-26
AAEL011285-RB	20	254	3.66676	2.46261	10.6307	2.14508e-26	3.3051e-26
AAEL007715-RA	1407	2309	0.714646	-0.4895	-10.6292	2.17984e-26	3.35425e-26
AAEL007715-RB	1407	2309	0.714646	-0.4895	-10.6292	2.17984e-26	3.35425e-26
AAEL000429-RA	42	356	3.08342	1.87927	10.6259	2.25717e-26	3.47096e-26
AAEL014545-RA	67	458	2.77311	1.56897	10.6183	2.44886e-26	3.76079e-26
AAEL003151-RA	67	458	2.77311	1.56897	10.6183	2.44886e-26	3.76079e-26
AAEL010697-RA	349	378	0.115159	-1.08899	-10.6126	2.60414e-26	3.99401e-26
AAEL010697-RB	349	378	0.115159	-1.08899	-10.6126	2.60414e-26	3.99401e-26
AAEL013738-RA	178	127	-0.487049	-1.69119	-10.6036	2.86622e-26	4.3931e-26
AAEL004737-RA	0	151	8.2384	7.03426	10.6023	2.90693e-26	4.45258e-26
AAEL005433-RA	184	135	-0.446746	-1.65089	-10.5977	3.05343e-26	4.67392e-26
AAEL006441-RA	363	401	0.143633	-1.06051	-10.5925	3.22741e-26	4.937e-26
AAEL002703-RA	260	242	-0.103505	-1.30765	-10.5901	3.31165e-26	5.06257e-26
AAEL011538-RA	50	388	2.95606	1.75191	10.5722	4.00799e-26	6.12307e-26
AAEL004267-RA	39	341	3.12823	1.92408	10.5653	4.31698e-26	6.59082e-26
AAEL009984-RA	16	231	3.85175	2.6476	10.5557	4.783e-26	7.29754e-26
AAEL010942-RA	44	362	3.04041	1.83627	10.5482	5.17545e-26	7.89118e-26
AAEL004983-RA	45	366	3.02385	1.8197	10.5409	5.59664e-26	8.52782e-26
AAEL002900-RA	75	486	2.69599	1.49185	10.5404	5.62582e-26	8.56672e-26
AAEL009666-RA	130	69	-0.913843	-2.11799	-10.5396	5.67523e-26	8.63073e-26
AAEL009666-RB	130	69	-0.913843	-2.11799	-10.5396	5.67523e-26	8.63073e-26
AAEL007917-RA	29	295	3.34659	2.14244	10.5358	5.91024e-26	8.98229e-26
AAEL001569-RA	83	516	2.63619	1.43204	10.5341	6.01627e-26	9.1375e-26
AAEL012130-RB	183	135	-0.438884	-1.64303	-10.5329	6.09367e-26	9.24906e-26
AAEL000720-RA	128	67	-0.933911	-2.13806	-10.5206	6.94092e-26	1.05282e-25
AAEL014640-RA	26	280	3.42884	2.2247	10.5076	7.96713e-26	1.2077e-25
AAEL005078-RA	157	102	-0.622195	-1.82634	-10.5053	8.16206e-26	1.23645e-25
AAEL011105-RA	136	704	2.37197	1.16782	10.5044	8.24455e-26	1.24813e-25
AAEL000228-RA	46	369	3.00392	1.79977	10.5043	8.25375e-26	1.24872e-25
AAEL001014-RA	193	149	-0.373289	-1.57743	-10.5037	8.30295e-26	1.25535e-25
AAEL002843-RA	587	783	0.415652	-0.788494	-10.4988	8.74859e-26	1.32188e-25
AAEL011105-RB	131	686	2.38864	1.1845	10.4869	9.92058e-26	1.49799e-25
AAEL002477-RA	335	1337	1.99677	0.792621	10.4858	1.0042e-25	1.51535e-25
AAEL013363-RA	308	318	0.0460964	-1.15805	-10.4758	1.11571e-25	1.68254e-25
AAEL007840-RA	37	329	3.15249	1.94834	10.4645	1.2576e-25	1.89529e-25
AAEL005411-RA	129	69	-0.902703	-2.10685	-10.4639	1.2651e-25	1.90537e-25
AAEL011289-RA	110	48	-1.1964	-2.40054	-10.4633	1.27367e-25	1.91704e-25
AAEL008945-RA	121	60	-1.01197	-2.21612	-10.4599	1.31983e-25	1.98524e-25
AAEL014042-RA	227	1001	2.14068	0.936532	10.456	1.37545e-25	2.06626e-25
AAEL014042-RB	227	1001	2.14068	0.936532	10.456	1.37545e-25	2.06626e-25
AAEL015404-RA	81	20	-2.01792	-3.22207	-10.4523	1.43041e-25	2.14743e-25
AAEL003923-RA	120	59	-1.02425	-2.22839	-10.452	1.43414e-25	2.15166e-25
AAEL008854-RA	228	199	-0.196265	-1.40041	-10.4511	1.44834e-25	2.17157e-25
AAEL014799-RA	46	367	2.99607	1.79193	10.4443	1.55548e-25	2.33071e-25
AAEL013686-RA	192	149	-0.365794	-1.56994	-10.4403	1.62363e-25	2.43128e-25
AAEL008021-RA	322	341	0.0827111	-1.12143	-10.4386	1.6515e-25	2.47144e-25
AAEL009812-RA	65	7	-3.21501	-4.41916	-10.4361	1.6961e-25	2.53655e-25
AAEL003142-RA	50	383	2.93734	1.7332	10.4255	1.89745e-25	2.83587e-25
AAEL010109-RA	267	257	-0.0550714	-1.25922	-10.4214	1.98091e-25	2.95872e-25
AAEL001013-RA	136	78	-0.802061	-2.00621	-10.4108	2.21249e-25	3.3025e-25
AAEL003957-RA	1091	1718	0.655079	-0.549067	-10.3902	2.74648e-25	4.09174e-25
AAEL003957-RB	1091	1718	0.655079	-0.549067	-10.3902	2.74648e-25	4.09174e-25
AAEL003957-RC	1091	1718	0.655079	-0.549067	-10.3902	2.74648e-25	4.09174e-25
AAEL002925-RA	52	390	2.90689	1.70275	10.3901	2.74949e-25	4.09363e-25
AAEL006564-RA	476	596	0.324351	-0.879795	-10.3831	2.9607e-25	4.40529e-25
AAEL009898-RA	426	512	0.26529	-0.938855	-10.3752	3.2162e-25	4.78242e-25
AAEL006684-RA	2957	5460	0.884767	-0.319379	-10.3583	3.83815e-25	5.70362e-25
AAEL013979-RB	98	37	-1.40526	-2.6094	-10.3537	4.0247e-25	5.96947e-25
AAEL013979-RC	98	37	-1.40526	-2.6094	-10.3537	4.0247e-25	5.96947e-25
AAEL013979-RD	98	37	-1.40526	-2.6094	-10.3537	4.0247e-25	5.96947e-25
AAEL009375-RA	181	136	-0.412383	-1.61653	-10.3537	4.02828e-25	5.971e-25
AAEL015083-RA	39	334	3.0983	1.89416	10.3472	4.3105e-25	6.38528e-25
AAEL009357-RA	191	150	-0.34861	-1.55276	-10.3298	5.16816e-25	7.65094e-25
AAEL002184-RA	74	474	2.67929	1.47514	10.3227	5.56143e-25	8.22792e-25
AAEL000264-RA	143	88	-0.70044	-1.90459	-10.3147	6.04524e-25	8.93805e-25
AAEL002296-RA	680	958	0.494491	-0.709655	-10.3102	6.33878e-25	9.36614e-25
AAEL013221-RC	666	2284	1.77797	0.573823	10.3062	6.60362e-25	9.75132e-25
AAEL000461-RA	126	68	-0.889817	-2.09396	-10.3013	6.95483e-25	1.02635e-24
AAEL001039-RA	165	116	-0.508341	-1.71249	-10.2995	7.08105e-25	1.04366e-24
AAEL001039-RB	165	116	-0.508341	-1.71249	-10.2995	7.08105e-25	1.04366e-24
AAEL004482-RA	25	269	3.42761	2.22346	10.2956	7.37311e-25	1.08602e-24
AAEL006286-RA	14	213	3.92735	2.72321	10.2898	7.8344e-25	1.15324e-24
AAEL013548-RA	17	229	3.75174	2.5476	10.2897	7.84562e-25	1.15417e-24
AAEL009562-RA	89	29	-1.61775	-2.8219	-10.2846	8.26973e-25	1.21579e-24
AAEL013547-RA	62	426	2.78051	1.57637	10.2758	9.06255e-25	1.33152e-24
AAEL003430-RA	52	386	2.89202	1.68787	10.2729	9.33831e-25	1.37117e-24
AAEL014540-RA	81	498	2.62015	1.41601	10.2613	1.05274e-24	1.54481e-24
AAEL013286-RB	162	113	-0.519671	-1.72382	-10.2528	1.14931e-24	1.68545e-24
AAEL007209-RA	86	516	2.58496	1.38082	10.2478	1.21009e-24	1.77348e-24
AAEL008770-RA	558	744	0.415037	-0.789108	-10.243	1.27223e-24	1.86338e-24
AAEL007944-RA	94	545	2.53552	1.33138	10.2422	1.28293e-24	1.87788e-24
AAEL011787-RC	21	248	3.56188	2.35773	10.2415	1.29254e-24	1.89077e-24
AAEL001996-RA	116	623	2.42511	1.22096	10.2365	1.36052e-24	1.98896e-24
AAEL012924-RA	333	365	0.132374	-1.07177	-10.2331	1.41002e-24	2.06005e-24
AAEL001916-RA	200	903	2.17473	0.970581	10.2314	1.43428e-24	2.09418e-24
AAEL013521-RA	392	461	0.233913	-0.970232	-10.2293	1.46549e-24	2.13842e-24
AAEL001780-RA	16	222	3.79442	2.59027	10.225	1.53261e-24	2.23496e-24
AAEL004493-RA	96	551	2.52095	1.3168	10.2114	1.76252e-24	2.56863e-24
AAEL001624-RA	37	321	3.11698	1.91283	10.2107	1.77572e-24	2.58626e-24
AAEL010651-RA	0	139	8.11894	6.9148	10.2087	1.81247e-24	2.63815e-24
AAEL000739-RB	255	245	-0.0577155	-1.26186	-10.2012	1.95888e-24	2.84949e-24
AAEL006949-RA	89	525	2.56044	1.35629	10.1965	2.05542e-24	2.98806e-24
AAEL006548-RA	128	72	-0.830075	-2.03422	-10.1914	2.1655e-24	3.14614e-24
AAEL009946-RA	69	450	2.70526	1.50111	10.1891	2.21832e-24	3.22089e-24
AAEL009893-RA	98	39	-1.32931	-2.53345	-10.1856	2.30039e-24	3.33797e-24
AAEL003844-RA	83	502	2.5965	1.39236	10.172	2.64472e-24	3.83287e-24
AAEL003844-RB	83	502	2.5965	1.39236	10.172	2.64472e-24	3.83287e-24
AAEL006271-RD	1595	2717	0.768458	-0.435687	-10.1678	2.76194e-24	4.00026e-24
AAEL010311-RA	99	560	2.49993	1.29578	10.1671	2.77968e-24	4.02347e-24
AAEL010399-RA	11	193	4.13303	2.92888	10.1657	2.82092e-24	4.08064e-24
AAEL011793-RA	48	366	2.93074	1.72659	10.1642	2.86384e-24	4.14017e-24
AAEL007638-RA	119	62	-0.940621	-2.14477	-10.164	2.86984e-24	4.14628e-24
AAEL009491-RA	80	22	-1.8625	-3.06664	-10.1564	3.10374e-24	4.48146e-24
AAEL006610-RA	374	434	0.214657	-0.989489	-10.156	3.11518e-24	4.4952e-24
AAEL002121-RA	115	616	2.4213	1.21715	10.1538	3.18802e-24	4.59748e-24
AAEL007375-RA	87	516	2.56828	1.36414	10.1534	3.20118e-24	4.61362e-24
AAEL007554-RA	268	266	-0.0108068	-1.21495	-10.1514	3.26592e-24	4.70402e-24
AAEL012435-RA	40	332	3.05311	1.84897	10.1492	3.3413e-24	4.80964e-24
AAEL002890-RA	245	1041	2.08712	0.882971	10.1468	3.42314e-24	4.92442e-24
AAEL009503-RA	117	60	-0.963474	-2.16762	-10.1454	3.47443e-24	4.99513e-24
AAEL010910-RA	206	175	-0.235289	-1.43943	-10.1421	3.59423e-24	5.1642e-24
AAEL010939-RB	297	311	0.0664516	-1.13769	-10.1419	3.59932e-24	5.16834e-24
AAEL006856-RA	60	413	2.78311	1.57896	10.1298	4.07297e-24	5.84488e-24
AAEL010024-RA	128	73	-0.810175	-2.01432	-10.1266	4.21052e-24	6.03857e-24
AAEL013503-RA	11	192	4.12553	2.92139	10.1265	4.21353e-24	6.03919e-24
AAEL007048-RA	56	397	2.82564	1.62149	10.1243	4.31009e-24	6.17381e-24
AAEL012826-RA	663	937	0.49904	-0.705105	-10.1232	4.36087e-24	6.24273e-24
AAEL002082-RA	249	1052	2.07892	0.874772	10.12	4.50629e-24	6.44696e-24
AAEL007329-RA	116	618	2.41348	1.20934	10.1186	4.56716e-24	6.53006e-24
AAEL006646-RA	132	78	-0.758992	-1.96314	-10.1116	4.90773e-24	7.01272e-24
AAEL008583-RA	27	273	3.33787	2.13372	10.1093	5.02457e-24	7.17529e-24
AAEL013003-RA	98	554	2.49903	1.29489	10.1071	5.13803e-24	7.33285e-24
AAEL004200-RA	126	71	-0.827533	-2.03168	-10.1033	5.34089e-24	7.61772e-24
AAEL000461-RB	112	55	-1.026	-2.23014	-10.1025	5.38648e-24	7.67808e-24
AAEL008078-RA	156	753	2.2711	1.06696	10.1006	5.49223e-24	7.82404e-24
AAEL013020-RA	80	488	2.60881	1.40466	10.0962	5.74184e-24	8.17466e-24
AAEL009504-RA	445	555	0.318682	-0.885463	-10.094	5.87344e-24	8.35694e-24
AAEL007007-RA	1066	1691	0.665669	-0.538476	-10.0909	6.06276e-24	8.62107e-24
AAEL000930-RB	91	528	2.5366	1.33245	10.0874	6.27837e-24	8.92225e-24
AAEL010100-RA	78	21	-1.89308	-3.09723	-10.0751	7.11819e-24	1.00973e-23
AAEL010100-RB	78	21	-1.89308	-3.09723	-10.0751	7.11819e-24	1.00973e-23
AAEL010100-RC	78	21	-1.89308	-3.09723	-10.0751	7.11819e-24	1.00973e-23
AAEL011441-RA	49	367	2.90493	1.70078	10.0709	7.4298e-24	1.0533e-23
AAEL012006-RA	123	68	-0.855052	-2.0592	-10.0694	7.54527e-24	1.06902e-23
AAEL008928-RC	76	472	2.63472	1.43057	10.0671	7.71917e-24	1.093e-23
AAEL003176-RA	31	290	3.22571	2.02157	10.0654	7.85933e-24	1.11217e-23
AAEL001557-RA	149	100	-0.575312	-1.77946	-10.0528	8.92813e-24	1.26265e-23
AAEL003179-RA	363	1394	1.94119	0.737044	10.0526	8.94558e-24	1.26436e-23
AAEL007518-RA	1	130	7.02237	5.81822	10.0455	9.61501e-24	1.35816e-23
AAEL007824-RA	397	1494	1.91197	0.707824	10.0452	9.64604e-24	1.36172e-23
AAEL012924-RB	336	376	0.162271	-1.04187	-10.0442	9.74121e-24	1.37433e-23
AAEL001007-RA	185	148	-0.321928	-1.52607	-10.0378	1.03927e-23	1.46536e-23
AAEL007717-RA	66	433	2.71383	1.50968	10.0369	1.04898e-23	1.47815e-23
AAEL000404-RA	378	445	0.235419	-0.968726	-10.032	1.10269e-23	1.55291e-23
AAEL013292-RA	353	404	0.194687	-1.00946	-10.0311	1.11277e-23	1.56616e-23
AAEL013216-RA	22	247	3.48894	2.28479	10.0306	1.11851e-23	1.5733e-23
AAEL013397-RA	34	302	3.15094	1.9468	10.0206	1.23743e-23	1.73952e-23
AAEL008648-RA	128	655	2.35535	1.15121	10.0168	1.28552e-23	1.80604e-23
AAEL008736-RA	352	403	0.195204	-1.00894	-10.0126	1.34127e-23	1.88211e-23
AAEL008736-RB	352	403	0.195204	-1.00894	-10.0126	1.34127e-23	1.88211e-23
AAEL013065-RA	226	207	-0.126692	-1.33084	-10.0082	1.40328e-23	1.96795e-23
AAEL005567-RA	1	129	7.01123	5.80708	10.0069	1.42084e-23	1.99018e-23
AAEL005567-RB	1	129	7.01123	5.80708	10.0069	1.42084e-23	1.99018e-23
AAEL001633-RA	0	133	8.05528	6.85114	10.0038	1.46706e-23	2.05369e-23
AAEL006420-RA	74	462	2.6423	1.43815	9.99955	1.53095e-23	2.14185e-23
AAEL015320-RA	391	1472	1.91254	0.708392	9.97796	1.90347e-23	2.66143e-23
AAEL006800-RA	51	372	2.86673	1.66259	9.9774	1.91417e-23	2.67481e-23
AAEL005500-RA	114	605	2.4079	1.20376	9.97508	1.9594e-23	2.73636e-23
AAEL012514-RA	87	509	2.54858	1.34443	9.97259	2.00927e-23	2.80434e-23
AAEL007443-RB	22	245	3.47721	2.27306	9.95883	2.30764e-23	3.21886e-23
AAEL006356-RA	112	57	-0.974465	-2.17861	-9.95757	2.33711e-23	3.25802e-23
AAEL008041-RA	1082	3393	1.64886	0.444715	9.95661	2.3598e-23	3.2877e-23
AAEL006845-RA	17	220	3.6939	2.48975	9.95573	2.38071e-23	3.31485e-23
AAEL005736-RC	641	2186	1.7699	0.565752	9.95472	2.405e-23	3.34491e-23
AAEL006395-RA	34	300	3.14136	1.93721	9.95471	2.40515e-23	3.34491e-23
AAEL005208-RA	71	449	2.66082	1.45668	9.95285	2.45072e-23	3.40627e-23
AAEL000122-RA	9	176	4.28951	3.08536	9.95274	2.45341e-23	3.40798e-23
AAEL010905-RA	41	330	3.00877	1.80462	9.95209	2.46939e-23	3.42815e-23
AAEL007048-RB	56	391	2.80367	1.59952	9.94918	2.54274e-23	3.52788e-23
AAEL002935-RA	50	367	2.87578	1.67163	9.94843	2.56186e-23	3.55021e-23
AAEL002935-RB	50	367	2.87578	1.67163	9.94843	2.56186e-23	3.55021e-23
AAEL009422-RD	1398	4233	1.59832	0.394171	9.94455	2.66388e-23	3.6894e-23
AAEL005911-RA	216	194	-0.154975	-1.35912	-9.9433	2.69728e-23	3.73345e-23
AAEL001387-RA	99	43	-1.20309	-2.40724	-9.94247	2.71997e-23	3.76263e-23
AAEL012130-RA	168	127	-0.403633	-1.60778	-9.93595	2.90394e-23	4.01476e-23
AAEL003798-RA	62	414	2.73929	1.53515	9.93581	2.90791e-23	4.01788e-23
AAEL010945-RA	15	209	3.80047	2.59632	9.93384	2.96621e-23	4.09601e-23
AAEL011765-RA	16	214	3.74147	2.53732	9.92448	3.25782e-23	4.49603e-23
AAEL014913-RA	372	439	0.238918	-0.965227	-9.92211	3.33624e-23	4.60155e-23
AAEL007267-RA	131	661	2.33508	1.13094	9.92024	3.39939e-23	4.6859e-23
AAEL002281-RA	201	173	-0.216423	-1.42057	-9.91929	3.43185e-23	4.72786e-23
AAEL002116-RA	7	163	4.54137	3.33723	9.91755	3.49208e-23	4.808e-23
AAEL003022-RB	20	234	3.54844	2.34429	9.91454	3.59899e-23	4.95229e-23
AAEL008718-RA	89	514	2.52989	1.32575	9.91421	3.61098e-23	4.96587e-23
AAEL005046-RA	281	1139	2.01913	0.81498	9.91262	3.66903e-23	5.04274e-23
AAEL004511-RA	55	2	-4.78136	-5.98551	-9.91162	3.70582e-23	5.09032e-23
AAEL011269-RA	229	214	-0.0977368	-1.30188	-9.90477	3.969e-23	5.44862e-23
AAEL000851-RA	180	144	-0.321928	-1.52607	-9.90126	4.11083e-23	5.64002e-23
AAEL011394-RA	164	770	2.23116	1.02702	9.8999	4.16701e-23	5.71375e-23
AAEL012261-RA	45	345	2.9386	1.73445	9.89975	4.17316e-23	5.71884e-23
AAEL008739-RA	41	328	3	1.79585	9.88868	4.66111e-23	6.38378e-23
AAEL002651-RA	6	156	4.70044	3.49629	9.88835	4.6765e-23	6.40111e-23
AAEL003022-RA	20	233	3.54226	2.33811	9.87783	5.19451e-23	7.10186e-23
AAEL013996-RA	20	233	3.54226	2.33811	9.87783	5.19451e-23	7.10186e-23
AAEL012629-RA	1682	2917	0.794308	-0.409838	-9.86619	5.83392e-23	7.9714e-23
AAEL002976-RA	47	352	2.90484	1.7007	9.86259	6.04691e-23	8.25761e-23
AAEL007474-RA	241	1013	2.07153	0.867384	9.85931	6.24744e-23	8.52647e-23
AAEL004439-RA	38	314	3.04669	1.84255	9.8469	7.06902e-23	9.64214e-23
AAEL008073-RA	6	155	4.69116	3.48702	9.84627	7.11336e-23	9.69698e-23
AAEL002235-RA	228	214	-0.091423	-1.29557	-9.84595	7.13611e-23	9.72233e-23
AAEL012152-RA	238	229	-0.055614	-1.25976	-9.84242	7.39139e-23	1.00643e-22
AAEL003215-RA	153	109	-0.489204	-1.69335	-9.83965	7.5972e-23	1.03385e-22
AAEL003650-RA	74	456	2.62344	1.41929	9.83622	7.86088e-23	1.06849e-22
AAEL003650-RB	74	456	2.62344	1.41929	9.83622	7.86088e-23	1.06849e-22
AAEL012337-RA	130	80	-0.70044	-1.90459	-9.83469	7.98121e-23	1.08422e-22
AAEL010446-RA	86	500	2.53952	1.33537	9.83285	8.12879e-23	1.10362e-22
AAEL008724-RA	27	265	3.29496	2.09082	9.83261	8.14769e-23	1.10555e-22
AAEL009297-RA	9	173	4.2647	3.06056	9.83038	8.33012e-23	1.12965e-22
AAEL010208-RA	896	1385	0.628315	-0.57583	-9.82891	8.45323e-23	1.14568e-22
AAEL007176-RA	92	521	2.50158	1.29743	9.81637	9.57259e-23	1.29664e-22
AAEL013528-RA	369	438	0.24731	-0.956835	-9.81036	1.01606e-22	1.37549e-22
AAEL012744-RA	74	20	-1.88753	-3.09167	-9.8052	1.06939e-22	1.44684e-22
AAEL010546-RA	190	160	-0.247928	-1.45207	-9.80424	1.0796e-22	1.45898e-22
AAEL010546-RB	190	160	-0.247928	-1.45207	-9.80424	1.0796e-22	1.45898e-22
AAEL011881-RA	20	231	3.52982	2.32568	9.80413	1.08069e-22	1.45961e-22
AAEL008439-RA	51	366	2.84327	1.63913	9.79671	1.1631e-22	1.57002e-22
AAEL004708-RA	227	214	-0.0850815	-1.28923	-9.787	1.28044e-22	1.72741e-22
AAEL000461-RC	126	76	-0.729352	-1.9335	-9.78006	1.37132e-22	1.84894e-22
AAEL005704-RA	316	1237	1.96885	0.764704	9.77789	1.401e-22	1.88787e-22
AAEL002277-RA	58	393	2.7604	1.55626	9.77783	1.40187e-22	1.88796e-22
AAEL014534-RA	283	300	0.0841604	-1.11999	-9.77584	1.42966e-22	1.92428e-22
AAEL013744-RA	265	272	0.0376143	-1.16653	-9.7738	1.45876e-22	1.96232e-22
AAEL013616-RA	21	235	3.4842	2.28005	9.77162	1.49043e-22	2.00377e-22
AAEL012501-RA	68	431	2.66408	1.45994	9.76758	1.55111e-22	2.08415e-22
AAEL009930-RA	120	69	-0.798366	-2.00251	-9.76751	1.5522e-22	2.08442e-22
AAEL003774-RA	259	263	0.0221107	-1.18203	-9.76466	1.59651e-22	2.14269e-22
AAEL000802-RA	27	263	3.28403	2.07989	9.76271	1.62754e-22	2.18309e-22
AAEL002272-RA	91	515	2.50063	1.29649	9.75418	1.77029e-22	2.37321e-22
AAEL000439-RA	23	244	3.40718	2.20303	9.7499	1.84659e-22	2.47407e-22
AAEL006589-RA	241	236	-0.0302463	-1.23439	-9.74758	1.88926e-22	2.5298e-22
AAEL014522-RA	32	285	3.15482	1.95067	9.74731	1.89426e-22	2.53505e-22
AAEL008420-RA	57	388	2.76702	1.56288	9.74556	1.92716e-22	2.5776e-22
AAEL010368-RB	128	643	2.32867	1.12453	9.73959	2.04374e-22	2.73197e-22
AAEL004527-RA	196	170	-0.205319	-1.40946	-9.73728	2.09066e-22	2.7931e-22
AAEL006867-RA	303	333	0.136204	-1.06794	-9.73275	2.18592e-22	2.91869e-22
AAEL006628-RA	186	156	-0.253757	-1.4579	-9.72959	2.25506e-22	3.00931e-22
AAEL006267-RA	11	182	4.04836	2.84422	9.72807	2.28883e-22	3.05263e-22
AAEL001665-RA	0	125	7.96578	6.76164	9.72115	2.45005e-22	3.26579e-22
AAEL014360-RA	101	48	-1.07325	-2.27739	-9.71692	2.55386e-22	3.40223e-22
[truncated: 15,031 more rows]
